# Supplementary material for: SLC16A7 Promotes Triglyceride Deposition by De Novo Lipogenesis in Chicken Muscle Tissue
Source: Biology (Basel). 2022 Oct 22;11(11):1547. doi: 10.3390/biology11111547 (PMC9687483; doi:10.3390/biology11111547)
Supplement: Supplementary file 1 [file biology-11-01547-s001.zip › Table S1.xlsx]

## Sheet: Sheet1
Table 1. The specific primers for PCR in this study.
Gene	Sequence	Accession NO.
SLC16A7	F:5’-TAGGCCTTCAATGGGACTTG-3’	NM_001397957.1
	R:5’-CCAAGCCAGTGTAATTTGTTC-3’
FASN	F:5’-GCTAAGATGGCATTGCACGG-3’	NM_205155.4
	R:5’-TCCATTCAGTTCCAGACGGC-3’
ACACA	F:5’-AATGGCAGCTTTGGAGGTGT-3’	NM_205505.2
	R:5’-TCTGTTTGGGTGGGAGGTG-3’
18S RNA	F:5’-TTGGTGGAGCGATTTGTC-3’	M59389.1
	R:5’-ATCTCGGGTGGCTGAACG-3’
