# Supplementary material for: SLC16A7 Promotes Triglyceride Deposition by De Novo Lipogenesis in Chicken Muscle Tissue
Source: Biology (Basel). 2022 Oct 22;11(11):1547. doi: 10.3390/biology11111547 (PMC9687483; doi:10.3390/biology11111547)
Supplement: Supplementary file 1 [file biology-11-01547-s001.zip › Table S2.xlsx]

## Sheet: Φύλλο1
ID	TG(mg/g)
1	2.58859
2	4.16123
3	3.94823
4	4.41368
5	2.28025
6	3.63362
8	3.12465
9	4.44719
10	3.0805
13	2.8516
14	2.9753
15	4.22237
16	5.78069
17	3.87163
18	2.15591
19	2.53245
21	3.40408
22	4.00361
23	3.8089
24	4.49021
25	3.37857
26	3.55953
28	2.95657
29	3.17707
30	7.35339
31	3.22877
32	3.89337
33	2.76039
34	4.12091
36	3.20309
37	3.69114
38	3.21059
39	4.16578
41	2.71587
42	3.5364
43	2.85127
45	1.98528
46	3.31566
47	3.3913
48	3.01891
49	3.27
50	3.76376
52	4.61138
53	3.7519
54	1.71935
55	3.32558
56	2.71269
57	3.9958
58	3.65892
59	3.50652
60	3.67046
62	3.31566
64	3.77151
65	3.38171
66	3.452
67	2.24235
69	2.92419
70	2.91091
71	4.36209
73	2.32815
74	3.63296
75	5.76462
76	4.51781
77	2.70011
78	3.03652
79	5.40537
80	3.94425
81	2.53989
82	2.9077
83	3.22809
85	3.11475
86	3.31712
87	2.98041
88	4.49717
89	2.99257
91	3.73328
92	3.82404
93	5.7261
95	3.58645
96	3.02818
97	3.94222
98	3.02392
99	3.59078
100	2.86377
101	4.43262
102	3.55666
103	4.0324
106	6.34016
107	2.40584
108	2.99056
109	4.77153
110	2.68744
111	4.385
112	2.53905
113	4.84252
114	3.75828
116	2.76256
117	3.89538
118	2.31414
120	3.38157
121	2.44622
122	5.24169
123	3.25455
124	3.3848
125	4.2716
126	3.3774
128	4.19794
129	4.13367
130	4.22816
131	2.83006
133	3.76085
134	2.89103
135	3.33664
136	3.32347
137	2.35412
138	2.95416
139	2.69906
140	4.81722
141	3.32779
143	3.73658
144	5.15829
145	2.73495
146	6.09607
147	3.56203
148	3.61478
150	4.24512
151	4.33962
152	4.00745
155	4.99001
156	2.53772
157	5.65729
158	2.28679
159	3.56504
161	2.8609
162	4.79216
163	3.5447
165	4.37933
166	2.58182
167	4.52889
168	2.48816
169	3.04535
170	4.00634
172	3.40224
173	3.61855
174	2.75126
175	3.07552
176	3.67616
177	4.27276
179	5.30183
180	4.77401
181	2.33964
182	2.79797
183	2.77182
184	3.56025
186	4.71597
188	4.462
189	3.96881
190	4.22411
191	5.63478
192	3.69913
193	2.98253
195	3.51337
196	4.30503
197	4.4211
198	6.18824
199	5.18918
200	2.65229
201	3.5016
202	3.21875
203	3.28296
204	3.786
205	3.53156
206	3.0021
207	5.35066
208	2.29808
209	3.69339
210	2.95046
211	6.27089
212	4.1161
213	1.72732
214	4.23035
215	3.46084
216	4.16125
217	4.36686
218	2.30928
220	3.32012
221	2.98855
223	5.15542
224	3.18471
226	3.77267
227	2.90683
228	2.79014
229	3.20944
230	4.65237
231	4.42672
233	3.71139
234	2.83221
235	3.74119
236	3.82574
237	4.18685
238	3.4645
239	3.32095
240	2.26406
241	4.6313
243	4.8245
244	2.98228
245	4.38824
246	2.62278
247	5.04869
249	3.01126
253	4.00206
255	3.54272
256	3.53446
257	4.46991
258	3.498
259	3.98633
260	2.5597
262	4.42767
263	2.67877
264	3.74016
265	3.2573
266	4.51307
267	4.31103
268	2.46311
270	2.56573
271	5.5959
272	3.77173
273	3.47591
274	3.74788
275	3.08068
276	3.22924
277	4.89828
279	1.65062
280	3.23626
282	1.68228
283	4.31638
285	3.99298
286	5.80257
288	2.49317
289	3.08502
291	4.57036
292	3.49478
293	3.19221
294	4.01747
295	2.44889
296	2.83991
298	4.87626
299	2.65395
300	5.12563
301	3.51966
302	3.18042
304	3.15382
305	5.10627
306	3.01297
307	2.90442
308	5.09105
309	4.52619
311	2.94053
312	2.19959
314	3.48818
315	2.81603
316	6.08218
318	2.17424
319	3.76504
320	5.39603
321	3.97231
322	2.66244
323	4.08668
324	3.73387
325	3.26258
327	4.00548
328	4.7754
329	4.48965
330	2.59669
331	4.43009
332	3.02477
334	1.40855
335	5.38437
336	5.53453
337	2.79493
338	3.76791
339	2.33777
340	3.46563
342	4.84739
343	4.92827
344	5.2524
345	3.59207
346	7.99377
348	5.62028
349	2.30766
352	3.9381
353	3.59411
354	5.01164
355	2.83326
356	3.59373
357	4.32471
358	2.81697
359	4.16847
360	2.09697
361	3.4187
363	6.14889
364	3.78933
365	4.2467
366	3.09133
367	3.00766
369	3.01579
370	6.89453
371	6.04396
372	8.122
373	3.56215
374	3.29455
376	4.11245
377	3.79169
378	5.27517
379	3.65472
380	4.00022
381	2.8738
383	3.97366
384	3.57176
385	3.88094
386	3.38181
388	3.29452
389	3.4915
390	2.42198
391	5.37614
393	3.84417
394	5.29787
395	3.33318
396	2.41194
397	4.24648
398	3.49675
399	4.46727
400	4.1179
401	4.12996
402	2.23621
404	4.03267
406	3.12844
407	3.66224
408	5.27283
409	3.66829
411	5.89898
412	3.41441
415	3.35143
416	2.51576
417	4.9045
418	2.59636
419	3.17484
420	4.6576
421	4.29441
422	5.07234
423	8.5982
425	3.44848
426	3.7932
427	5.39559
429	3.44541
430	5.946
431	2.78057
432	3.05604
433	2.33777
434	3.73414
435	4.04337
437	3.71773
438	4.10318
439	3.52342
440	6.09983
441	4.12011
443	5.53072
444	3.19887
445	4.45389
446	5.14064
447	2.63465
448	2.95321
449	3.23218
450	3.50155
451	3.38524
452	3.77346
454	2.44875
455	2.60904
456	6.3326
458	3.35704
459	3.96747
460	3.88767
461	2.57772
462	3.55141
463	3.13873
464	2.49173
467	3.45866
468	3.23864
469	2.544
470	4.32335
471	2.71308
472	5.07092
473	3.61318
474	3.00118
476	2.53342
477	3.69411
478	3.47836
480	4.67092
482	4.27971
483	2.59441
484	4.71462
487	3.68315
488	4.08722
489	5.57349
490	2.90563
491	3.99293
492	3.61852
493	2.75949
494	4.50024
496	4.20491
497	3.21053
498	4.19992
499	2.2999
501	2.4607
502	3.71204
503	4.36441
505	2.81519
506	4.1668
507	2.70433
509	1.88215
510	2.75621
511	2.65965
512	2.90027
513	4.32217
514	2.59168
515	3.92068
517	3.45812
518	3.0338
519	3.06971
520	3.11864
521	2.77846
523	4.94714
524	3.19549
525	3.46782
527	2.19478
528	4.79976
530	3.67514
531	3.78579
532	4.74393
533	3.59734
534	2.68684
535	3.18262
537	3.61349
538	3.10115
539	3.41459
540	4.1465
542	4.20689
543	3.66343
544	3.54997
545	5.05054
546	4.698
547	3.11324
549	2.51961
550	4.41812
551	2.50602
552	2.83204
553	3.70105
554	3.44781
555	5.29867
556	5.03584
557	3.01495
559	2.8896
560	4.48004
561	3.20277
562	4.55061
564	2.87008
565	5.67497
566	3.47159
567	3.43169
568	3.67179
569	3.0854
570	3.62422
571	2.64938
572	3.60758
576	2.89151
577	3.68446
579	4.62595
580	4.84447
582	3.20176
583	4.11602
585	3.65266
586	3.1188
587	2.52361
590	3.47304
591	3.9837
592	3.60017
597	2.25333
598	5.03178
601	5.19303
602	3.31427
603	3.97135
604	3.85276
608	2.96489
609	3.1099
610	2.90254
611	3.58628
615	4.4573
616	3.14277
617	5.39129
618	4.27869
619	5.7355
620	3.76228
621	4.14386
622	3.38137
623	4.64923
624	4.88717
625	4.90855
626	2.87403
629	5.04196
632	3.65427
633	3.23177
634	3.63017
635	3.17842
636	3.87723
637	4.12942
638	3.17135
	mg/g
	3.71976
	249
	0.0149388
