# Supplementary material for: SLC16A7 Promotes Triglyceride Deposition by De Novo Lipogenesis in Chicken Muscle Tissue
Source: Biology (Basel). 2022 Oct 22;11(11):1547. doi: 10.3390/biology11111547 (PMC9687483; doi:10.3390/biology11111547)
Supplement: Supplementary file 1 [file biology-11-01547-s001.zip › Table S3.xlsx]

## Sheet: SNPs annotation information
GGA	Potision	Alt	Ref	P-value	Candiate genes	Location
1	31982441	T	C	6.34e-10	LRIG3、ENSGALG00000050139	intergenic
1	31723871	A	T	4.65e-09	ENSGALG00000009747、LRIG3	intergenic
1	31256347	C	T	1.47e-08	SLC38A4、AMIGO2	intergenic
1	32457459	G	C	1.8e-08	SLC16A7、ENSGALG00000052108	intergenic
1	31571458	T	G	1.84e-08	ATP23	downstream
1	44500490	C	T	2.78e-08	ATP23	intronic
1	32132534	G	A	2.83e-08	ENSGALG00000049710、SLC16A7	intergenic
1	32431740	T	G	3.34e-08	SLC16A7、ENSGALG00000052108	intergenic
1	32051171	G	C	3.66e-08	LRIG3、ENSGALG00000050139	intergenic
1	32418963	G	A	4.26e-08	SLC16A7、ENSGALG00000052108	intergenic
1	32418987	G	A	4.26e-08	SLC16A7、ENSGALG00000052108	intergenic
1	32475015	G	A	4.92e-08	SLC16A7、ENSGALG00000052108	intergenic
1	32346936	C	T	5.08e-08	SLC16A7、ENSGALG00000052108	intergenic
1	32346940	A	G	5.08e-08	SLC16A7、ENSGALG00000052108	intergenic
1	31551991	T	A	5.6e-08	RPAP3	intronic
1	32107589	C	T	5.94e-08	ENSGALG00000049710、SLC16A7	intergenic
1	32908662	G	T	6.1e-08	TAFA2、ENSGALG00000049735	intergenic
1	32346937	A	G	6.18e-08	SLC16A7、ENSGALG00000052108	intergenic
1	31251236	T	C	6.78e-08	SLC38A4	intronic
1	31915868	A	G	7.14e-08	LRIG3、ENSGALG00000050139	intergenic
1	32454817	A	C	7.48e-08	SLC16A7、ENSGALG00000052108	intergenic
1	32512382	T	C	7.5e-08	SLC16A7、ENSGALG00000052108	intergenic
1	32366801	C	T	7.62e-08	SLC16A7、ENSGALG00000052108	intergenic
1	32242118	G	A	9.84e-08	SLC16A7	downstream

## Sheet: total contribution of SNPs
chr_position	n_miss	allele1	allele0	af	beta	beta2	RPQ
1_31982441	0	T	C	0.076	0.622862	0.387957	0.0272439
1_31723871	0	A	T	0.071	0.635052	0.403291	0.0266007
1_31256347	0	C	T	0.077	0.631428	0.398702	0.0283361
1_32457459	0	G	C	0.081	0.599719	0.359663	0.026773
1_31571458	0	T	G	0.082	0.613432	0.376299	0.0283263
1_44500490	0	C	T	0.075	0.645687	0.416912	0.0289233
1_32132534	0	G	A	0.084	0.540304	0.291929	0.0224622
1_32431740	0	T	G	0.087	0.549613	0.302074	0.0239941
1_32051171	0	G	C	0.081	0.616786	0.380425	0.0283185
1_32418963	0	G	A	0.08	0.580878	0.33742	0.0248341
1_32418987	0	G	A	0.08	0.580878	0.33742	0.0248341
1_32475015	0	G	A	0.076	0.58398	0.341033	0.0239487
1_32346936	0	C	T	0.081	0.612677	0.375373	0.0279424
1_32346940	0	A	G	0.081	0.612677	0.375373	0.0279424
1_31551991	0	T	A	0.078	0.56617	0.320549	0.0230526
1_32107589	0	C	T	0.081	0.575946	0.331714	0.0246924
1_32908662	0	T	G	0.906	-0.536338	0.287659	0.0244982
1_32346937	0	A	G	0.082	0.606063	0.367313	0.0276498
1_31251236	0	T	C	0.077	0.6209	0.385517	0.0273991
1_31915868	0	A	G	0.081	0.584376	0.341495	0.0254205
1_32454817	0	A	C	0.087	0.553153	0.305979	0.0243042
1_32512382	0	T	C	0.082	0.589198	0.347154	0.0261324
1_32366801	0	C	T	0.079	0.565233	0.319488	0.0232456
1_32242118	0	G	A	0.078	0.51778	0.268096	0.0192804
total						8.35883	0.616155	0.073713
