# Supplementary material for: SLC16A7 Promotes Triglyceride Deposition by De Novo Lipogenesis in Chicken Muscle Tissue
Source: Biology (Basel). 2022 Oct 22;11(11):1547. doi: 10.3390/biology11111547 (PMC9687483; doi:10.3390/biology11111547)
Supplement: Supplementary file 1 [file biology-11-01547-s001.zip › Table S4.xlsx]

## Sheet: Sheet1
G represents the individual comes from the selection line (high TG group), D represents the individual comes from the control line (low TG group)
	G155	G336	G346	G348	G394	G408	G440	G565	D168	D282	D339	D349	D360	D431	D54	D73
ENSGALG00000000003	0	0	0	0.941627	1.11509	0	10.893	0.899366	0	0	0	0	0	0	0	0
ENSGALG00000000011	351.376	253.266	298.131	372.884	430.423	334.609	340.406	384.929	379.196	387.105	369.665	452.309	419.846	344.594	327.549	299.892
ENSGALG00000000038	0	0	0	0	0	0	0	0	0	0	0.977951	1.02797	0	1.11881	0	0
ENSGALG00000000044	0	0	0	0	0	0	0	0	0	0	0	0	0	0	0	0
ENSGALG00000000048	124.999	80.8005	126.279	120.528	105.933	86.3194	70.8044	120.515	225.245	152.804	147.671	105.881	101.681	101.812	212.464	180.63
ENSGALG00000000055	853.341	687.144	908.636	809.799	911.025	861.254	711.675	807.63	729.462	979.081	784.317	875.834	703.023	617.585	908.507	973.782
ENSGALG00000000059	1.96849	1.35799	0	6.59139	7.8056	0.969881	110.745	1.79873	1.03323	0	1.9559	0	0	1.11881	0	0
ENSGALG00000000067	105.314	127.651	154.762	113.937	108.163	63.0423	120.731	120.515	66.1268	109.793	140.825	116.161	109.335	142.089	61.9688	62.5258
ENSGALG00000000071	62.9917	112.034	33.2312	37.6651	43.4883	28.1265	35.4022	53.0626	17.5649	38.4841	38.1401	34.9511	10.9335	40.2773	28.7712	23.1577
ENSGALG00000000081	2.95274	15.6169	2.84839	0.941627	3.34526	3.87952	9.98523	0	0	0	0.977951	0	8.74679	33.5644	0	2.31577
ENSGALG00000000086	1566.92	1320.65	2007.16	1756.13	1964.78	2071.67	1458.75	2104.52	1547.78	1934.39	1604.82	1895.59	1562.4	1684.93	1734.02	1823.67
ENSGALG00000000091	216.534	275.672	219.326	257.064	181.759	189.127	264.155	193.364	260.374	254.674	285.562	279.609	246.003	152.159	222.424	228.104
ENSGALG00000000094	966.53	696.65	990.29	1022.61	1062.68	1022.25	945.874	990.202	1043.56	1291.48	1040.54	1326.09	1198.31	1246.36	1108.8	1205.36
ENSGALG00000000102	7.87397	204.378	20.8882	17.8909	23.4168	28.1265	38.1254	35.9746	15.4985	16.9783	24.4488	15.4196	13.1202	12.3069	32.091	16.2104
ENSGALG00000000104	59.0548	30.5548	24.686	36.7235	26.7621	47.5242	81.6974	53.9619	25.8308	19.242	12.7134	21.5875	22.9603	34.6832	17.7054	30.105
ENSGALG00000000106	554.13	376.843	217.427	246.706	827.394	573.2	831.497	767.159	500.084	294.29	276.76	235.406	400.166	2860.81	443.741	439.997
ENSGALG00000000107	248.03	64.5046	270.597	156.31	128.235	143.542	74.4354	99.8296	229.377	217.322	391.18	338.204	364.085	54.8219	243.449	253.577
ENSGALG00000000109	220.471	241.044	161.409	156.31	146.076	130.934	122.546	150.194	92.9909	176.574	140.825	84.2939	119.175	167.822	154.922	103.052
ENSGALG00000000112	86.6136	29.1968	67.4119	136.536	54.6392	63.0423	50.8339	60.2575	21.6979	4.52754	14.6693	6.16785	18.5869	10.0693	23.2383	23.1577
ENSGALG00000000115	0	3.39498	0	0	1.11509	0	0	0	0	0	0	0	0	0	1.10659	0
ENSGALG00000000120	0	0	0	0	0	0	0	0	0	0	0	1.02797	0	0	0	0
ENSGALG00000000122	10334.6	11612.9	11406.8	11877.7	12135.5	9587.27	11409.5	10549.6	6172.53	11110.6	10049.4	8962.91	8600.28	9848.91	7709.58	8413.2
ENSGALG00000000129	641.728	576.468	795.65	867.239	800.631	773.965	684.442	814.825	882.38	992.663	930.031	928.261	1113.03	966.655	1066.75	1073.36
ENSGALG00000000136	75.7869	31.2338	86.4011	15.066	4.46034	48.494	7.26199	2.6981	25.8308	31.6928	63.5668	32.8952	104.961	1.11881	39.8371	90.3151
ENSGALG00000000137	88.5821	118.824	79.7549	97.9292	98.1275	115.416	116.192	142.999	67.1601	103.002	88.0156	130.553	91.8413	72.7229	81.8873	72.9468
ENSGALG00000000141	457.674	2075.01	290.536	496.238	321.145	521.796	333.144	243.728	161.184	138.09	358.908	332.036	125.735	195.792	200.292	90.3151
ENSGALG00000000142	670.272	719.057	412.067	420.907	638.944	580.959	689.889	715.895	542.447	396.16	416.607	396.798	439.526	1037.14	503.496	507.154
ENSGALG00000000146	901.569	790.351	1241.9	1302.27	1136.27	890.351	912.287	1188.06	1689.33	1515.59	1606.77	2005.58	1362.31	1530.54	1553.65	1570.09
ENSGALG00000000150	7870.03	9847.48	7941.31	8085.75	9168.23	7262.47	7586.96	8511.6	3951.08	7212.37	6564.98	5858.43	5409.89	6028.17	5518.54	5506.91
ENSGALG00000000151	41.3383	14.2589	20.8882	35.7818	21.1866	20.3675	37.2177	14.3899	10.3323	14.7145	27.3826	25.6994	20.7736	13.4258	11.0659	30.105
ENSGALG00000000154	20.6692	101.849	9.49463	15.066	17.8414	20.3675	47.2029	16.1886	6.19939	14.7145	7.82361	6.16785	19.6803	34.6832	12.1724	4.63154
ENSGALG00000000156	2536.4	1916.81	2083.12	2083.82	2138.73	1889.33	1981.61	2019.98	2662.64	2349.79	2224.84	2127.91	2673.24	2255.53	2170.01	2950.29
ENSGALG00000000158	31.4959	147.342	15.1914	20.7158	12.2659	18.4277	35.4022	39.5721	6.19939	13.5826	39.118	20.5595	16.4002	16.7822	6.63951	10.421
ENSGALG00000000161	187.007	190.119	257.304	207.158	274.311	309.392	266.878	277.005	242.809	228.641	323.702	339.232	361.898	241.664	315.377	299.892
ENSGALG00000000162	8.85821	31.2338	4.74731	5.64976	3.34526	9.69881	4.53874	7.19493	4.13293	4.52754	13.6913	5.13987	1.09335	4.47525	3.31976	2.31577
ENSGALG00000000164	4180.09	5677.76	10518.1	9528.33	15536.5	5305.25	8770.66	9379.49	11648.7	9180.72	7145.89	7802.33	12111	12775.7	13907.6	9099.83
ENSGALG00000000168	38.3856	5.43197	9.49463	26.3656	24.5319	14.5482	10.893	32.3772	17.5649	5.65943	10.7575	6.16785	24.0537	17.901	16.5988	19.6841
ENSGALG00000000172	45.2753	21.7279	67.4119	64.9723	20.0715	44.6145	21.786	28.7797	29.9637	33.9566	61.6109	47.2868	85.2812	16.7822	64.182	43.9997
ENSGALG00000000184	9.84246	10.1849	7.5957	4.70814	1.11509	0	31.7712	5.39619	1.03323	4.52754	5.86771	5.13987	4.37339	1.11881	1.10659	0
ENSGALG00000000186	202.755	156.848	281.041	284.371	243.089	273.506	257.801	206.854	348.199	388.237	366.732	384.463	441.713	425.149	346.361	395.997
ENSGALG00000000189	135.826	221.353	126.279	96.9876	110.393	113.476	118.007	111.521	122.955	129.035	134.957	119.245	123.548	140.97	118.405	118.104
ENSGALG00000000195	20.6692	56.3567	20.8882	25.4239	15.6112	16.488	19.0627	17.9873	32.0302	9.05508	24.4488	10.2797	13.1202	26.8515	19.9185	19.6841
ENSGALG00000000201	233.266	342.214	257.304	214.691	171.723	222.103	257.801	264.414	277.939	273.916	266.981	249.798	260.217	326.693	257.834	253.577
ENSGALG00000000208	80.7082	134.441	46.5237	81.9216	49.0638	81.47	59.0036	59.3581	47.5287	28.2971	43.0298	43.1749	47.014	36.9208	63.0754	45.1576
ENSGALG00000000209	1750.97	1100.65	1114.67	1208.11	734.841	954.363	1267.22	877.781	1188.22	1129.62	1013.16	676.407	844.065	1298.94	855.391	569.68
ENSGALG00000000215	18.7007	42.7767	25.6355	30.1321	25.647	28.1265	29.0479	19.786	34.0966	15.8464	29.3385	20.5595	19.6803	16.7822	21.0251	23.1577
ENSGALG00000000217	0.984246	1.35799	0	6.59139	1.11509	2.90964	0.907748	0.899366	0	0	0.977951	2.05595	1.09335	6.71288	0	0
ENSGALG00000000218	431.1	465.791	551.638	541.436	525.205	520.826	424.826	529.726	297.571	436.908	425.409	416.33	367.365	445.288	406.117	385.576
ENSGALG00000000220	153.542	228.143	156.661	186.442	157.227	165.85	147.055	158.288	183.915	141.486	198.524	227.182	239.443	140.97	172.627	202.63
ENSGALG00000000223	1742.12	1276.51	2348.97	2645.97	2579.19	1901.94	1706.57	2327.56	1794.72	2657.67	2254.18	2408.54	2117.82	2283.5	2463.26	2260.19
ENSGALG00000000225	36.4171	119.503	38.928	27.3072	22.3017	28.1265	19.0627	24.2829	24.7976	12.4507	17.6031	15.4196	25.147	23.4951	27.6646	19.6841
ENSGALG00000000226	28.5431	37.3448	63.614	72.5053	43.4883	90.1989	76.2509	80.0436	72.3262	84.8914	63.5668	71.9582	41.5472	74.9605	36.5173	53.2628
ENSGALG00000000227	249.998	549.308	281.99	320.153	159.457	272.537	168.841	148.395	120.888	45.2754	146.693	181.952	126.828	62.6535	99.5927	100.736
ENSGALG00000000233	127.952	143.947	100.643	154.427	156.112	152.271	145.24	117.817	149.819	147.145	135.935	159.336	155.256	199.149	147.176	162.104
ENSGALG00000000234	24.6061	12.2219	50.3215	28.2488	24.5319	56.2531	41.7564	26.981	19.6314	15.8464	23.4708	22.6154	18.5869	22.3763	26.5581	19.6841
ENSGALG00000000235	1508.85	1017.82	1600.79	1532.03	2009.38	1756.45	1887.21	1557.7	1490.95	1798.57	1602.86	1731.11	1528.5	2678.44	1874.56	1511.04
ENSGALG00000000241	113.188	209.131	57.9172	54.6144	107.048	97.958	95.3136	85.4397	69.2265	58.858	75.3022	59.6225	37.1739	57.0595	46.4766	50.947
ENSGALG00000000242	26.5746	33.2708	24.686	40.49	13.381	35.8856	20.8782	13.4905	15.4985	18.1102	8.80156	20.5595	10.9335	14.5446	16.5988	16.2104
ENSGALG00000000243	41.3383	199.625	35.1301	32.9569	27.8771	61.1025	61.7269	53.0626	20.6646	18.1102	32.2724	40.091	20.7736	15.6634	22.1317	28.9472
ENSGALG00000000244	89.5664	36.6658	87.3506	57.4393	59.0995	71.7712	66.2656	102.528	61.9939	67.9131	64.5448	56.5386	55.7608	72.7229	66.3951	67.1574
ENSGALG00000000247	337.596	346.967	279.142	249.531	250.894	287.085	311.358	287.797	330.634	324.851	299.253	325.868	323.631	340.119	278.86	246.63
ENSGALG00000000249	7.87397	69.9366	6.64624	5.64976	13.381	8.72893	11.8007	5.39619	4.13293	3.39566	1.9559	5.13987	10.9335	8.95051	6.63951	10.421
ENSGALG00000000251	12.7952	1831.25	17.0903	18.8325	10.0358	17.4579	9.07748	14.3899	7.23262	1.13189	72.3684	15.4196	8.74679	16.7822	11.0659	9.26309
ENSGALG00000000253	535.43	452.211	443.399	496.238	624.448	540.224	510.155	497.349	617.873	610.086	583.837	506.792	510.594	644.436	580.957	475.891
ENSGALG00000000255	80.7082	114.75	75.957	67.7972	68.0202	89.229	79.8819	55.7607	76.4592	52.0667	58.6771	59.6225	77.6278	73.8417	66.3951	75.2626
ENSGALG00000000259	869.089	814.116	1242.85	1114.89	1127.35	1197.8	833.313	1382.33	1226.45	1618.6	1109.97	1482.34	1579.89	1342.58	1414.22	1381.36
ENSGALG00000000264	67.913	65.1836	61.7151	61.2058	55.7543	38.7952	49.9262	65.6537	103.323	43.0116	62.5889	46.2589	57.9475	91.7427	55.3293	57.8943
ENSGALG00000000273	83.6609	75.3686	81.6538	60.2641	52.409	77.5905	75.3431	48.5658	57.861	46.4073	60.633	53.4547	57.9475	71.6041	59.7556	57.8943
ENSGALG00000000274	0.984246	0	0	0	0	0	0	0	0	0	0	2.05595	0	0	0	0
ENSGALG00000000275	434.052	564.925	464.287	408.666	447.149	576.109	422.103	505.444	479.42	559.151	576.013	634.26	561.981	465.426	459.233	544.206
ENSGALG00000000276	49.2123	52.9617	57.9172	68.7388	83.6314	54.3133	42.6642	43.1696	86.7915	81.4957	88.9935	53.4547	86.3745	58.1783	95.1664	108.841
ENSGALG00000000277	2.95274	8.82695	2.84839	4.70814	4.46034	2.90964	4.53874	2.6981	2.06646	0	4.88975	3.08392	0	1.11881	2.21317	1.15789
ENSGALG00000000280	5.90548	4.07398	6.64624	6.59139	2.23017	4.8494	4.53874	4.49683	2.06646	4.52754	1.9559	1.02797	3.28005	1.11881	4.42634	2.31577
ENSGALG00000000284	369.092	164.317	409.218	413.374	285.462	349.157	228.753	270.709	132.254	109.793	125.178	160.364	173.842	53.703	208.038	148.209
ENSGALG00000000293	17.7164	21.0489	19.9387	8.47464	2.23017	16.488	166.118	5.39619	22.7311	11.3189	54.7652	1.02797	26.2404	271.872	56.4359	18.5262
ENSGALG00000000295	17190.8	10411	15366.1	14827.8	11780.9	21646.8	19764.4	20644.9	49113.6	21599.8	28094.6	38666.2	38254.1	69739	30915.8	37421.7
ENSGALG00000000296	261.809	292.647	233.568	263.656	231.938	270.597	279.586	225.741	355.432	324.851	290.451	305.308	305.044	456.476	309.844	310.313
ENSGALG00000000299	15.7479	18.3329	9.49463	16.0077	1.11509	86.3194	45.3874	60.2575	110.556	1.13189	46.9416	38.0351	14.2135	5.59407	11.0659	91.473
ENSGALG00000000302	1.96849	16.2959	14.2419	32.9569	46.8336	68.8615	108.93	13.4905	22.7311	10.187	10.7575	41.119	34.9872	15.6634	17.7054	8.1052
ENSGALG00000000309	0	0	2.84839	0	0	0	159.764	0	0	0	0	1.02797	0	0	0	0
ENSGALG00000000311	0.984246	12.9009	4.74731	3.76651	1.11509	3.87952	7.26199	5.39619	1.03323	0	1.9559	4.1119	0	0	0	0
ENSGALG00000000313	10.8267	3.39498	342.756	32.0153	30.1073	15.5181	33.5867	17.9873	2.06646	0	6.84566	7.19582	0	35.802	22.1317	4.63154
ENSGALG00000000314	3.93698	3.39498	0	0	2.23017	0.969881	0	1.79873	1.03323	0	1.9559	0	1.09335	0	0	0
ENSGALG00000000318	770.665	642.33	707.35	971.759	669.051	1005.77	508.339	750.97	187.015	150.541	288.496	193.259	300.671	162.228	188.12	141.262
ENSGALG00000000329	253.935	324.56	228.821	249.531	187.334	240.53	270.509	202.357	187.015	206.003	209.281	175.784	169.469	358.02	234.596	138.946
ENSGALG00000000336	1537.39	953.989	2509.43	1748.6	2116.43	1594.48	1599.45	1570.29	2489.06	2730.11	2724.57	2706.66	3353.3	2869.76	2814.05	3015.14
ENSGALG00000000337	1.96849	0	1.89893	3.76651	0	0.969881	7.26199	2.6981	0	0	3.9118	1.02797	1.09335	0	0	0
ENSGALG00000000349	3004.9	2080.44	3552.89	3762.74	3917.3	3151.14	2779.53	3553.39	3690.7	4199.29	3858.99	4125.26	4001.66	3673.06	4030.18	4317.76
ENSGALG00000000352	525.587	565.604	769.065	614.883	640.059	770.085	493.815	786.945	569.311	633.856	697.279	699.023	877.959	596.327	601.983	699.363
ENSGALG00000000357	2.95274	266.845	0	0.941627	1.11509	0	0	0.899366	0	0	2.93385	0	0	0	0	0
ENSGALG00000000364	0.984246	1.35799	2.84839	2.82488	1.11509	0	2.72325	1.79873	0	0	0	0	0	3.35644	1.10659	0
ENSGALG00000000367	0	18.3329	5.69678	6.59139	5.57543	0	10.893	1.79873	0	0	3.9118	4.1119	10.9335	0	6.63951	3.47366
ENSGALG00000000371	0	0	0	0	0	0	0.907748	0	0	0	0	0	0	0	0	0
ENSGALG00000000374	185.038	274.314	206.983	225.991	205.176	204.645	173.38	194.263	116.755	121.112	220.039	176.812	141.042	148.802	165.988	210.735
ENSGALG00000000377	1258.85	2004.4	1301.71	1349.35	1372.67	1220.11	1204.58	1182.67	1407.26	1382.03	1482.57	1698.21	1396.21	1416.42	1618.93	1516.83
ENSGALG00000000378	12.7952	17.6539	22.7871	21.6574	11.1509	23.2771	20.8782	21.5848	12.3988	14.7145	20.537	6.16785	18.5869	11.1881	17.7054	9.26309
ENSGALG00000000379	37.4013	249.871	37.9785	65.9139	24.5319	46.5543	29.9557	18.8867	10.3323	4.52754	34.2283	9.25177	25.147	16.7822	7.7461	11.5789
ENSGALG00000000390	228.345	181.971	227.871	215.633	217.442	231.802	183.365	218.546	266.574	310.137	289.473	286.805	318.164	228.238	278.86	254.735
ENSGALG00000000394	2.95274	0	0	0	0	0.969881	5.44649	0	0	0	0	0	2.1867	7.83169	0	0
ENSGALG00000000396	123.031	198.267	162.358	227.874	281.002	265.747	183.365	187.967	152.918	228.641	184.833	189.147	232.883	170.06	261.154	262.84
ENSGALG00000000397	395.667	445.421	378.836	378.534	411.467	358.856	396.686	357.048	485.619	605.559	513.424	512.959	536.834	562.763	493.537	457.365
ENSGALG00000000399	42.3226	19.0119	58.8667	20.7158	25.647	25.2169	23.6015	45.8677	30.997	29.429	13.6913	21.5875	45.9206	15.6634	32.091	27.7893
ENSGALG00000000400	4.92123	1.35799	0.949463	2.82488	3.34526	2.90964	1.8155	0	1.03323	1.13189	1.9559	1.02797	0	1.11881	1.10659	2.31577
ENSGALG00000000401	22.6377	18.3329	18.9893	22.5991	36.7978	20.3675	19.9705	19.786	45.4622	35.0884	45.9637	46.2589	43.7339	29.0891	22.1317	33.5787
ENSGALG00000000402	276.573	169.07	137.672	289.08	149.421	305.512	307.727	206.854	146.719	160.728	198.524	205.595	200.083	176.772	181.48	140.104
ENSGALG00000000404	4901.54	5192.96	7408.66	6479.34	8044.23	7031.64	4555.99	7652.7	5056.64	5244.02	5266.27	5670.31	5805.68	4500.99	5656.87	5790.59
ENSGALG00000000407	546.257	647.083	588.667	637.482	851.925	710.923	456.597	592.682	591.009	572.734	529.071	677.435	662.569	529.199	732.56	732.942
ENSGALG00000000409	3358.25	2449.14	4462.48	4049	4833.9	3632.2	3008.28	3842.99	4019.27	5847.32	5160.65	5223.14	5112.5	4276.1	5602.64	5249.86
ENSGALG00000000410	655.508	363.263	656.079	693.038	652.325	593.567	790.649	527.928	966.072	872.683	894.825	893.31	883.426	1081.89	766.864	988.835
ENSGALG00000000417	22.6377	38.7028	37.9785	44.2565	31.2224	27.1567	31.7712	39.5721	15.4985	20.3739	12.7134	28.7833	26.2404	7.83169	34.3042	8.1052
ENSGALG00000000419	695.862	668.811	904.838	962.343	1012.5	843.796	670.826	933.542	773.891	916.827	856.685	883.03	730.357	860.367	1154.17	876.52
ENSGALG00000000424	389.761	884.053	278.193	433.148	259.815	373.404	446.612	250.024	123.988	134.694	266.981	157.28	162.909	126.426	193.652	149.367
ENSGALG00000000430	199.802	146.663	190.842	187.384	186.219	186.217	217.86	158.288	305.837	116.584	142.781	266.245	306.138	309.911	314.27	208.419
ENSGALG00000000433	1869.08	1250.03	2440.12	2410.57	2952.75	1556.66	1556.79	1687.21	2416.73	4904.46	2482.04	2191.64	2400.99	2047.43	3095.12	2893.56
ENSGALG00000000436	198.818	239.007	289.586	247.648	212.981	156.151	180.642	203.257	171.516	269.389	134.957	172.7	154.162	208.099	258.941	229.261
ENSGALG00000000438	17.7164	29.1968	14.2419	8.47464	24.5319	21.3374	103.483	32.3772	26.864	27.1652	32.2724	15.4196	15.3069	40.2773	14.3856	21.9998
ENSGALG00000000442	3.93698	40.0608	4.74731	7.53302	0	3.87952	4.53874	1.79873	1.03323	0	10.7575	4.1119	1.09335	1.11881	1.10659	0
ENSGALG00000000451	0	2.71598	0	0.941627	0	0	0.907748	0	0	0	0	0	0	0	1.10659	0
ENSGALG00000000452	36.4171	52.9617	73.1086	72.5053	41.2582	62.0724	49.9262	36.874	18.5982	29.429	24.4488	28.7833	36.0805	41.3961	28.7712	31.2629
ENSGALG00000000458	0	2.71598	0.949463	1.88325	0	1.93976	4.53874	0.899366	0	2.26377	1.9559	4.1119	3.28005	0	4.42634	0
ENSGALG00000000461	712.594	337.461	280.092	648.781	225.247	549.922	563.712	442.488	199.414	195.816	240.576	339.232	286.457	142.089	172.627	244.314
ENSGALG00000000466	17.7164	82.8375	29.4333	38.6067	7.8056	10.6687	13.6162	16.1886	21.6979	18.1102	50.8534	33.9232	8.74679	11.1881	17.7054	8.1052
ENSGALG00000000469	0	0	1.89893	2.82488	0	2.90964	1.8155	0	2.06646	1.13189	0.977951	0	0	0	0	2.31577
ENSGALG00000000470	74.8027	299.437	101.593	63.089	71.3655	95.0483	93.4981	43.1696	94.0241	58.858	85.0817	76.0701	76.5344	63.7724	91.8466	69.4732
ENSGALG00000000474	2618.09	2981.47	2773.38	2737.31	3012.96	2095.91	2190.4	2757.46	1458.92	2354.32	2089.88	1664.29	1529.59	1547.32	2103.62	1912.83
ENSGALG00000000476	17.7164	3.39498	13.2925	21.6574	13.381	19.3976	9.98523	8.09429	5.16616	1.13189	7.82361	7.19582	8.74679	0	6.63951	2.31577
ENSGALG00000000478	13.7794	6.11096	12.343	15.066	16.7263	16.488	8.16974	5.39619	18.5982	2.26377	13.6913	1.02797	7.65344	10.0693	5.53293	11.5789
ENSGALG00000000497	0.984246	6.11096	0	0	0	0	0	0	0	1.13189	0	0	1.09335	0	0	0
ENSGALG00000000498	123.031	54.3197	79.7549	162.901	269.851	191.067	230.568	115.119	197.347	61.1218	60.633	49.3428	100.588	1790.1	247.875	155.157
ENSGALG00000000504	6.88972	47.5297	8.54517	3.76651	7.8056	6.78917	2.72325	17.0879	8.26585	3.39566	7.82361	2.05595	1.09335	3.35644	12.1724	3.47366
ENSGALG00000000505	13.7794	4.75297	0	6.59139	22.3017	9.69881	7.26199	1.79873	6.19939	6.79131	0	2.05595	3.28005	71.6041	16.5988	3.47366
ENSGALG00000000507	2.95274	9.50594	0	0	0	1.93976	7.26199	0	2.06646	0	0.977951	0	2.1867	1.11881	0	0
ENSGALG00000000510	164.369	218.637	125.329	150.66	167.263	129.964	142.516	132.207	172.55	147.145	148.649	127.469	143.229	121.951	185.906	149.367
ENSGALG00000000511	3046.24	1877.42	1985.33	1336.17	5076.98	2409.18	4721.2	4578.67	1417.59	4163.07	2432.16	3237.09	3002.34	11473.4	6220.12	4109.34
ENSGALG00000000513	151.574	154.811	141.47	181.734	139.386	171.669	144.332	168.181	203.547	176.574	147.671	198.399	153.069	206.98	175.947	148.209
ENSGALG00000000516	3.93698	65.1836	1.89893	3.76651	1.11509	0.969881	9.07748	0.899366	2.06646	1.13189	1.9559	7.19582	2.1867	5.59407	1.10659	0
ENSGALG00000000518	328.738	313.017	393.078	349.344	307.764	331.699	292.295	344.457	462.888	517.271	414.651	379.323	455.926	447.525	393.944	479.365
ENSGALG00000000521	7.87397	10.1849	7.5957	3.76651	2.23017	3.87952	14.524	2.6981	1.03323	0	0.977951	3.08392	2.1867	0	1.10659	2.31577
ENSGALG00000000523	277.557	257.339	253.507	237.29	359.058	261.868	424.826	353.451	427.758	477.656	376.511	380.351	295.204	1338.1	361.853	394.839
ENSGALG00000000525	217.518	206.415	185.145	228.815	224.132	238.591	253.262	159.188	351.299	182.233	243.51	243.63	294.111	541.506	395.051	332.313
ENSGALG00000000528	36.4171	42.0978	21.8376	20.7158	17.8414	36.8555	39.0332	21.5848	15.4985	23.7696	16.6252	8.2238	9.84014	7.83169	24.3449	11.5789
ENSGALG00000000529	51.1808	841.276	41.7764	70.622	28.9922	21.3374	26.3247	50.3645	13.432	18.1102	84.1038	28.7833	24.0537	26.8515	17.7054	6.94732
ENSGALG00000000533	1098.42	1704.96	1186.83	1183.63	1275.66	1151.25	1116.53	1150.29	766.658	1174.9	1075.75	1394.96	1133.8	1300.06	1311.3	949.467
ENSGALG00000000535	199.802	269.561	93.9968	97.9292	159.457	206.585	212.413	200.559	257.275	107.529	158.428	118.217	136.669	935.328	156.029	215.367
ENSGALG00000000538	104.33	148.7	119.632	112.054	122.659	139.663	122.546	128.609	112.622	109.793	114.42	140.833	127.922	138.733	141.643	115.789
ENSGALG00000000540	86.6136	80.1215	100.643	71.5637	51.2939	72.7411	75.3431	78.2448	69.2265	88.287	60.633	67.8463	61.2275	34.6832	75.2478	70.6311
ENSGALG00000000541	933.065	876.584	961.806	871.947	831.854	681.826	696.243	829.215	1095.23	762.891	973.061	917.981	974.174	959.942	1064.54	1131.25
ENSGALG00000000542	1171.25	1487	1377.67	1373.83	1283.46	1137.67	1097.47	1296.89	919.576	1035.67	789.206	1135.91	971.987	1145.66	1054.58	1142.83
ENSGALG00000000544	52.165	237.649	25.6355	47.0814	14.4961	25.2169	19.9705	23.3835	14.4652	11.3189	28.3606	33.9232	20.7736	19.0198	14.3856	6.94732
ENSGALG00000000545	1.96849	0.678996	0	0	0	0.969881	0.907748	0	0	0	0	0	0	0	3.31976	0
ENSGALG00000000549	4.92123	0	0	0.941627	0	0.969881	0	0	0	0	2.93385	0	0	0	0	0
ENSGALG00000000550	597.437	701.403	656.079	574.393	720.345	520.826	557.357	628.657	801.788	861.365	825.391	890.226	904.199	750.724	902.974	829.046
ENSGALG00000000551	204.723	198.267	221.225	184.559	166.148	194.946	226.937	196.961	161.184	176.574	179.943	167.56	242.723	164.466	147.176	160.946
ENSGALG00000000556	0	0	0	0	0	0	0.907748	0	0	0	0	0	1.09335	0	0	0
ENSGALG00000000557	6.88972	5.43197	17.0903	12.2412	7.8056	8.72893	9.98523	3.59746	2.06646	7.9232	6.84566	6.16785	3.28005	0	4.42634	6.94732
ENSGALG00000000558	8.85821	56.3567	5.69678	16.9493	2.23017	6.78917	11.8007	3.59746	0	3.39566	16.6252	2.05595	3.28005	8.95051	0	0
ENSGALG00000000560	44.2911	93.0225	30.3828	31.0737	15.6112	80.5001	23.6015	36.874	24.7976	16.9783	30.3165	25.6994	31.7071	8.95051	7.7461	2.31577
ENSGALG00000000564	928.144	784.24	1238.1	1338.99	1166.38	1212.35	826.959	902.064	1170.65	1015.3	1013.16	1356.93	1243.14	663.456	1015.85	998.098
ENSGALG00000000568	0	0	0	0	0	0	0.907748	0	0	0	0	0	0	0	0	0
ENSGALG00000000573	75.7869	204.378	208.882	155.368	147.191	137.723	84.4206	67.4524	75.4259	43.0116	211.237	251.854	239.443	250.614	251.195	397.155
ENSGALG00000000576	30.5116	52.2827	51.271	36.7235	36.7978	46.5543	43.5719	43.1696	48.5619	45.2754	39.118	31.8672	50.294	40.2773	21.0251	38.2102
ENSGALG00000000577	721.452	804.61	673.169	792.85	700.274	629.453	557.357	680.82	891.679	899.849	937.855	1017.69	828.758	724.991	846.538	830.204
ENSGALG00000000579	951.766	783.561	1032.07	1011.31	1042.61	1054.26	915.01	1090.93	907.178	781.001	796.052	1042.37	942.467	1030.43	1091.09	1190.31
ENSGALG00000000581	373.029	687.144	548.79	501.887	439.344	495.609	582.774	492.852	529.015	698.373	629.8	670.24	641.796	669.05	604.196	524.522
ENSGALG00000000583	24.6061	29.8758	76.9065	60.2641	34.5677	21.3374	42.6642	22.4841	8.26585	20.3739	21.5149	26.7273	19.6803	5.59407	21.0251	9.26309
ENSGALG00000000584	73.8184	54.3197	69.3108	144.069	41.2582	90.1989	69.8966	22.4841	27.8973	32.8247	63.5668	66.8184	64.5076	2.23763	32.091	11.5789
ENSGALG00000000585	1.96849	2.03699	0	3.76651	1.11509	0.969881	9.98523	0	0	0	0.977951	6.16785	0	0	4.42634	1.15789
ENSGALG00000000589	71.85	209.81	52.2205	82.8632	97.0124	23.2771	59.0036	40.4715	74.3927	30.5609	57.6991	103.825	116.988	57.0595	25.4515	57.8943
ENSGALG00000000593	0.984246	0	0.949463	0	1.11509	0	0	0	0	0	0	0	2.1867	1.11881	3.31976	2.31577
ENSGALG00000000596	1277.55	1119.66	1566.61	1580.05	1804.21	1675.95	1591.28	1662.93	1995.17	2356.58	2211.15	2559.66	2138.59	2068.69	1789.35	1964.93
ENSGALG00000000599	65.9445	50.2457	70.2602	89.4546	57.9845	64.0121	73.5276	78.2448	55.7945	63.3856	56.7212	64.7624	67.7876	70.4852	48.6898	68.3153
ENSGALG00000000603	442.911	439.31	382.634	419.024	486.177	380.193	492.907	387.627	541.413	582.921	454.747	535.575	524.807	652.268	587.597	664.627
ENSGALG00000000604	5.90548	10.1849	5.69678	2.82488	5.57543	1.93976	8.16974	1.79873	1.03323	1.13189	0.977951	3.08392	5.46674	2.23763	5.53293	0
ENSGALG00000000606	517.713	459.68	563.031	487.763	375.784	496.579	441.166	468.57	498.018	648.57	487.02	559.218	531.367	514.654	480.258	493.259
ENSGALG00000000607	13.7794	6.78996	13.2925	15.066	7.8056	18.4277	10.893	10.7924	3.0997	7.9232	3.9118	4.1119	6.56009	4.47525	1.10659	4.63154
ENSGALG00000000608	2.95274	44.8137	2.84839	0	0	2.90964	206.059	0	3.0997	2.26377	7.82361	1.02797	7.65344	8.95051	7.7461	1.15789
ENSGALG00000000611	1137.79	526.901	595.313	627.124	1418.39	835.067	451.151	822.92	968.138	597.635	1010.22	729.862	760.971	440.812	1032.44	1192.62
ENSGALG00000000613	710.626	681.712	705.451	878.538	677.972	815.67	847.837	667.329	593.075	570.47	533.961	569.498	564.168	813.377	568.785	521.049
ENSGALG00000000615	200.786	239.686	148.116	175.143	140.501	207.554	181.55	169.98	207.68	130.167	167.23	162.42	166.189	259.565	153.815	170.209
ENSGALG00000000616	0	7.46896	1.89893	0	0	0	0.907748	0	0	2.26377	0.977951	1.02797	0	0	0	0
ENSGALG00000000618	249.998	264.808	338.009	337.103	287.692	342.368	236.015	356.149	317.202	349.752	382.379	322.784	396.886	421.793	333.082	364.734
ENSGALG00000000619	13.7794	33.2708	10.4441	6.59139	12.2659	41.7049	28.1402	12.5911	21.6979	9.05508	18.5811	7.19582	6.56009	106.287	7.7461	12.7367
ENSGALG00000000621	933.065	529.617	1236.2	1097	770.524	1116.33	594.575	759.964	410.193	352.016	547.652	526.323	565.261	270.753	618.581	415.681
ENSGALG00000000625	826.767	606.343	1323.55	1055.56	1279	831.188	968.567	923.649	1252.28	1258.66	1311.43	1539.91	1471.65	1057.28	1394.3	1543.46
ENSGALG00000000627	492.123	511.963	678.866	589.459	731.496	580.959	481.107	609.77	701.564	662.153	800.942	831.632	789.398	665.694	658.418	672.732
ENSGALG00000000629	1741.13	1348.49	1946.4	1784.38	2157.69	1669.16	1446.04	2240.32	1503.35	1824.6	1452.26	1695.13	1758.1	1416.42	1652.13	1778.51
ENSGALG00000000630	7.87397	1.35799	0.949463	0	194.025	16.488	14.524	23.3835	7.23262	0	0	0	0	6.71288	1.10659	8.1052
ENSGALG00000000632	5.90548	74.0106	14.2419	14.1244	2.23017	4.8494	10.893	4.49683	5.16616	3.39566	2.93385	2.05595	2.1867	3.35644	7.7461	2.31577
ENSGALG00000000636	250.983	298.079	269.647	233.524	227.477	203.675	232.384	188.867	334.767	237.696	324.68	267.273	307.231	285.297	265.581	287.156
ENSGALG00000000637	318.896	277.03	310.474	291.904	367.978	362.735	264.155	362.444	472.187	367.863	434.21	488.288	477.793	438.575	432.675	485.154
ENSGALG00000000638	139.763	132.404	154.762	139.361	151.652	154.211	186.996	118.716	167.384	140.354	154.516	147	135.575	231.594	130.577	149.367
ENSGALG00000000639	2.95274	1.35799	16.1409	0.941627	11.1509	2.90964	9.07748	4.49683	7.23262	12.4507	4.88975	9.25177	5.46674	7.83169	9.95927	10.421
ENSGALG00000000643	40.3541	50.2457	60.7656	55.556	50.1789	59.1627	59.9114	40.4715	46.4954	45.2754	62.5889	70.9303	54.6674	68.2476	80.7807	47.4733
ENSGALG00000000645	0.984246	7.46896	2.84839	4.70814	12.2659	8.72893	2.72325	1.79873	2.06646	1.13189	2.93385	5.13987	2.1867	19.0198	13.279	3.47366
ENSGALG00000000650	201.77	368.695	296.232	325.803	257.585	291.934	300.465	338.162	205.613	268.257	184.833	271.385	293.017	256.208	237.916	224.63
ENSGALG00000000652	201.77	353.757	162.358	154.427	200.715	241.5	208.782	196.961	80.5921	99.6059	95.8392	145.972	155.256	240.545	104.019	98.4203
ENSGALG00000000653	1.96849	0	1.89893	13.1828	1.11509	0.969881	0	8.09429	1.03323	1.13189	5.86771	0	0	3.35644	1.10659	2.31577
ENSGALG00000000654	0.984246	2.71598	1.89893	0	1.11509	3.87952	2.72325	1.79873	0	0	0.977951	1.02797	0	1.11881	0	2.31577
ENSGALG00000000657	335.628	465.112	340.857	336.161	355.712	295.814	317.712	346.256	388.495	354.28	362.82	349.511	313.791	405.01	334.189	323.05
ENSGALG00000000660	421.257	664.737	394.977	446.331	415.927	523.736	483.83	459.576	314.102	333.906	318.812	342.316	289.737	507.941	358.534	347.366
ENSGALG00000000667	193.896	131.725	34.1807	78.1551	142.731	261.868	30.8634	80.9429	23.7643	5.65943	8.80156	3.08392	22.9603	12.3069	38.7305	65.9995
ENSGALG00000000668	602.359	598.874	567.779	609.233	631.138	545.073	537.387	536.921	782.156	730.066	731.507	753.505	907.479	804.427	831.046	744.521
ENSGALG00000000669	195.865	137.157	126.279	136.536	176.184	164.88	188.812	142.1	209.746	125.639	156.472	185.035	155.256	234.951	149.389	199.156
ENSGALG00000000672	253.935	163.638	239.265	243.881	220.787	240.53	203.336	282.401	348.199	290.894	235.686	282.693	321.444	241.664	266.687	318.419
ENSGALG00000000674	151.574	102.528	162.358	173.259	146.076	162.94	106.207	162.785	107.456	43.0116	83.1258	81.21	82.0011	96.2179	95.1664	67.1574
ENSGALG00000000678	236.219	525.543	156.661	181.734	173.953	135.783	131.624	296.791	68.1933	116.584	97.7951	55.5106	84.1878	42.5149	100.699	81.052
ENSGALG00000000681	73.8184	89.6275	69.3108	62.1474	100.358	49.4639	39.0332	44.0689	85.7582	92.8146	76.2802	49.3428	60.1342	86.1486	117.298	96.1045
ENSGALG00000000684	24.6061	18.3329	14.2419	12.2412	28.9922	34.9157	16.3395	26.0816	9.29909	5.65943	0.977951	3.08392	7.65344	5.59407	7.7461	11.5789
ENSGALG00000000685	354.329	384.312	308.575	294.729	297.728	483.001	397.594	321.074	278.973	250.147	283.606	276.525	254.75	908.476	324.23	257.051
ENSGALG00000000690	0.984246	0.678996	0	0.941627	0	0	1.8155	1.79873	0	0	0	0	1.09335	1.11881	0	1.15789
ENSGALG00000000692	2.95274	6.78996	3.79785	6.59139	5.57543	1.93976	1.8155	1.79873	9.29909	0	0.977951	4.1119	0	0	1.10659	3.47366
ENSGALG00000000693	413.383	500.42	398.774	341.811	335.641	344.308	349.483	403.815	376.096	416.534	310.01	342.316	331.285	455.357	355.214	415.681
ENSGALG00000000695	77.7554	58.3937	60.7656	60.2641	86.9767	100.868	117.1	141.2	41.3293	32.8247	28.3606	14.3916	22.9603	21.2575	30.9844	46.3154
ENSGALG00000000699	149.605	295.363	109.188	126.178	154.997	131.904	169.749	140.301	168.417	110.925	122.244	133.637	133.389	194.674	131.684	115.789
ENSGALG00000000703	6.88972	46.8507	6.64624	19.7742	8.92068	3.87952	7.26199	8.09429	4.13293	0	14.6693	2.05595	4.37339	7.83169	4.42634	5.78943
ENSGALG00000000707	3140.73	2392.78	3284.19	3198.71	3553.78	3337.36	3091.79	3521.02	3321.84	3552.99	3242.89	3596.88	3510.74	3613.77	3978.17	4112.81
ENSGALG00000000708	556.099	1192.32	826.982	688.329	839.659	883.561	808.804	709.6	929.909	908.904	857.663	996.107	1057.27	1058.4	967.156	929.783
ENSGALG00000000712	343.502	484.803	471.883	413.374	431.538	465.543	413.025	490.154	468.054	500.293	529.071	568.47	488.727	827.922	609.729	552.312
ENSGALG00000000713	212.597	178.576	164.257	225.991	157.227	156.151	154.317	155.59	302.737	173.178	260.135	201.483	286.457	166.703	201.399	209.577
ENSGALG00000000719	2053.14	3339.98	2106.86	2435.05	2496.68	1808.83	2111.42	2690	1261.58	1762.35	1889.4	1473.09	1256.26	1708.43	1628.89	1754.2
ENSGALG00000000720	749.995	791.03	807.043	712.812	590.995	1064.93	752.523	1572.99	364.731	286.367	449.857	349.511	415.472	506.822	451.487	416.839
ENSGALG00000000721	386.809	268.882	398.774	413.374	641.174	480.091	473.845	342.658	641.637	680.263	425.409	611.645	683.343	2085.47	686.083	554.627
ENSGALG00000000722	0	6.11096	2.84839	1.88325	3.34526	4.8494	0	4.49683	2.06646	7.9232	7.82361	0	4.37339	2.23763	0	11.5789
ENSGALG00000000723	426.179	425.052	336.11	387.009	342.331	389.892	366.73	361.545	397.794	322.587	340.327	360.819	328.005	307.674	278.86	346.208
ENSGALG00000000724	433.068	717.02	365.543	410.549	477.257	532.465	400.317	473.066	678.833	596.503	505.601	561.274	569.635	783.169	650.672	591.68
ENSGALG00000000726	2016.72	1821.75	2001.47	1838.06	2397.43	1815.62	1648.47	1949.82	2022.03	2213.97	2138.78	2275.94	2137.5	1712.9	2207.64	2029.77
ENSGALG00000000729	199.802	350.362	200.337	244.823	214.096	251.199	215.136	220.345	153.952	216.19	221.995	212.791	214.296	183.485	188.12	159.788
ENSGALG00000000731	44.2911	155.49	52.2205	33.8986	25.647	49.4639	51.7417	26.981	28.9305	15.8464	39.118	32.8952	17.4936	14.5446	12.1724	10.421
ENSGALG00000000734	128.936	511.284	157.611	158.193	178.414	133.844	131.624	142.1	119.855	157.332	177.987	160.364	147.602	118.594	139.43	138.946
ENSGALG00000000736	37.4013	433.878	30.3828	31.0737	8.92068	49.4639	19.0627	28.7797	26.864	21.5058	37.1621	32.8952	19.6803	29.0891	9.95927	18.5262
ENSGALG00000000737	70.8657	55.6777	74.0581	83.8048	50.1789	59.1627	72.6199	110.622	66.1268	91.6827	88.0156	54.4827	83.0945	91.7427	81.8873	85.6836
ENSGALG00000000740	236.219	295.363	184.196	230.699	230.823	161	168.841	177.175	262.441	260.334	244.488	241.574	238.35	242.782	293.245	208.419
ENSGALG00000000745	0	0	3.79785	0	0	0.969881	0	0	1.03323	0	0	3.08392	1.09335	0	2.21317	0
ENSGALG00000000747	455.706	287.894	463.338	360.643	375.784	418.019	328.605	424.501	625.105	373.522	541.785	591.085	576.195	728.347	547.76	436.523
ENSGALG00000000748	66.9287	33.2708	20.8882	26.3656	66.9051	34.9157	27.2325	41.3708	28.9305	31.6928	28.3606	49.3428	27.3337	32.4456	94.0598	35.8945
ENSGALG00000000751	1248.02	1224.91	994.088	1041.44	1271.2	1208.47	1311.7	1275.3	1189.25	1434.1	1089.44	1269.55	1287.96	1623.4	1164.13	1338.52
ENSGALG00000000755	39.3698	48.2087	33.2312	32.9569	25.647	17.4579	51.7417	35.9746	24.7976	16.9783	36.1842	15.4196	20.7736	19.0198	21.0251	11.5789
ENSGALG00000000761	77.7554	82.8375	106.34	149.719	24.5319	73.7109	87.1438	27.8803	20.6646	29.429	63.5668	92.5177	59.0408	16.7822	38.7305	45.1576
ENSGALG00000000764	765.743	997.445	684.563	842.756	879.803	981.519	758.878	733.882	531.081	805.902	730.529	787.429	852.812	607.516	666.164	798.941
ENSGALG00000000769	46.2596	188.082	3.79785	20.7158	6.69051	27.1567	68.9889	10.7924	3.0997	5.65943	10.7575	9.25177	8.74679	21.2575	2.21317	3.47366
ENSGALG00000000775	415.352	3009.99	394.027	350.285	353.482	617.814	495.631	479.362	172.55	162.991	344.239	256.994	213.203	289.773	224.637	210.735
ENSGALG00000000776	402.557	251.229	374.088	384.184	442.689	516.946	446.612	554.909	668.501	574.998	557.432	557.162	514.967	620.941	565.465	474.733
ENSGALG00000000777	459.643	456.285	404.471	465.164	372.439	379.223	442.981	443.387	439.124	539.909	494.843	532.491	465.767	496.753	489.111	510.628
ENSGALG00000000783	93.5034	181.292	37.9785	59.3225	47.9487	80.5001	87.1438	37.7734	24.7976	26.0334	21.5149	26.7273	17.4936	26.8515	17.7054	23.1577
ENSGALG00000000784	148.621	150.737	150.965	129.003	144.961	146.452	207.874	179.873	96.0906	90.5508	122.244	111.021	92.9346	163.347	131.684	113.473
ENSGALG00000000785	365.155	213.205	312.373	257.064	330.065	373.404	245.092	211.351	339.933	325.983	300.231	187.091	294.111	210.337	331.976	346.208
ENSGALG00000000787	598.422	693.934	633.292	629.007	607.722	540.224	513.786	537.821	635.438	684.79	664.029	636.316	604.622	666.813	738.093	671.574
ENSGALG00000000788	0	3.39498	2.84839	0.941627	0	0	0.907748	0	2.06646	0	0	1.02797	0	0	0	0
ENSGALG00000000790	1073.81	1004.24	1205.82	1402.08	1295.73	1246.3	1128.33	1165.58	1173.75	1402.41	1531.47	1597.47	1351.38	1164.68	1405.36	1416.09
ENSGALG00000000791	17.7164	729.921	10.4441	6.59139	4.46034	13.5783	36.3099	8.09429	3.0997	6.79131	28.3606	8.2238	7.65344	2.23763	5.53293	2.31577
ENSGALG00000000793	1174.21	882.016	1515.34	1496.25	1391.63	1165.8	1368.88	1483.95	1211.98	1400.14	1376.95	1203.76	1198.31	1484.67	1198.43	1245.89
ENSGALG00000000795	36.4171	208.452	33.2312	27.3072	13.381	31.0362	60.8191	25.1822	23.7643	15.8464	33.2503	26.7273	16.4002	21.2575	21.0251	13.8946
ENSGALG00000000802	62.9917	245.118	62.6645	55.556	43.4883	90.1989	50.8339	54.8613	29.9637	29.429	56.7212	42.147	53.5741	81.6734	17.7054	31.2629
ENSGALG00000000803	0	0	0	0	0	0	0.907748	0	0	0	1.9559	0	0	0	0	0
ENSGALG00000000806	0	0.678996	1.89893	1.88325	0	0	0.907748	0	0	0	0	0	0	1.11881	0	0
ENSGALG00000000808	0	0	0	0	0	0	0	0.899366	0	0	0.977951	0	0	0	0	0
ENSGALG00000000811	1152.55	886.09	1025.42	989.65	995.771	911.688	874.162	1088.23	1216.11	1060.58	1134.42	1034.14	1193.94	2136.93	1282.53	1162.52
ENSGALG00000000812	5415.32	7014.71	7503.6	6693.09	8137.89	7733.83	6535.79	7962.08	6748.04	7945.83	7601.61	8569.2	7837.12	5699.23	8408.94	7772.89
ENSGALG00000000814	1299.2	1537.25	1145.05	1184.57	1330.3	1249.21	1176.44	1185.36	1359.73	1543.89	1364.24	1569.72	1267.19	1623.4	1390.98	1280.62
ENSGALG00000000816	127.952	105.244	143.369	167.61	99.2426	192.036	161.579	115.119	177.716	142.618	211.237	128.497	151.975	143.208	141.643	226.946
ENSGALG00000000817	340.549	355.115	350.352	355.935	289.922	320.061	250.539	356.149	286.205	194.684	328.591	297.085	288.644	250.614	336.402	312.629
ENSGALG00000000818	37.4013	22.4069	56.0183	50.8479	25.647	64.0121	46.2952	27.8803	12.3988	27.1652	23.4708	19.5315	17.4936	13.4258	14.3856	26.6314
ENSGALG00000000820	3.93698	2.71598	4.74731	5.64976	4.46034	6.78917	9.07748	2.6981	2.06646	0	0	0	1.09335	0	0	3.47366
ENSGALG00000000824	90.5506	51.6037	140.52	112.995	109.278	117.356	84.4206	146.597	51.6616	79.232	50.8534	81.21	42.6406	30.208	60.8622	97.2624
ENSGALG00000000830	14.7637	19.6909	14.2419	12.2412	8.92068	8.72893	10.893	9.89302	14.4652	9.05508	10.7575	10.2797	15.3069	8.95051	13.279	12.7367
ENSGALG00000000835	220.471	281.783	190.842	206.216	168.378	234.711	205.151	229.338	260.374	276.18	205.37	219.987	230.697	292.01	240.129	189.893
ENSGALG00000000836	56.102	157.527	64.5635	80.0383	64.675	92.1387	59.9114	83.641	76.4592	55.4624	82.1479	68.8743	75.4411	187.961	84.1005	97.2624
ENSGALG00000000838	126.968	153.453	131.975	166.668	148.306	152.271	139.793	151.093	150.852	156.2	160.384	157.28	150.882	167.822	181.48	99.5782
ENSGALG00000000839	6.88972	12.9009	0.949463	4.70814	3.34526	4.8494	29.0479	0.899366	1.03323	0	0.977951	7.19582	7.65344	0	2.21317	1.15789
ENSGALG00000000843	389.761	287.215	363.644	278.722	314.454	323.94	386.701	242.829	421.559	458.413	543.741	613.701	544.488	681.357	520.095	517.575
ENSGALG00000000845	235.235	199.625	281.041	261.772	182.874	316.181	292.295	290.495	335.8	354.28	216.127	361.847	325.818	303.198	268.9	274.419
ENSGALG00000000847	678.145	705.477	718.743	744.827	630.023	754.567	561.896	723.09	723.262	677.999	721.728	680.519	757.691	582.902	818.873	959.888
ENSGALG00000000848	389.761	509.926	381.684	387.009	321.145	375.344	391.24	337.262	471.154	364.467	443.99	402.966	444.993	634.367	502.39	426.102
ENSGALG00000000853	223.424	296.042	187.044	176.084	201.83	220.163	251.446	181.672	164.284	176.574	156.472	192.231	159.629	139.852	161.561	122.736
ENSGALG00000000855	373.029	562.209	292.435	364.41	292.152	308.422	390.332	330.967	327.534	349.752	306.099	394.742	342.218	374.802	286.606	329.998
ENSGALG00000000856	571.847	529.617	497.519	529.194	693.583	581.928	463.859	702.405	660.235	1031.15	542.763	857.331	677.876	466.545	734.773	658.837
ENSGALG00000000857	619.091	727.205	803.246	806.033	945.593	1065.9	784.295	808.53	819.353	871.552	895.803	877.89	974.174	944.278	898.547	1148.62
ENSGALG00000000862	200.786	289.252	263.001	291.904	272.081	458.754	323.158	215.848	382.296	407.479	406.828	425.582	441.713	328.931	375.132	368.208
ENSGALG00000000863	124.999	102.528	187.044	230.699	256.47	111.536	204.243	256.319	342	341.829	235.686	393.714	138.855	135.376	323.123	270.945
ENSGALG00000000864	510.824	579.863	550.688	621.474	554.198	566.41	464.767	582.789	647.836	667.812	735.419	665.1	628.675	526.961	666.164	688.942
ENSGALG00000000866	384.84	226.785	265.85	306.97	205.176	271.567	343.129	421.803	306.87	199.212	218.083	173.728	183.683	227.119	335.295	346.208
ENSGALG00000000868	381.887	372.09	579.172	600.758	633.369	396.681	473.845	414.608	418.459	708.56	761.824	829.576	587.128	337.882	652.885	508.312
ENSGALG00000000870	26.5746	29.8758	21.8376	30.1321	13.381	25.2169	17.2472	29.6791	34.0966	23.7696	22.4929	11.3077	19.6803	13.4258	39.8371	26.6314
ENSGALG00000000871	47.2438	29.1968	35.1301	27.3072	21.1866	57.223	20.8782	35.0753	102.29	41.8797	12.7134	14.3916	31.7071	42.5149	54.2227	46.3154
ENSGALG00000000875	100.393	110.676	87.3506	82.8632	69.1353	58.1928	104.391	75.5467	127.088	93.9465	124.2	83.266	106.055	164.466	84.1005	109.999
ENSGALG00000000881	76.7712	52.2827	55.0688	48.023	41.2582	72.7411	64.4501	67.4524	68.1933	48.6711	64.5448	50.3708	65.6009	60.4159	52.0095	55.5785
ENSGALG00000000883	2261.8	1458.48	2639.51	2861.6	2550.2	2645.83	2775.89	2850.09	3444.79	2966.67	3362.2	3523.9	3116.04	3387.77	3253.36	3569.76
ENSGALG00000000884	334.644	242.402	468.085	507.537	316.684	256.049	186.996	235.634	464.954	490.106	585.793	475.952	450.46	219.287	476.938	537.259
ENSGALG00000000887	0	3.39498	0	0	0	0	0	0	0	0	0	0	1.09335	0	0	0
ENSGALG00000000891	152.558	184.687	169.954	153.485	133.81	142.572	122.546	184.37	156.018	186.761	177.009	128.497	145.415	163.347	119.511	149.367
ENSGALG00000000892	0	3.39498	0	0	0	0	0	0	0	0	3.9118	1.02797	0	1.11881	0	0
ENSGALG00000000893	12.7952	38.7028	16.1409	0	0	0	29.9557	2.6981	11.3655	0	136.913	6.16785	94.028	50.3466	65.2885	12.7367
ENSGALG00000000895	1690.93	1702.92	2036.6	2325.82	2087.44	1835.98	1464.2	2198.05	2180.12	2811.6	2788.14	2685.07	2253.39	2588.93	2925.81	2953.77
ENSGALG00000000901	0	0	0	0	1.11509	0	0	0	0	0	0	0	0	0	0	0
ENSGALG00000000902	1.96849	0.678996	0.949463	0.941627	0	2.90964	9.07748	1.79873	0	0	0	1.02797	0	2.23763	2.21317	0
ENSGALG00000000903	1049.21	1033.43	1215.31	956.693	1274.54	1417.97	1002.15	1333.76	1043.56	1310.72	1031.74	1071.15	976.36	864.843	1099.95	1061.78
ENSGALG00000000905	2771.64	2652.16	3045.88	3425.64	3658.6	3439.2	2420.06	3730.57	3371.44	3929.91	3008.18	3840.51	3728.32	3109.18	3424.88	4731.12
ENSGALG00000000906	141.731	93.7015	116.784	115.82	109.278	111.536	119.823	137.603	202.513	166.387	146.693	163.448	142.135	186.842	149.389	167.893
ENSGALG00000000907	3203.72	3082.64	3003.15	3335.24	3869.35	4025.01	3115.39	4020.16	2417.76	2870.46	2947.54	2761.14	2798.97	3015.2	2869.38	2844.93
ENSGALG00000000908	425.194	338.819	400.673	290.021	408.121	500.458	436.627	503.645	520.749	534.25	394.114	438.945	461.393	503.466	505.71	587.048
ENSGALG00000000909	12.7952	12.2219	6.64624	17.8909	3.34526	3.87952	2.72325	5.39619	2.06646	0	3.9118	2.05595	4.37339	3.35644	0	1.15789
ENSGALG00000000911	0	0	0	0	1.11509	0	0	0	0	0	0	0	0	0	0	0
ENSGALG00000000913	58.0705	76.0476	59.8162	64.9723	74.7107	33.9458	80.7896	71.9493	54.7613	61.1218	110.508	38.0351	65.6009	24.6139	64.182	59.0522
ENSGALG00000000914	0	0.678996	0	0	0	0	0.907748	0	0	0	0	0	0	0	0	0
ENSGALG00000000918	8.85821	5.43197	8.54517	4.70814	10.0358	15.5181	14.524	20.6854	14.4652	20.3739	20.537	13.3637	10.9335	7.83169	12.1724	10.421
ENSGALG00000000919	4.92123	12.2219	21.8376	2.82488	36.7978	0.969881	26.3247	5.39619	12.3988	10.187	41.0739	7.19582	15.3069	12.3069	39.8371	9.26309
ENSGALG00000000927	1288.38	1055.84	493.721	761.776	461.645	1230.78	650.856	1013.59	354.399	302.213	515.38	590.057	489.82	149.921	475.832	496.733
ENSGALG00000000934	64.9602	81.4795	54.1194	43.3148	54.6392	37.8254	43.5719	62.9556	50.6284	66.7812	48.8975	53.4547	54.6674	68.2476	33.1976	31.2629
ENSGALG00000000943	1699.79	922.077	2323.34	1965.18	2056.22	1758.39	1898.1	1786.14	2853.79	2550.14	2548.54	3067.48	2977.19	3120.37	2853.88	3257.13
ENSGALG00000000944	238.188	468.507	222.174	307.912	268.736	300.663	222.398	315.677	228.344	236.564	266.981	253.91	260.217	302.08	214.678	226.946
ENSGALG00000000946	959.64	794.425	1055.8	911.495	1029.22	1107.6	836.036	1352.65	793.522	943.992	791.162	909.758	687.716	590.733	848.751	882.309
ENSGALG00000000949	757.869	319.807	383.583	405.841	370.208	306.482	142.516	294.093	319.269	488.974	494.843	488.288	422.033	43.6337	410.543	503.68
ENSGALG00000000950	1178.14	753.007	1244.75	875.713	1458.53	693.465	1229.09	1083.74	1916.64	1795.17	1373.04	1567.66	1848.85	2177.21	1458.48	1557.36
ENSGALG00000000955	162.401	181.971	156.661	155.368	147.191	132.874	129.808	120.515	118.822	123.375	141.803	115.133	160.722	152.159	104.019	122.736
ENSGALG00000000962	23.6219	25.1229	19.9387	26.3656	39.028	20.3675	41.7564	23.3835	33.0634	29.429	45.9637	23.6434	25.147	22.3763	15.4922	21.9998
ENSGALG00000000966	90.5506	62.4676	103.491	95.1043	95.8974	86.3194	112.561	90.8359	133.287	131.299	128.112	118.217	142.135	71.6041	95.1664	106.526
ENSGALG00000000972	217.518	215.921	238.315	165.726	205.176	245.38	186.996	196.961	288.272	286.367	234.708	221.015	283.177	165.584	234.596	228.104
ENSGALG00000000975	247.046	181.292	259.203	308.854	260.93	249.259	343.129	380.432	256.241	314.664	325.658	237.462	233.977	246.139	184.8	217.683
ENSGALG00000000977	357.281	274.314	392.128	320.153	376.899	328.79	292.295	331.866	389.528	367.863	390.202	398.854	393.606	443.05	445.954	512.944
ENSGALG00000000978	116.141	145.305	45.5742	100.754	74.7107	40.735	89.8671	129.509	81.6253	116.584	101.707	43.1749	73.2544	34.6832	74.1412	78.7363
ENSGALG00000000988	536.414	702.761	500.367	601.7	732.611	653.7	612.73	502.745	782.156	594.24	678.698	798.736	930.44	663.456	752.478	834.836
ENSGALG00000000990	1940.93	2640.62	1650.17	1739.19	1706.08	1695.35	1796.43	1742.97	1719.3	2077.01	1673.27	2001.47	1737.33	1833.73	2002.92	1614.09
ENSGALG00000000991	473.422	518.074	570.627	631.832	641.174	582.898	522.863	596.279	565.178	653.098	587.748	636.316	659.289	523.605	619.688	644.943
ENSGALG00000000993	564.957	679.675	526.002	579.101	563.118	621.694	629.07	587.286	722.229	670.076	718.794	820.324	858.279	759.674	727.027	787.363
ENSGALG00000000994	6.88972	2.71598	11.3936	7.53302	3.34526	1.93976	24.5092	7.19493	16.5317	10.187	11.7354	3.08392	5.46674	11.1881	2.21317	9.26309
ENSGALG00000000996	239.172	184.687	214.579	186.442	188.449	159.06	184.273	137.603	344.066	169.783	210.259	213.819	248.19	302.08	258.941	273.261
ENSGALG00000000997	181.101	123.577	247.81	291.904	138.271	260.898	142.516	170.879	85.7582	84.8914	117.354	131.581	132.295	35.802	58.649	63.6837
ENSGALG00000000998	1494.09	916.645	1741.31	1766.49	1955.86	1735.12	1839.1	2003.79	1868.08	2140.39	1717.28	2175.19	1946.16	2417.76	1979.68	1959.14
ENSGALG00000000999	157.479	92.3435	159.51	206.216	198.485	147.422	173.38	193.364	210.779	193.552	204.392	261.106	270.057	268.515	229.063	239.682
ENSGALG00000001000	2006.88	3143.07	2665.14	2790.98	2678.44	2645.83	1834.56	1245.62	1869.12	1160.18	2297.21	2378.73	2235.9	1893.03	2572.81	3044.08
ENSGALG00000001003	196.849	129.688	182.297	212.808	105.933	185.247	241.461	117.817	170.483	170.915	120.288	210.735	235.07	140.97	169.308	167.893
ENSGALG00000001006	40.3541	151.416	49.3721	36.7235	32.3375	32.0061	59.9114	30.5784	102.29	98.474	73.3463	54.4827	71.0677	35.802	105.126	53.2628
ENSGALG00000001013	405.509	450.853	488.973	492.471	534.126	499.489	435.719	437.991	543.48	548.964	446.924	485.204	482.167	387.109	540.014	510.628
ENSGALG00000001014	134.842	143.947	123.43	132.769	124.89	129.964	103.483	134.905	173.583	168.651	118.332	153.168	158.536	135.376	99.5927	133.157
ENSGALG00000001017	102.362	258.018	123.43	98.8708	128.235	131.904	104.391	97.1315	73.3595	109.793	86.0597	113.077	135.575	88.3862	109.552	76.4205
ENSGALG00000001019	625.98	412.151	784.256	774.018	444.919	584.838	789.741	736.581	673.667	805.902	648.381	724.722	731.45	797.714	589.81	787.363
ENSGALG00000001021	675.193	271.598	727.289	629.949	661.246	508.218	435.719	392.123	1037.36	845.518	755.956	906.674	962.147	760.793	853.177	724.837
ENSGALG00000001022	482.281	380.238	579.172	526.37	582.075	528.585	437.535	517.135	605.474	744.78	664.029	590.057	733.637	559.407	755.798	737.573
ENSGALG00000001024	3321.83	2079.76	3714.3	3373.85	4318.73	3581.77	2496.31	3291.68	4429.46	4088.37	4745.02	4140.68	3878.11	3905.78	5327.1	5142.17
ENSGALG00000001025	72.8342	101.849	123.43	70.622	93.6672	96.9881	82.6051	70.1505	111.589	61.1218	96.8171	104.853	108.242	74.9605	68.6083	86.8415
ENSGALG00000001028	0.984246	1.35799	0.949463	0	0	0	2.72325	0.899366	1.03323	0	1.9559	0	0	2.23763	0	1.15789
ENSGALG00000001030	466.533	499.062	460.489	558.385	549.737	518.886	521.955	483.859	512.483	580.657	479.196	603.421	673.503	726.11	541.12	721.363
ENSGALG00000001031	4.92123	2.71598	0	0	2.23017	2.90964	1.8155	2.6981	0	0	0.977951	0	1.09335	4.47525	1.10659	2.31577
ENSGALG00000001034	346.455	210.489	239.265	214.691	234.168	240.53	251.446	255.42	254.175	226.377	227.863	214.847	209.923	161.109	224.637	187.578
ENSGALG00000001035	1.96849	6.11096	0	1.88325	1.11509	0.969881	0.907748	4.49683	6.19939	3.39566	3.9118	0	2.1867	3.35644	2.21317	6.94732
ENSGALG00000001036	206.692	213.884	161.409	170.435	173.953	179.428	196.074	154.691	233.51	256.938	194.612	207.651	274.431	296.486	177.054	167.893
ENSGALG00000001037	69.8815	33.2708	54.1194	46.1397	54.6392	51.4037	77.1586	40.4715	59.9274	52.0667	63.5668	51.3987	45.9206	80.5546	57.5424	33.5787
ENSGALG00000001038	347.439	467.149	338.009	319.212	172.838	391.832	393.963	163.685	160.151	156.2	147.671	164.476	145.415	200.268	163.775	128.525
ENSGALG00000001042	89.5664	114.071	98.7441	116.762	111.509	120.265	129.808	68.3518	132.254	93.9465	111.486	92.5177	103.868	117.475	105.126	108.841
ENSGALG00000001043	312.006	442.026	291.485	248.59	259.815	238.591	255.985	284.2	315.136	373.522	344.239	338.204	331.285	388.228	383.985	313.787
ENSGALG00000001046	823.814	574.431	850.719	770.251	1026.99	812.76	1055.71	907.46	1221.28	1110.38	1095.3	1030.03	1158.95	1204.96	1089.99	1206.52
ENSGALG00000001048	664.366	395.855	577.273	742.944	550.852	631.392	489.276	507.242	282.072	263.729	273.826	320.728	291.924	179.01	361.853	349.682
ENSGALG00000001049	66.9287	221.353	87.3506	114.879	81.4013	94.0784	73.5276	97.1315	34.0966	65.6493	88.9935	54.4827	51.3874	40.2773	73.0346	64.8416
ENSGALG00000001051	324.801	412.151	381.684	412.433	349.022	432.567	383.978	351.652	451.522	629.328	440.078	549.966	507.314	280.822	507.923	497.891
ENSGALG00000001054	1799.2	1436.76	1850.5	2137.49	2506.71	1737.06	1926.24	2123.4	2235.91	2801.42	2354.91	2772.45	2755.24	2435.66	2625.93	2584.4
ENSGALG00000001055	306.1	410.114	300.03	297.554	333.411	304.543	338.59	309.382	315.136	409.742	310.01	342.316	323.631	308.792	297.671	305.682
ENSGALG00000001056	46.2596	88.9485	54.1194	42.3732	53.5241	71.7712	43.5719	57.5594	47.5287	61.1218	44.9857	42.147	52.4807	55.9407	56.4359	72.9468
ENSGALG00000001058	45.2753	48.2087	64.5635	80.0383	62.4448	77.5905	50.8339	71.0499	39.2628	20.3739	57.6991	35.9791	33.8938	32.4456	34.3042	26.6314
ENSGALG00000001062	25.5904	9.50594	14.2419	17.8909	11.1509	20.3675	20.8782	36.874	16.5317	13.5826	11.7354	6.16785	14.2135	22.3763	17.7054	11.5789
ENSGALG00000001067	850.389	786.277	1014.03	950.102	831.854	1076.57	952.228	858.894	938.174	1288.09	1218.53	1115.35	1234.39	978.962	1272.57	1351.25
ENSGALG00000001073	3.93698	9.50594	5.69678	11.2995	5.57543	3.87952	7.26199	13.4905	1.03323	7.9232	13.6913	6.16785	9.84014	6.71288	6.63951	18.5262
ENSGALG00000001076	39.3698	181.971	26.585	25.4239	21.1866	32.0061	25.417	19.786	13.432	15.8464	29.3385	16.4476	13.1202	17.901	15.4922	13.8946
ENSGALG00000001078	0.984246	0.678996	0	1.88325	1.11509	0	0	0	0	0	0.977951	0	3.28005	1.11881	3.31976	1.15789
ENSGALG00000001079	0	0	0	0.941627	0	0	0	0	0	0	0	0	1.09335	0	0	0
ENSGALG00000001080	0	3.39498	0.949463	3.76651	2.23017	1.93976	0	2.6981	6.19939	3.39566	2.93385	0	1.09335	0	1.10659	6.94732
ENSGALG00000001081	0.984246	0	1.89893	1.88325	1.11509	0	0.907748	2.6981	0	0	0.977951	0	0	0	0	0
ENSGALG00000001084	34.4486	31.9128	18.9893	24.4823	28.9922	11.6386	13.6162	23.3835	48.5619	27.1652	20.537	35.9791	28.4271	10.0693	18.812	27.7893
ENSGALG00000001091	11.811	42.7767	5.69678	14.1244	10.0358	12.6085	20.8782	1.79873	1.03323	0	1.9559	8.2238	3.28005	5.59407	6.63951	2.31577
ENSGALG00000001093	260.825	244.439	333.261	289.08	207.406	219.193	213.321	216.747	319.269	194.684	266.003	263.162	214.296	226	242.342	267.472
ENSGALG00000001094	5.90548	18.3329	2.84839	9.41627	3.34526	0.969881	4.53874	2.6981	4.13293	3.39566	5.86771	4.1119	4.37339	2.23763	3.31976	3.47366
ENSGALG00000001096	3584.62	2359.51	4338.1	4304.18	4601.96	4866.86	2158.63	5507.72	3472.69	3970.65	3913.76	3262.79	2766.17	2330.49	2997.74	3178.4
ENSGALG00000001097	0	0	0	0	0	0.969881	0	0	0	0	0	0	0	0	0	0
ENSGALG00000001099	570.863	499.062	546.891	524.486	566.463	558.651	610.007	444.287	817.286	673.472	692.389	719.582	739.104	1096.44	753.585	702.837
ENSGALG00000001101	59.0548	82.8375	44.6248	48.9646	65.7901	44.6145	72.6199	44.0689	46.4954	58.858	66.5007	61.6785	60.1342	52.5842	44.2634	42.8418
ENSGALG00000001103	2350.38	2318.77	3855.77	3109.25	2998.47	3327.66	2723.25	3341.14	2944.71	2929.32	3599.84	2564.8	2561.72	2833.95	2747.65	3743.45
ENSGALG00000001107	340.549	432.52	360.796	306.029	336.756	362.735	349.483	381.331	369.897	261.465	315.878	291.945	333.471	331.169	358.534	312.629
ENSGALG00000001108	172.243	159.564	203.185	177.968	167.263	161	161.579	283.3	200.447	243.355	270.892	252.882	267.87	236.07	298.778	237.367
ENSGALG00000001109	387.793	302.832	1085.24	788.142	475.026	388.922	251.446	796.838	515.583	878.343	589.704	464.645	231.79	599.684	568.785	503.68
ENSGALG00000001110	162.401	150.737	221.225	185.501	224.132	162.94	137.07	170.879	288.272	288.631	303.165	270.357	323.631	217.05	256.728	243.156
ENSGALG00000001111	0	0	1.89893	0	0	0.969881	1.8155	0.899366	2.06646	0	3.9118	3.08392	2.1867	0	0	1.15789
ENSGALG00000001115	20.6692	4.07398	15.1914	26.3656	27.8771	16.488	10.893	53.0626	37.1963	9.05508	34.2283	13.3637	24.0537	2.23763	9.95927	35.8945
ENSGALG00000001117	101.377	129.688	155.712	145.011	109.278	91.1688	123.454	87.2385	121.921	170.915	153.538	126.441	127.922	111.881	89.6334	93.7888
ENSGALG00000001118	1735.23	1669.65	2132.49	1640.31	2401.89	1857.32	1871.78	1973.21	2311.34	1866.48	2495.73	1746.53	1735.14	3283.72	2951.26	2925.98
ENSGALG00000001121	390.746	514.679	381.684	431.265	266.505	478.151	365.823	296.791	277.939	252.41	338.371	318.672	263.497	309.911	357.427	277.893
ENSGALG00000001122	0	1.35799	0	0.941627	0	0	1.8155	0	0	0	0	0	1.09335	0	0	0
ENSGALG00000001124	0	0	0	0	0	0	0	0	1.03323	0	0	0	0	0	0	0
ENSGALG00000001126	80.7082	262.771	78.8054	87.5713	82.5163	95.0483	68.0811	59.3581	95.0573	129.035	127.134	132.609	134.482	39.1585	96.2729	99.5782
ENSGALG00000001130	62.0075	48.8877	43.6753	47.0814	22.3017	57.223	52.6494	29.6791	21.6979	10.187	30.3165	28.7833	36.0805	22.3763	17.7054	16.2104
ENSGALG00000001132	0	0	0	0	0	0	0.907748	0	0	0	1.9559	0	0	1.11881	0	0
ENSGALG00000001136	1.96849	21.0489	41.7764	19.7742	4.46034	7.75905	11.8007	7.19493	8.26585	22.6377	9.77951	16.4476	13.1202	1.11881	8.85268	20.8419
ENSGALG00000001141	0	1.35799	0.949463	0	0	0	0	0	0	0	0	0	0	0	1.10659	0
ENSGALG00000001143	82.6767	239.007	140.52	101.696	50.1789	90.1989	55.3726	34.1759	42.3625	27.1652	80.192	69.9023	61.2275	52.5842	50.9029	18.5262
ENSGALG00000001144	128.936	102.528	142.419	144.069	175.068	120.265	147.963	171.779	170.483	207.135	121.266	175.784	161.816	166.703	175.947	141.262
ENSGALG00000001146	314.959	225.427	312.373	306.97	401.431	336.549	281.402	368.74	322.368	421.061	359.886	388.574	387.045	424.03	310.951	382.102
ENSGALG00000001149	30.5116	171.786	15.1914	23.5407	8.92068	24.247	30.8634	17.9873	19.6314	22.6377	28.3606	30.8392	6.56009	14.5446	8.85268	11.5789
ENSGALG00000001153	98.4246	12.2219	33.2312	24.4823	40.1431	21.3374	60.8191	44.0689	147.752	57.7261	37.1621	32.8952	28.4271	29.0891	39.8371	32.4208
ENSGALG00000001157	191.928	230.18	181.347	149.719	189.565	194.946	206.967	137.603	202.513	226.377	201.458	196.343	236.163	213.693	212.464	163.262
ENSGALG00000001158	105.314	94.3804	98.7441	99.8125	113.739	83.4097	79.8819	126.811	120.888	122.244	111.486	124.385	95.1213	157.753	139.43	105.368
ENSGALG00000001161	327.754	1008.31	537.396	463.281	211.866	472.332	305.911	358.847	146.719	136.958	200.48	223.071	129.015	155.515	212.464	138.946
ENSGALG00000001163	525.587	386.349	524.103	388.892	582.075	587.748	789.741	548.613	868.948	687.054	510.49	511.931	484.353	1245.24	567.678	576.627
ENSGALG00000001165	411.415	365.979	424.41	392.659	525.205	408.32	285.941	328.268	802.821	498.029	523.204	544.827	671.316	397.179	493.537	497.891
ENSGALG00000001167	0	0	0	0	0	1.93976	0.907748	0	0	0	0	0	0	0	0	0
ENSGALG00000001168	964.561	913.25	1027.32	1079.1	1297.96	1003.83	930.442	1220.44	1014.63	1417.12	1252.76	1217.12	1118.5	1211.67	1199.54	1143.99
ENSGALG00000001169	24.6061	25.1229	18.0398	10.3579	32.3375	10.6687	17.2472	15.2892	46.4954	21.5058	42.0519	34.9511	45.9206	11.1881	32.091	24.3156
ENSGALG00000001171	598.422	301.474	1162.14	1017.9	717	446.145	453.874	689.814	893.745	747.044	911.45	691.827	899.826	372.565	885.268	1108.1
ENSGALG00000001172	5.90548	3.39498	5.69678	4.70814	3.34526	10.6687	6.35424	9.89302	6.19939	19.242	7.82361	7.19582	5.46674	2.23763	3.31976	8.1052
ENSGALG00000001174	123.031	143.947	118.683	116.762	129.35	97.958	105.299	87.2385	122.955	147.145	138.869	124.385	142.135	136.495	94.0598	107.683
ENSGALG00000001175	708.657	739.427	706.4	613.941	550.852	761.356	524.679	630.455	768.724	749.308	636.646	662.016	713.957	902.882	520.095	490.944
ENSGALG00000001177	266.731	160.922	526.952	497.179	169.493	329.759	111.653	142.1	80.5921	165.255	163.318	179.896	251.47	32.4456	125.044	135.473
ENSGALG00000001181	26.5746	46.1717	8.54517	15.066	18.9565	49.4639	34.4944	7.19493	3.0997	5.65943	6.84566	5.13987	10.9335	72.7229	4.42634	4.63154
ENSGALG00000001182	962.593	584.616	827.932	727.878	843.005	675.037	822.42	824.718	1410.36	1316.38	1145.18	1105.07	1143.64	2023.93	1120.97	1191.46
ENSGALG00000001183	382.872	310.98	338.009	416.199	264.275	310.362	490.184	329.168	242.809	186.761	310.988	222.043	295.204	236.07	236.809	157.473
ENSGALG00000001184	5425.16	3516.52	7151.35	6446.38	7117.59	6034.6	5352.08	6351.32	4796.26	7309.71	5570.41	6219.25	6152.27	5051.44	5431.12	6337.11
ENSGALG00000001189	8.85821	593.443	12.343	11.2995	11.1509	14.5482	7.26199	15.2892	3.0997	3.39566	18.5811	5.13987	16.4002	8.95051	30.9844	11.5789
ENSGALG00000001191	2.95274	4.07398	0	0.941627	5.57543	3.87952	0.907748	0	3.0997	2.26377	6.84566	3.08392	1.09335	0	1.10659	0
ENSGALG00000001201	343.502	374.806	406.37	498.121	481.717	371.464	381.254	393.922	393.661	519.535	465.505	502.68	440.619	473.258	351.894	393.681
ENSGALG00000001204	368.108	150.058	402.572	531.078	114.854	517.916	324.066	85.4397	196.314	388.237	108.553	623.981	296.297	162.228	774.61	415.681
ENSGALG00000001206	17.7164	12.9009	22.7871	10.3579	39.028	66.9218	12.7085	18.8867	22.7311	15.8464	18.5811	9.25177	22.9603	15.6634	27.6646	34.7366
ENSGALG00000001207	6.88972	25.1229	9.49463	5.64976	0	0.969881	9.07748	1.79873	1.03323	0	4.88975	4.1119	1.09335	4.47525	7.7461	0
ENSGALG00000001209	239.172	65.8626	217.427	129.945	120.429	116.386	165.21	161.886	408.127	282.971	197.546	192.231	197.896	464.308	212.464	246.63
ENSGALG00000001214	2.95274	4.75297	0	5.64976	1.11509	1.93976	2.72325	0.899366	0	1.13189	3.9118	0	2.1867	1.11881	3.31976	2.31577
ENSGALG00000001219	147.637	148.021	111.087	206.216	133.81	140.633	153.409	136.704	176.683	217.322	212.215	178.868	174.936	210.337	196.972	119.262
ENSGALG00000001220	205.707	268.882	215.528	226.932	136.04	175.548	118.007	143.899	122.955	149.409	131.045	182.979	177.122	168.941	180.373	143.578
ENSGALG00000001223	809.05	620.602	1022.57	1034.85	837.429	964.062	881.424	1077.44	742.894	1031.15	876.244	900.506	1005.88	761.912	795.635	851.046
ENSGALG00000001225	306.1	215.242	292.435	293.788	265.39	263.808	282.31	264.414	437.057	352.016	345.217	399.882	335.658	525.842	408.33	332.313
ENSGALG00000001229	27.5589	22.4069	33.2312	29.1904	30.1073	26.1868	28.1402	19.786	81.6253	10.187	31.2944	40.091	45.9206	64.8912	23.2383	43.9997
ENSGALG00000001231	1004.92	666.095	424.41	370.059	1214.33	1665.29	1163.73	1391.32	532.114	436.908	394.114	278.581	411.099	929.734	566.572	666.942
ENSGALG00000001234	1031.49	712.267	1960.64	1054.62	3118.89	1259.88	1476	2442.68	1055.96	2297.73	2799.87	1518.32	2524.54	3343.01	2873.8	2189.56
ENSGALG00000001235	1.96849	3.39498	2.84839	0.941627	0	2.90964	0.907748	0	3.0997	3.39566	1.9559	3.08392	0	0	2.21317	1.15789
ENSGALG00000001238	244.093	308.943	300.03	241.998	277.656	260.898	226.029	318.375	390.562	318.06	364.776	347.455	419.846	306.555	389.518	331.155
ENSGALG00000001239	20.6692	25.1229	44.6248	49.9062	26.7621	31.0362	17.2472	22.4841	18.5982	38.4841	29.3385	48.3148	17.4936	11.1881	19.9185	9.26309
ENSGALG00000001244	1.96849	4.07398	2.84839	0	2.23017	2.90964	5.44649	2.6981	3.0997	0	0	2.05595	7.65344	2.23763	2.21317	3.47366
ENSGALG00000001245	234.251	224.748	192.741	227.874	190.68	194.946	207.874	266.212	207.68	217.322	204.392	216.903	167.282	154.396	157.135	169.051
ENSGALG00000001250	2614.16	2548.95	2956.63	2839.95	2268.08	3087.13	2637.01	2501.14	1387.63	1106.98	1591.13	1783.54	1782.16	1251.95	1586.84	1680.09
ENSGALG00000001252	0.984246	2.03699	0.949463	0	0	0	4.53874	0	2.06646	0	8.80156	0	1.09335	1.11881	5.53293	0
ENSGALG00000001253	117.125	67.8996	144.318	123.353	173.953	89.229	127.993	86.3391	315.136	143.749	184.833	179.896	225.23	286.416	171.521	180.63
ENSGALG00000001256	325.785	384.991	461.439	394.542	462.761	279.326	209.69	393.023	615.806	577.261	773.559	588.002	755.504	609.753	877.522	993.466
ENSGALG00000001258	3850.37	2898.63	5138.49	4176.12	4616.45	3054.15	3523.88	3394.21	5576.35	6020.5	4678.52	4832.51	4962.71	5507.92	5447.72	5216.28
ENSGALG00000001262	681.098	346.288	601.959	520.72	677.972	1096.94	564.619	486.557	372.997	253.542	372.599	297.085	495.287	279.703	227.957	320.734
ENSGALG00000001263	400.588	76.7266	177.55	153.485	253.124	162.94	215.136	167.282	96.0906	225.245	243.51	195.315	229.603	226	272.22	210.735
ENSGALG00000001264	72.8342	36.6658	63.614	54.6144	30.1073	47.5242	12.7085	30.5784	46.4954	26.0334	35.2062	45.2309	61.2275	12.3069	24.3449	30.105
ENSGALG00000001267	378.935	341.535	523.154	612.058	555.313	474.272	527.402	577.393	477.353	561.415	564.278	584.918	593.688	570.595	507.923	609.048
ENSGALG00000001270	79.7239	90.9855	114.885	116.762	103.703	71.7712	91.6826	108.823	189.081	146.013	109.53	133.637	121.362	115.238	150.496	118.104
ENSGALG00000001273	0	0	0	0	0	0	0	0	0	0	0	0	0	0	0	0
ENSGALG00000001275	276.573	274.314	273.445	292.846	235.283	277.386	280.494	261.715	382.296	275.048	266.003	335.12	285.364	403.892	341.935	351.997
ENSGALG00000001279	180.117	150.058	277.243	247.648	238.628	231.802	230.568	189.766	355.432	241.092	240.576	277.553	291.924	270.753	265.581	268.63
ENSGALG00000001282	220.471	137.157	422.511	232.582	236.398	147.422	147.055	205.055	377.13	288.631	208.304	287.833	356.432	186.842	414.97	240.84
ENSGALG00000001283	960.624	1281.94	970.351	850.289	982.39	992.188	817.881	865.19	1036.33	1002.85	948.612	975.548	1173.16	1033.78	1094.41	1036.31
ENSGALG00000001288	7.87397	12.9009	3.79785	0.941627	2.23017	3.87952	3.63099	4.49683	5.16616	9.05508	5.86771	5.13987	3.28005	0	1.10659	2.31577
ENSGALG00000001289	32.4801	35.9868	19.9387	39.5483	14.4961	30.0663	28.1402	23.3835	22.7311	10.187	17.6031	15.4196	13.1202	12.3069	4.42634	6.94732
ENSGALG00000001304	1388.77	1104.73	1417.55	1307.92	1498.68	903.929	985.815	1492.95	2194.58	2276.22	1669.36	1577.94	1808.4	1570.81	2037.22	1563.15
ENSGALG00000001306	200.786	262.092	182.297	251.414	229.708	253.139	207.874	197.86	340.966	331.642	261.113	285.777	312.698	256.208	267.794	233.893
ENSGALG00000001309	465.548	410.793	516.508	589.459	473.911	585.808	452.966	620.562	413.293	553.492	419.541	480.064	472.327	436.337	552.186	602.101
ENSGALG00000001310	378.935	239.686	455.742	465.164	449.38	414.139	448.428	493.752	480.453	519.535	546.675	669.212	437.339	398.298	514.562	570.838
ENSGALG00000001311	3.93698	0.678996	0.949463	11.2995	0	8.72893	5.44649	5.39619	3.0997	0	0	3.08392	0	1.11881	1.10659	1.15789
ENSGALG00000001313	3350.37	3448.62	3222.48	3131.85	3988.66	3084.22	2735.05	3082.13	4204.22	4424.54	4598.33	4145.82	4267.34	4248.13	4659.83	4712.6
ENSGALG00000001314	119.094	104.565	82.6033	148.777	80.2862	100.868	114.376	97.1315	37.1963	32.8247	49.8755	27.7553	54.6674	85.0298	44.2634	62.5258
ENSGALG00000001315	56.102	56.3567	82.6033	93.2211	83.6314	70.8013	65.3579	88.1378	115.722	82.6276	81.1699	96.6296	135.575	105.168	90.74	92.6309
ENSGALG00000001316	50.1965	51.6037	82.6033	103.579	51.2939	55.2832	102.576	51.2638	36.1631	28.2971	28.3606	61.6785	43.7339	46.9902	44.2634	67.1574
ENSGALG00000001317	703.736	565.604	908.636	878.538	845.235	690.555	806.081	723.989	707.764	1125.09	921.23	1107.13	1012.44	1087.49	1051.26	948.309
ENSGALG00000001319	0.984246	1.35799	2.84839	5.64976	1.11509	2.90964	25.417	0.899366	7.23262	1.13189	0	6.16785	1.09335	2.23763	1.10659	8.1052
ENSGALG00000001320	0	6.11096	5.69678	0	2.23017	0.969881	0	0	0	2.26377	6.84566	0	13.1202	0	3.31976	0
ENSGALG00000001325	0	1.35799	1.89893	0	5.57543	6.78917	3.63099	6.29556	1.03323	0	2.93385	2.05595	1.09335	3.35644	1.10659	3.47366
ENSGALG00000001328	5275.56	3526.03	7982.13	6652.6	5296.66	7578.65	6716.43	5519.41	3645.24	3320.95	3400.34	3724.35	3653.97	3862.14	4310.15	4134.81
ENSGALG00000001329	115.157	171.107	94.9463	93.2211	83.6314	73.7109	127.993	78.2448	102.29	70.1769	106.597	123.357	64.5076	123.069	115.085	127.367
ENSGALG00000001330	3212.58	2411.79	4987.53	4154.46	4572.97	3940.63	3181.66	4871.86	2665.74	3569.97	3876.6	3811.73	3200.23	2818.29	3466.93	3145.98
ENSGALG00000001331	303.148	210.489	110.138	138.419	167.263	142.572	171.564	151.993	81.6253	146.013	174.075	80.182	75.4411	196.911	106.232	215.367
ENSGALG00000001332	112.204	224.069	78.8054	84.7464	103.703	110.566	94.4058	81.8423	117.788	96.2102	102.685	61.6785	80.9078	147.683	89.6334	94.9467
ENSGALG00000001333	82.6767	69.2576	108.239	75.3302	83.6314	77.5905	70.8044	129.509	63.0271	90.5508	95.8392	137.749	75.4411	79.4357	141.643	115.789
ENSGALG00000001334	2143.69	2929.87	1598.9	1765.55	2056.22	2270.49	2762.28	2158.48	1774.06	1435.23	1453.24	1567.66	1409.33	3340.78	1735.13	1447.36
ENSGALG00000001335	1288.38	927.509	1127.01	1164.79	1197.6	1202.65	874.162	1412.9	1083.86	1033.41	904.605	1133.86	1247.51	1037.14	1168.55	1040.94
ENSGALG00000001341	100.393	52.9617	78.8054	88.513	66.9051	84.3796	93.4981	73.748	180.816	98.474	111.486	98.6856	111.522	337.882	119.511	119.262
ENSGALG00000001342	12.7952	5.43197	19.9387	14.1244	0	11.6386	20.8782	14.3899	2.06646	7.9232	5.86771	6.16785	2.1867	6.71288	13.279	1.15789
ENSGALG00000001343	0	0	3.79785	0	0	0	12.7085	0	4.13293	0	0.977951	0	0	1.11881	0	0
ENSGALG00000001347	105.314	31.2338	66.4624	40.49	45.7185	61.1025	53.5572	11.6918	14.4652	18.1102	22.4929	15.4196	15.3069	29.0891	36.5173	26.6314
ENSGALG00000001348	1.96849	3.39498	0	9.41627	0	6.78917	4.53874	1.79873	1.03323	1.13189	1.9559	1.02797	3.28005	4.47525	4.42634	2.31577
ENSGALG00000001350	110.236	169.07	105.39	113.937	89.2068	105.717	114.376	88.1378	96.0906	71.3088	90.9494	88.4058	99.4947	130.901	74.1412	97.2624
ENSGALG00000001362	568.894	409.435	308.575	404.9	539.701	530.525	721.66	729.386	686.066	758.363	361.842	411.19	403.446	1272.09	526.735	347.366
ENSGALG00000001363	175.196	250.55	197.488	214.691	161.687	200.765	196.074	166.383	266.574	296.554	287.518	283.721	230.697	218.169	168.201	229.261
ENSGALG00000001364	2166.33	1842.12	2233.14	1852.18	2300.42	2220.06	2303.87	2061.35	2584.11	2596.54	2519.2	2820.76	2862.39	3742.43	2596.05	2857.66
ENSGALG00000001366	61.0233	105.923	49.3721	47.0814	55.7543	65.9519	59.9114	46.767	47.5287	81.4957	85.0817	49.3428	49.2007	70.4852	71.9281	26.6314
ENSGALG00000001369	3.93698	7.46896	0.949463	7.53302	2.23017	8.72893	4.53874	4.49683	1.03323	2.26377	2.93385	2.05595	2.1867	0	6.63951	4.63154
ENSGALG00000001370	117.125	17.6539	36.0796	57.4393	34.5677	50.4338	56.2804	16.1886	18.5982	13.5826	34.2283	14.3916	48.1073	146.565	15.4922	11.5789
ENSGALG00000001371	17.7164	3.39498	8.54517	9.41627	2.23017	0	5.44649	6.29556	2.06646	1.13189	2.93385	15.4196	5.46674	7.83169	7.7461	12.7367
ENSGALG00000001373	48.2281	1249.35	41.7764	49.9062	33.4526	40.735	29.9557	34.1759	14.4652	23.7696	80.192	34.9511	26.2404	35.802	7.7461	18.5262
ENSGALG00000001374	281.494	451.532	213.629	247.648	197.37	232.771	265.063	243.728	236.61	184.497	228.841	217.931	237.257	257.327	221.317	218.84
ENSGALG00000001375	404.525	252.587	666.523	479.288	529.666	360.796	378.531	491.054	739.794	890.794	678.698	719.582	651.636	511.298	597.556	687.784
ENSGALG00000001376	100.393	48.2087	39.8774	33.8986	61.3297	38.7952	41.7564	51.2638	95.0573	66.7812	36.1842	64.7624	53.5741	106.287	88.5268	82.2099
ENSGALG00000001377	391.73	328.634	369.341	352.169	370.208	387.952	384.885	371.438	568.277	468.6	426.387	374.183	467.953	656.743	402.797	398.313
ENSGALG00000001382	707.673	566.283	517.457	499.062	460.53	611.995	453.874	599.877	672.634	693.846	577.969	619.869	646.169	705.971	589.81	618.311
ENSGALG00000001383	0	2.03699	0	0	0	0	0	0	0	0	0	0	0	0	0	0
ENSGALG00000001387	14.7637	12.2219	41.7764	22.5991	27.8771	37.8254	17.2472	12.5911	33.0634	26.0334	18.5811	35.9791	19.6803	0	22.1317	11.5789
ENSGALG00000001389	63.976	55.6777	57.9172	41.4316	100.358	69.8314	140.701	60.2575	82.6585	74.7044	79.214	71.9582	79.8144	139.852	74.1412	76.4205
ENSGALG00000001391	21.6534	8.82695	18.9893	30.1321	10.0358	16.488	4.53874	7.19493	4.13293	2.26377	8.80156	3.08392	5.46674	0	3.31976	12.7367
ENSGALG00000001392	151.574	181.971	60.7656	151.602	131.58	225.012	171.564	112.421	52.6948	78.1001	66.5007	94.5737	82.0011	64.8912	133.897	78.7363
ENSGALG00000001394	287.4	332.029	457.641	306.029	362.403	309.392	310.45	374.136	429.824	456.15	377.489	299.141	419.846	392.703	298.778	341.576
ENSGALG00000001405	6.88972	40.0608	12.343	16.0077	17.8414	0.969881	177.919	8.09429	3.0997	16.9783	3.9118	4.1119	8.74679	4.47525	4.42634	18.5262
ENSGALG00000001407	332.675	110.676	103.491	127.12	101.473	213.374	263.247	113.32	92.9909	46.4073	93.8833	69.9023	92.9346	124.188	79.6742	61.368
ENSGALG00000001409	0	0	0	0	0	1.93976	0.907748	0	1.03323	0	0	0	0	0	0	0
ENSGALG00000001410	110.236	122.219	7.5957	22.5991	31.2224	12.6085	23.6015	11.6918	44.429	9.05508	3.9118	5.13987	30.6138	57.0595	7.7461	54.4206
ENSGALG00000001412	3316.91	1030.72	1858.1	1365.36	2395.2	4486.67	3291.5	2835.7	5136.2	6060.11	1527.56	2280.05	4221.42	14671	4628.85	2462.82
ENSGALG00000001416	28.5431	29.8758	20.8882	9.41627	18.9565	65.9519	23.6015	32.3772	15.4985	11.3189	11.7354	11.3077	17.4936	2.23763	14.3856	12.7367
ENSGALG00000001418	0	0	0.949463	1.88325	5.57543	0	3.63099	0	0	12.4507	0	1.02797	7.65344	0	2.21317	3.47366
ENSGALG00000001419	333.659	190.798	270.597	274.955	519.63	400.561	516.509	304.885	455.655	179.97	280.672	254.938	260.217	691.427	320.91	397.155
ENSGALG00000001420	185.038	163.638	183.246	157.252	136.04	152.271	179.734	118.716	250.042	185.629	199.502	199.427	224.136	374.802	220.211	275.577
ENSGALG00000001425	59.0548	93.0225	66.4624	64.9723	99.2426	56.2531	81.6974	60.2575	59.9274	76.9682	57.6991	57.5666	73.2544	149.921	50.9029	54.4206
ENSGALG00000001428	424.21	705.477	320.918	356.877	327.835	386.013	294.11	352.551	145.686	126.771	233.73	173.728	185.869	147.683	213.571	164.42
ENSGALG00000001429	998.025	965.532	1219.11	1329.58	1413.93	1093.06	904.117	1352.65	1085.93	1122.83	1162.78	1152.36	1192.84	927.496	1228.31	1220.41
ENSGALG00000001431	0	1.35799	0	0	0	0	0	0	0	1.13189	0	2.05595	0	0	0	0
ENSGALG00000001433	16.7322	52.2827	18.0398	26.3656	27.8771	17.4579	30.8634	35.0753	17.5649	14.7145	15.6472	18.5035	18.5869	19.0198	8.85268	18.5262
ENSGALG00000001434	136.81	204.378	190.842	168.551	172.838	211.434	167.933	110.622	156.018	99.6059	138.869	152.14	169.469	106.287	122.831	125.052
ENSGALG00000001437	30.5116	24.4439	8.54517	2.82488	3.34526	2.90964	25.417	1.79873	1.03323	4.52754	10.7575	18.5035	1.09335	7.83169	0	4.63154
ENSGALG00000001439	170.275	164.996	195.589	261.772	204.061	150.332	217.86	248.225	242.809	206.003	175.053	200.455	205.55	686.951	182.587	189.893
ENSGALG00000001441	9197.78	5387.83	10575.1	9331.52	10472.9	9442.76	7041.4	10009	11453.4	13229.5	11074.3	12095.2	12919	12347.2	13312.2	14336.9
ENSGALG00000001442	15.7479	6.78996	28.4839	24.4823	13.381	11.6386	7.26199	5.39619	13.432	2.26377	8.80156	10.2797	10.9335	3.35644	7.7461	5.78943
ENSGALG00000001445	62.0075	72.6526	46.5237	25.4239	72.4806	129.964	48.1107	24.2829	41.3293	36.2203	58.6771	76.0701	53.5741	74.9605	96.2729	39.3681
ENSGALG00000001446	19489.1	8131.66	5732.86	9640.38	5922.22	13515.3	15239.3	13925.8	5675.54	4336.25	6491.64	6855.56	6588.52	8319.5	5671.25	5820.69
ENSGALG00000001449	2.95274	2.71598	2.84839	0	1.11509	0	6.35424	0	0	0	0.977951	0	0	0	0	0
ENSGALG00000001450	1.96849	1.35799	0	3.76651	1.11509	0	1.8155	0.899366	4.13293	0	4.88975	0	3.28005	1.11881	2.21317	1.15789
ENSGALG00000001452	3759.82	3336.59	4972.34	4461.43	4694.51	4661.25	3555.65	4590.36	3093.5	3388.86	3671.23	3887.8	3494.34	2903.32	3579.8	3524.61
ENSGALG00000001459	57130.6	81988.8	146759	135845	177752	116697	96227.7	135555	123779	145517	125174	149763	139669	108709	168984	155766
ENSGALG00000001462	5.90548	16.9749	7.5957	5.64976	4.46034	10.6687	4.53874	6.29556	6.19939	2.26377	4.88975	10.2797	6.56009	0	4.42634	3.47366
ENSGALG00000001463	62.0075	114.071	52.2205	60.2641	72.4806	71.7712	76.2509	78.2448	106.423	79.232	48.8975	66.8184	78.7211	167.822	77.461	75.2626
ENSGALG00000001465	1357.28	1522.31	1597	1518.84	1886.72	1549.87	1300.8	2019.08	1047.7	1283.56	1145.18	1233.57	1013.53	1019.24	1219.46	1240.1
ENSGALG00000001467	125.983	82.1585	103.491	116.762	91.437	95.0483	82.6051	92.6347	253.142	45.2754	129.09	113.077	171.656	123.069	101.806	244.314
ENSGALG00000001470	54.1335	231.538	62.6645	79.0967	49.0638	57.223	68.0811	107.924	33.0634	26.0334	40.096	32.8952	16.4002	40.2773	40.9437	17.3683
ENSGALG00000001472	182.086	133.083	232.618	333.336	150.537	195.916	233.291	162.785	65.0936	54.3305	95.8392	101.769	99.4947	46.9902	71.9281	97.2624
ENSGALG00000001473	515.745	537.765	638.039	599.816	638.944	444.205	628.162	654.738	744.96	869.288	798.986	697.995	731.45	993.506	890.801	775.784
ENSGALG00000001474	1124.99	1300.28	1043.46	997.183	1025.88	1041.65	1081.13	1136.8	1140.69	1105.85	1178.43	1083.49	1141.46	1022.6	1065.64	1043.26
ENSGALG00000001475	436.021	5338.95	609.555	504.712	493.983	367.585	748.892	438.89	300.67	279.576	428.342	358.763	291.924	174.535	365.173	290.629
ENSGALG00000001476	2688.96	3456.09	3363	3562.18	4480.41	3252.98	2587.08	3266.5	2497.32	3554.12	2911.36	2831.04	3403.59	2508.38	2900.36	3357.87
ENSGALG00000001479	462.596	294.684	480.428	565.918	506.249	483.001	429.365	406.513	436.024	648.57	555.476	600.337	555.421	439.694	490.217	624.101
ENSGALG00000001480	77.7554	30.5548	67.4119	114.879	73.5957	118.325	98.0368	78.2448	41.3293	43.0116	43.0298	42.147	61.2275	11.1881	57.5424	48.6312
ENSGALG00000001483	84.6452	131.046	173.752	229.757	74.7107	83.4097	99.8523	132.207	79.5588	99.6059	96.8171	78.1261	95.1213	29.0891	78.5676	67.1574
ENSGALG00000001486	50.1965	128.33	47.4731	35.7818	22.3017	24.247	31.7712	16.1886	11.3655	16.9783	37.1621	21.5875	30.6138	12.3069	17.7054	9.26309
ENSGALG00000001489	601.374	647.762	570.627	695.862	753.798	599.386	521.048	645.745	888.579	605.559	792.14	601.365	625.395	777.575	967.156	846.415
ENSGALG00000001490	0	0	0	0	0	0	0	0	0	1.13189	0.977951	0	1.09335	0	1.10659	0
ENSGALG00000001491	16.7322	217.279	14.2419	15.066	16.7263	6.78917	33.5867	13.4905	27.8973	10.187	17.6031	12.3357	12.0268	17.901	22.1317	15.0525
ENSGALG00000001492	625.98	536.407	769.065	942.569	661.246	433.537	557.357	764.461	732.561	586.316	833.214	742.198	871.399	780.932	528.948	987.677
ENSGALG00000001501	1513.77	1230.34	1933.11	1751.43	2184.45	1791.37	1655.73	1664.73	2085.06	2061.16	2221.9	2205.01	2111.26	1947.85	2124.64	2286.83
ENSGALG00000001502	337.596	409.435	293.384	357.818	255.355	277.386	382.162	329.168	257.275	277.312	280.672	243.63	214.296	327.812	195.866	232.735
ENSGALG00000001503	562.989	339.498	811.791	755.185	701.389	522.766	497.446	559.405	1188.22	1142.07	1260.58	1367.21	1145.83	829.041	1149.74	1297.99
ENSGALG00000001504	228.345	231.538	177.55	188.325	132.695	141.603	173.38	138.502	202.513	160.728	170.163	178.868	177.122	159.99	167.094	155.157
ENSGALG00000001506	27.5589	604.306	38.928	30.1321	46.8336	18.4277	66.2656	42.2702	39.2628	52.0667	41.0739	13.3637	32.8005	19.0198	32.091	42.8418
ENSGALG00000001512	29.5274	13.5799	61.7151	13.1828	40.1431	77.5905	29.0479	23.3835	70.2598	89.4189	148.649	31.8672	10.9335	17.901	25.4515	24.3156
ENSGALG00000001513	216.534	814.795	205.084	147.835	133.81	217.253	271.417	241.03	261.408	297.686	294.363	250.826	229.603	183.485	194.759	302.208
ENSGALG00000001518	0	0	0	0	0	0.969881	54.4649	0	0	0	0	0	0	0	0	0
ENSGALG00000001521	133.857	118.824	122.481	165.726	153.882	181.368	158.856	134.905	167.384	144.881	170.163	198.399	169.469	134.258	198.079	208.419
ENSGALG00000001522	192.912	198.267	206.983	161.96	215.212	196.886	182.457	197.86	332.701	226.377	259.157	237.462	274.431	424.03	244.555	323.05
ENSGALG00000001525	908.459	1091.83	1106.12	946.335	1120.66	917.507	756.154	1205.15	1072.49	1063.97	966.215	977.604	1199.4	1059.52	710.428	939.046
ENSGALG00000001527	453.737	143.268	215.528	223.166	253.124	275.446	472.937	184.37	164.284	275.048	118.332	112.049	173.842	1520.47	113.978	155.157
ENSGALG00000001529	859.247	3729.05	1100.43	1250.48	1236.63	1279.27	771.586	1197.06	826.585	1019.83	1113.89	950.877	882.332	671.288	1136.46	1066.41
ENSGALG00000001531	89.5664	78.7635	113.936	96.9876	100.358	89.229	37.2177	127.71	154.985	70.1769	52.8093	66.8184	77.6278	77.1981	116.191	92.6309
ENSGALG00000001533	3.93698	6.11096	0.949463	4.70814	3.34526	0	0	9.89302	5.16616	6.79131	10.7575	2.05595	3.28005	8.95051	6.63951	5.78943
ENSGALG00000001534	3.93698	2.71598	0	2.82488	0	0.969881	7.26199	2.6981	1.03323	0	0.977951	1.02797	0	12.3069	0	2.31577
ENSGALG00000001536	179.133	96.4174	169.004	177.026	139.386	126.085	151.594	110.622	235.577	117.716	165.274	193.259	176.029	262.921	148.282	180.63
ENSGALG00000001538	284.447	364.621	242.113	313.562	258.7	283.205	278.679	232.036	280.006	267.125	267.959	284.749	259.124	331.169	314.27	276.735
ENSGALG00000001540	409.446	608.38	387.381	399.25	360.173	384.073	344.944	414.608	421.559	537.645	423.453	405.022	424.219	446.407	346.361	386.734
ENSGALG00000001542	44.2911	45.4927	77.856	77.2134	123.775	60.1326	49.9262	70.1505	91.9576	54.3305	70.4125	51.3987	33.8938	61.5347	66.3951	63.6837
ENSGALG00000001545	602.359	251.229	125.329	96.046	1592.34	801.122	809.712	1090.03	835.885	378.05	192.656	121.301	306.138	1926.6	553.293	568.522
ENSGALG00000001546	393.698	232.896	317.121	339.927	458.3	271.567	316.804	258.118	991.903	573.866	677.72	584.918	807.985	666.813	656.205	863.783
ENSGALG00000001547	2945.85	4023.05	3907.04	4183.65	4449.19	3514.85	2729.6	3710.78	2636.81	3480.55	3509.87	3698.65	3498.72	2577.75	3231.23	3133.24
ENSGALG00000001550	1315.94	1393.98	955.16	990.592	927.751	941.754	897.763	958.724	1294.64	860.233	1034.67	1022.83	1082.42	1419.77	1081.13	1086.1
ENSGALG00000001551	1201.76	1004.91	644.685	542.377	779.445	874.832	747.985	671.826	637.504	559.151	610.241	505.764	637.422	1071.82	638.5	568.522
ENSGALG00000001555	783.46	577.826	876.354	1017.9	1076.06	787.543	685.35	938.038	693.299	1058.31	859.619	929.289	814.545	796.595	1001.46	802.415
ENSGALG00000001557	693.893	492.272	706.4	801.325	885.378	746.808	483.83	647.543	648.87	747.044	756.934	592.113	654.916	667.932	847.644	920.519
ENSGALG00000001559	4.92123	1125.78	1.89893	4.70814	2.23017	1.93976	1.8155	3.59746	0	2.26377	95.8392	1.02797	2.1867	0	2.21317	0
ENSGALG00000001561	187.991	236.291	136.723	290.021	95.8974	162.94	137.978	143.899	77.4924	63.3856	95.8392	111.021	119.175	27.9703	81.8873	62.5258
ENSGALG00000001563	542.32	536.407	429.157	483.055	504.019	414.139	342.221	515.337	594.108	467.469	452.791	421.47	600.248	714.922	665.058	702.837
ENSGALG00000001564	81.6924	626.713	144.318	112.054	39.028	60.1326	58.0959	46.767	32.0302	31.6928	74.3243	34.9511	26.2404	23.4951	33.1976	16.2104
ENSGALG00000001565	1.96849	46.1717	3.79785	1.88325	5.57543	5.81928	4.53874	0.899366	5.16616	4.52754	13.6913	2.05595	7.65344	1.11881	7.7461	4.63154
ENSGALG00000001568	731.295	654.552	874.455	739.177	812.897	688.615	624.531	744.675	687.099	1054.92	919.274	961.156	1096.63	853.655	890.801	961.045
ENSGALG00000001569	154.527	183.329	132.925	119.587	178.414	193.006	215.136	159.188	86.7915	170.915	130.067	104.853	69.9743	135.376	97.3795	75.2626
ENSGALG00000001571	75.7869	1013.74	77.856	110.17	45.7185	96.9881	88.0516	70.1505	35.1299	46.4073	117.354	90.4618	54.6674	64.8912	40.9437	48.6312
ENSGALG00000001572	250.983	291.289	249.709	291.904	294.383	237.621	237.83	297.69	209.746	279.576	211.237	233.35	188.056	182.367	324.23	244.314
ENSGALG00000001573	10.8267	13.5799	7.5957	7.53302	7.8056	8.72893	6.35424	17.0879	4.13293	5.65943	2.93385	2.05595	8.74679	6.71288	1.10659	0
ENSGALG00000001577	356.297	230.18	196.539	202.45	296.613	297.753	322.251	280.602	397.794	318.06	260.135	238.49	278.804	627.654	383.985	420.313
ENSGALG00000001583	44.2911	209.81	105.39	30.1321	25.647	43.6446	56.2804	47.6664	70.2598	26.0334	109.53	22.6154	13.1202	53.703	39.8371	54.4206
ENSGALG00000001586	104.33	980.47	91.1484	94.1627	94.7823	64.982	107.114	110.622	86.7915	135.826	87.0376	64.7624	103.868	59.2971	94.0598	96.1045
ENSGALG00000001592	0	0	0	0	0	0	0.907748	0	0	0	0	0	0	0	0	1.15789
ENSGALG00000001593	1106.29	1052.44	1431.79	1496.25	1590.11	1335.53	1190.97	1663.83	1588.08	1612.94	1552.01	1762.98	1584.26	1670.39	1656.56	1692.83
ENSGALG00000001595	29.5274	150.058	21.8376	14.1244	8.92068	23.2771	30.8634	15.2892	16.5317	13.5826	32.2724	13.3637	15.3069	50.3466	5.53293	5.78943
ENSGALG00000001596	72.8342	72.6526	83.5527	52.7311	55.7543	65.9519	59.0036	35.0753	86.7915	55.4624	71.3904	65.7904	48.1073	72.7229	40.9437	38.2102
ENSGALG00000001597	1130.9	1254.11	1199.17	1291.91	1242.21	1263.75	1082.04	1294.19	1064.23	1134.15	1243.95	1215.07	1268.28	944.278	1350.03	1597.88
ENSGALG00000001600	1268.69	736.032	1327.35	1065.92	1236.63	1234.66	1112.9	1099.92	2266.91	2123.42	1444.43	2139.22	2292.75	2119.03	2057.14	2055.25
ENSGALG00000001602	545.272	759.118	610.505	604.525	613.297	559.621	497.446	626.858	489.752	533.118	563.3	542.771	568.541	663.456	572.105	571.996
ENSGALG00000001603	529.524	478.013	931.423	1005.66	1169.72	857.375	905.025	750.071	1206.81	1260.92	1197.01	1140.02	1190.66	1368.31	1083.35	1065.26
ENSGALG00000001604	178.149	162.28	345.604	284.371	372.439	288.055	189.719	169.081	255.208	364.467	295.341	365.959	318.164	315.505	458.126	369.366
ENSGALG00000001605	135.826	137.157	262.052	183.617	250.894	151.301	120.731	102.528	138.453	105.265	133.979	179.896	121.362	85.0298	298.778	207.262
ENSGALG00000001606	265.746	541.839	360.796	316.387	346.792	357.886	350.391	327.369	302.737	392.764	363.798	347.455	337.845	467.664	275.54	270.945
ENSGALG00000001607	109.251	422.336	115.834	132.769	133.81	121.235	163.395	154.691	103.323	161.86	102.685	137.749	110.428	93.9803	84.1005	69.4732
ENSGALG00000001608	2.95274	0	0	0.941627	1.11509	0.969881	0.907748	0	1.03323	0	0.977951	0	2.1867	0	0	0
ENSGALG00000001610	129.92	83.5165	215.528	178.909	180.644	112.506	117.1	98.0309	235.577	236.564	234.708	268.301	253.657	146.565	229.063	181.788
ENSGALG00000001611	0.984246	0.678996	2.84839	1.88325	13.381	0.969881	0.907748	0.899366	3.0997	10.187	3.9118	4.1119	1.09335	0	2.21317	5.78943
ENSGALG00000001613	726.374	1016.46	762.419	700.571	785.02	752.627	764.324	761.763	916.477	994.927	905.583	943.681	807.985	1010.29	804.488	802.415
ENSGALG00000001615	101.377	201.662	123.43	141.244	113.739	135.783	157.948	127.71	130.187	207.135	129.09	147	149.789	163.347	107.339	111.157
ENSGALG00000001616	9.84246	577.147	22.7871	5.64976	5.57543	12.6085	25.417	10.7924	8.26585	4.52754	31.2944	4.1119	4.37339	4.47525	3.31976	5.78943
ENSGALG00000001617	7.87397	6.11096	6.64624	16.0077	11.1509	10.6687	9.07748	15.2892	3.0997	5.65943	1.9559	5.13987	6.56009	7.83169	9.95927	1.15789
ENSGALG00000001618	8.85821	2.71598	8.54517	1.88325	5.57543	4.8494	9.07748	4.49683	14.4652	2.26377	6.84566	10.2797	1.09335	22.3763	6.63951	9.26309
ENSGALG00000001619	647.634	391.781	947.564	796.617	732.611	517.916	522.863	543.217	1026	895.321	888.957	809.016	979.64	980.08	967.156	1155.57
ENSGALG00000001620	672.24	409.435	1244.75	507.537	611.067	632.362	506.524	801.335	716.03	814.957	557.432	385.491	623.209	619.823	721.494	1685.88
ENSGALG00000001621	320.864	594.122	356.998	258.947	225.247	651.76	524.679	327.369	108.489	90.5508	77.2581	77.0981	101.681	328.931	260.048	123.894
ENSGALG00000001624	172.243	211.168	154.762	197.742	151.652	160.03	175.195	161.886	150.852	206.003	173.097	208.679	167.282	166.703	248.982	179.472
ENSGALG00000001626	150.59	54.9987	13.2925	17.8909	790.596	161.97	294.11	155.59	126.054	35.0884	69.4345	18.5035	120.268	1047.21	182.587	170.209
ENSGALG00000001633	1151.57	643.688	1213.41	843.698	466.106	1147.37	495.631	1250.12	1356.63	616.877	727.595	1161.61	935.906	1156.85	1314.62	1916.3
ENSGALG00000001634	10235.2	11678.7	10890.3	10636.6	13706.6	9146.95	10222.2	13110.1	5433.77	10003.6	8226.52	7332.54	6772.2	8007.35	6961.53	7756.68
ENSGALG00000001637	178.149	168.391	133.874	158.193	138.271	107.657	167.933	183.471	174.616	133.562	100.729	125.413	113.708	202.505	158.242	197.999
ENSGALG00000001639	194.881	162.28	213.629	201.508	248.664	175.548	194.258	260.816	382.296	359.939	310.01	331.008	323.631	405.01	358.534	302.208
ENSGALG00000001640	45.2753	39.3818	49.3721	61.2058	15.6112	35.8856	33.5867	34.1759	7.23262	18.1102	8.80156	25.6994	16.4002	8.95051	17.7054	9.26309
ENSGALG00000001642	167.322	183.329	142.419	190.209	113.739	148.392	127.993	117.817	136.387	140.354	149.626	142.888	167.282	64.8912	137.217	150.525
ENSGALG00000001644	188.975	260.734	210.781	206.216	214.096	201.735	259.616	178.074	178.749	176.574	143.759	177.84	173.842	324.456	183.693	108.841
ENSGALG00000001645	143.7	164.317	298.131	201.508	175.068	224.042	83.5128	143.899	271.74	117.716	302.187	209.707	236.163	82.7922	247.875	426.102
ENSGALG00000001647	70.8657	27.8388	90.199	68.7388	91.437	54.3133	44.4797	63.855	126.054	96.2102	109.53	106.909	115.895	135.376	100.699	128.525
ENSGALG00000001651	66.9287	67.8996	58.8667	39.5483	30.1073	53.3434	49.9262	46.767	36.1631	54.3305	40.096	37.0071	21.867	34.6832	38.7305	40.526
ENSGALG00000001652	1742.12	1375.65	1914.12	2018.85	1740.65	1699.23	1822.76	1885.07	1736.86	2113.23	1810.19	1845.21	1678.29	1498.09	1953.12	1812.09
ENSGALG00000001653	10.8267	6.11096	15.1914	13.1828	1.11509	9.69881	10.893	8.09429	3.0997	13.5826	7.82361	17.4756	20.7736	1.11881	4.42634	21.9998
ENSGALG00000001654	918.301	1045.65	987.441	1180.8	1095.01	937.875	964.029	1065.75	928.875	1356	1075.75	1112.27	1096.63	1046.09	1084.45	1191.46
ENSGALG00000001655	589.563	632.145	464.287	595.108	496.213	596.477	511.97	645.745	421.559	501.425	473.328	407.078	435.153	478.852	500.177	482.838
ENSGALG00000001658	7122	8244.37	7125.72	10813.6	9288.66	8305.09	9785.53	10977.7	4867.55	6806.03	7609.44	6033.18	5284.15	5726.09	7453.96	5642.38
ENSGALG00000001661	0.984246	1.35799	2.84839	0	0	0.969881	0	0	1.03323	0	0.977951	0	0	0	0	0
ENSGALG00000001662	0	0	0	1.88325	0	0	1.8155	0	0	0	0	0	0	0	0	0
ENSGALG00000001663	532.477	607.701	657.978	637.482	675.742	640.121	712.582	781.549	606.507	782.133	707.058	760.701	651.636	718.278	680.55	666.942
ENSGALG00000001664	264.762	194.872	175.651	174.201	183.989	245.38	295.018	241.03	91.9576	50.9348	92.9053	47.2868	103.868	200.268	67.5017	131.999
ENSGALG00000001666	242.125	116.108	294.333	156.31	131.58	145.482	118.007	168.181	144.652	159.596	138.869	176.812	125.735	166.703	184.8	246.63
ENSGALG00000001668	592.516	521.469	700.704	742.944	998.002	630.423	952.228	843.605	764.592	971.157	892.869	1040.31	970.894	1216.15	838.792	1007.36
ENSGALG00000001678	2281.48	2156.49	5593.29	4046.17	4212.79	3597.29	2524.45	3229.62	3305.31	4518.49	4185.63	4174.61	5706.19	3077.86	5432.23	5575.22
ENSGALG00000001682	438.974	355.794	454.793	392.659	437.114	418.989	347.668	448.784	567.244	539.909	493.865	633.232	592.595	606.397	584.277	838.31
ENSGALG00000001684	255.904	405.361	452.894	391.717	256.47	245.38	268.694	190.666	333.734	227.509	314.9	269.329	298.484	196.911	291.032	184.104
ENSGALG00000001688	761.806	1245.96	529.8	786.259	507.364	812.76	821.512	634.053	866.881	1056.05	806.809	873.778	663.663	460.951	345.255	688.942
ENSGALG00000001689	927.16	799.857	914.333	1092.29	1052.64	900.049	846.021	827.416	904.078	1264.32	896.781	1211.98	1143.64	745.13	899.654	1036.31
ENSGALG00000001690	1.96849	0	0	12.2412	0	3.87952	4.53874	8.99366	0	1.13189	2.93385	3.08392	3.28005	0	5.53293	2.31577
ENSGALG00000001691	202.755	329.313	193.69	223.166	209.636	208.524	216.952	207.753	203.547	272.784	216.127	263.162	233.977	260.683	240.129	186.42
ENSGALG00000001692	601.374	355.115	620.949	585.692	690.238	444.205	422.103	477.563	947.474	1248.47	888.957	1091.71	1120.68	553.813	835.472	796.626
ENSGALG00000001693	39.3698	76.0476	47.4731	35.7818	42.3733	44.6145	29.0479	34.1759	84.725	97.3421	50.8534	41.119	107.148	51.4654	70.8215	62.5258
ENSGALG00000001696	2.95274	20.3699	5.69678	0.941627	8.92068	4.8494	4.53874	2.6981	2.06646	2.26377	2.93385	1.02797	1.09335	4.47525	6.63951	2.31577
ENSGALG00000001697	2.95274	0.678996	2.84839	0	0	0	2.72325	0	0	0	0.977951	0	0	1.11881	3.31976	0
ENSGALG00000001698	27.5589	4.07398	19.9387	23.5407	21.1866	5.81928	8.16974	24.2829	10.3323	5.65943	16.6252	11.3077	3.28005	2.23763	18.812	19.6841
ENSGALG00000001701	123.031	157.527	106.34	81.9216	63.5599	64.0121	107.114	76.4461	63.0271	122.244	88.9935	77.0981	82.0011	68.2476	79.6742	69.4732
ENSGALG00000001702	440.942	214.563	410.168	397.367	268.736	368.555	251.446	282.401	166.35	114.32	107.575	152.14	156.349	93.9803	135.003	123.894
ENSGALG00000001708	585.626	588.69	575.374	612.999	735.957	566.41	612.73	574.695	1018.77	962.102	838.104	819.296	851.719	1248.6	938.385	869.572
ENSGALG00000001709	4830.68	761.155	712.097	902.079	633.369	1157.07	1665.72	1439.88	1872.22	1109.25	1351.53	344.372	962.147	756.318	690.509	847.573
ENSGALG00000001711	125.983	118.145	129.127	132.769	127.12	161	121.638	128.609	150.852	144.881	126.156	99.7135	123.548	117.475	216.891	170.209
ENSGALG00000001714	65.9445	78.0845	75.0076	68.7388	79.1711	68.8615	50.8339	60.2575	54.7613	56.5943	82.1479	43.1749	59.0408	54.8219	60.8622	45.1576
ENSGALG00000001716	328.738	224.069	360.796	457.631	489.523	332.669	351.299	298.589	390.562	565.943	476.262	573.61	505.127	208.099	609.729	576.627
ENSGALG00000001717	1403.53	996.766	2570.2	2267.44	1238.86	2843.69	1503.23	1106.22	609.607	774.209	754.978	865.555	857.185	1140.07	853.177	523.365
ENSGALG00000001718	3758.84	2193.84	4896.38	3963.31	8034.19	2732.15	3997.72	5509.51	4639.21	7102.58	6999.19	3741.83	5412.08	6161.3	4237.12	5123.65
ENSGALG00000001720	61.0233	56.3567	50.3215	57.4393	62.4448	41.7049	45.3874	42.2702	91.9576	63.3856	65.5227	52.4267	64.5076	62.6535	29.8778	49.7891
ENSGALG00000001721	0	0	0	0	0	0	0	0	0	0	0	0	0	0	1.10659	0
ENSGALG00000001722	370.076	451.532	275.344	282.488	366.863	228.892	258.708	268.011	455.655	367.863	303.165	317.644	375.019	347.951	427.142	372.839
ENSGALG00000001723	1.96849	0	0	0	2.23017	0.969881	2.72325	1.79873	3.0997	2.26377	1.9559	4.1119	2.1867	3.35644	1.10659	1.15789
ENSGALG00000001725	195.865	283.141	328.514	319.212	199.6	250.229	252.354	200.559	441.19	391.632	371.621	390.63	366.272	396.06	302.098	428.418
ENSGALG00000001726	494.091	453.569	410.168	438.798	473.911	468.452	447.52	565.701	591.009	595.372	606.33	542.771	627.582	500.11	496.857	522.207
ENSGALG00000001727	2.95274	4.75297	12.343	4.70814	4.46034	6.78917	19.9705	3.59746	2.06646	2.26377	8.80156	1.02797	3.28005	0	1.10659	8.1052
ENSGALG00000001728	66.9287	29.8758	32.2817	22.5991	33.4526	58.1928	71.7121	46.767	59.9274	46.4073	44.0078	37.0071	34.9872	110.763	27.6646	26.6314
ENSGALG00000001729	164.369	156.169	132.925	142.186	114.854	161	215.136	180.773	135.353	115.452	93.8833	96.6296	97.308	177.891	113.978	122.736
ENSGALG00000001730	183.07	205.736	65.5129	57.4393	165.033	204.645	125.269	108.823	104.356	31.6928	47.9196	51.3987	59.0408	143.208	44.2634	65.9995
ENSGALG00000001731	430.115	473.939	300.03	310.737	518.515	418.019	568.25	475.764	685.033	467.469	391.18	410.162	471.233	1303.42	441.528	414.523
ENSGALG00000001733	179.133	97.7754	112.986	95.1043	160.572	172.639	198.797	146.597	205.613	103.002	101.707	142.888	150.882	226	118.405	135.473
ENSGALG00000001737	639.76	566.962	737.733	765.543	703.619	604.236	669.011	733.882	860.682	842.123	762.802	893.31	807.985	827.922	791.209	816.31
ENSGALG00000001740	32.4801	122.898	20.8882	5.64976	10.0358	8.72893	7.26199	7.19493	16.5317	9.05508	23.4708	20.5595	7.65344	15.6634	26.5581	18.5262
ENSGALG00000001741	813.971	662.7	675.068	718.462	897.644	665.338	703.505	625.059	729.462	1031.15	900.693	960.128	1040.87	1028.19	730.346	888.099
ENSGALG00000001749	416.336	968.927	1097.58	566.86	491.753	668.248	503.8	490.154	276.906	1634.44	614.153	686.687	626.489	1423.13	1019.17	529.154
ENSGALG00000001750	1541.33	1279.23	1824.87	1856.89	2248.01	1416.03	1527.74	1862.59	1809.19	2642.95	2499.64	2188.56	2025.97	1669.27	2020.63	2051.77
ENSGALG00000001753	7.87397	16.2959	4.74731	9.41627	3.34526	3.87952	8.16974	4.49683	8.26585	1.13189	4.88975	4.1119	6.56009	5.59407	2.21317	10.421
ENSGALG00000001758	43.3068	33.9498	62.6645	46.1397	46.8336	27.1567	56.2804	39.5721	49.5951	44.1435	48.8975	54.4827	56.8541	61.5347	58.649	59.0522
ENSGALG00000001765	45.2753	47.5297	59.8162	49.9062	59.0995	57.223	50.8339	55.7607	89.8912	56.5943	57.6991	52.4267	39.3606	79.4357	70.8215	61.368
ENSGALG00000001768	13.7794	19.0119	17.0903	35.7818	17.8414	11.6386	25.417	42.2702	15.4985	5.65943	11.7354	18.5035	7.65344	30.208	7.7461	20.8419
ENSGALG00000001773	53.1493	97.7754	18.0398	47.0814	10.0358	28.1265	40.8487	13.4905	27.8973	22.6377	35.2062	51.3987	16.4002	21.2575	15.4922	15.0525
ENSGALG00000001774	70.8657	44.8137	84.5022	72.5053	104.818	59.1627	62.6346	62.0562	101.257	75.8363	76.2802	87.3778	108.242	69.3664	96.2729	69.4732
ENSGALG00000001777	545.272	581.9	567.779	641.248	756.028	698.314	600.929	580.091	632.338	707.428	663.051	588.002	680.063	616.466	542.227	664.627
ENSGALG00000001779	17.7164	70.6156	42.7258	33.8986	35.6827	34.9157	38.1254	29.6791	39.2628	44.1435	42.0519	28.7833	26.2404	19.0198	38.7305	27.7893
ENSGALG00000001780	1.96849	11.5429	12.343	1.88325	2.23017	5.81928	9.98523	0.899366	5.16616	1.13189	4.88975	7.19582	5.46674	3.35644	6.63951	5.78943
ENSGALG00000001782	327.754	327.276	432.006	463.281	500.673	387.952	376.716	400.218	693.299	599.899	610.241	682.575	593.688	542.624	659.525	714.416
ENSGALG00000001788	94.4876	183.329	114.885	137.478	104.818	222.103	240.553	119.616	59.9274	63.3856	89.9715	100.742	80.9078	111.881	82.9939	56.7364
ENSGALG00000001790	18.7007	73.3316	16.1409	16.0077	28.9922	5.81928	16.3395	14.3899	6.19939	16.9783	11.7354	19.5315	9.84014	6.71288	15.4922	16.2104
ENSGALG00000001791	145.668	179.934	228.821	161.018	148.306	152.271	200.612	214.948	218.012	151.673	212.215	75.0422	180.403	308.792	86.3137	148.209
ENSGALG00000001792	578.737	562.888	650.382	727.878	806.207	665.338	637.239	705.103	682.966	790.056	793.118	659.96	722.703	618.704	665.058	781.573
ENSGALG00000001793	0	3.39498	685.512	0.941627	7.8056	0	2.72325	25.1822	2.06646	0	8.80156	20.5595	0	63.7724	3.31976	2.31577
ENSGALG00000001797	72.8342	67.8996	64.5635	42.3732	40.1431	42.6748	49.9262	36.874	48.5619	54.3305	33.2503	33.9232	51.3874	48.109	49.7963	45.1576
ENSGALG00000001798	53.1493	76.0476	51.271	78.1551	39.028	59.1627	92.5903	53.9619	47.5287	30.5609	40.096	23.6434	40.4539	15.6634	34.3042	54.4206
ENSGALG00000001800	110.236	141.231	66.4624	87.5713	97.0124	106.687	85.3283	108.823	139.486	176.574	85.0817	111.021	87.4679	111.881	68.6083	59.0522
ENSGALG00000001801	76.7712	118.824	99.6936	92.2795	72.4806	97.958	57.1881	97.1315	66.1268	53.1986	67.4786	84.2939	60.1342	57.0595	91.8466	75.2626
ENSGALG00000001802	1828.73	1387.87	2654.7	2376.67	3534.82	1652.68	1267.22	1201.55	3378.67	2196.99	2809.65	3610.25	4644.54	1897.51	3578.7	4951.12
ENSGALG00000001803	1569.87	1195.71	1722.33	1604.53	1697.16	1531.44	1228.18	1650.34	2015.84	2129.08	1887.45	2035.39	1988.8	1559.63	1932.1	1933.67
ENSGALG00000001805	110.236	101.17	111.087	107.345	78.056	115.416	68.9889	75.5467	46.4954	28.2971	47.9196	49.3428	60.1342	24.6139	45.37	27.7893
ENSGALG00000001812	22.6377	23.0859	68.3613	40.49	26.7621	36.8555	34.4944	19.786	44.429	29.429	23.4708	56.5386	61.2275	76.0793	116.191	33.5787
ENSGALG00000001816	254.92	216.6	126.279	111.112	330.065	276.416	363.099	269.81	188.048	89.4189	131.045	114.105	103.868	288.654	130.577	180.63
ENSGALG00000001817	860.231	905.781	1003.58	906.787	1088.32	889.381	805.173	846.303	1122.09	1363.92	1268.4	1315.81	1344.82	1095.32	1364.42	1308.41
ENSGALG00000001823	571.847	522.148	622.848	651.606	708.079	676.977	593.667	721.291	396.761	596.503	530.049	513.987	525.901	420.674	531.161	599.785
ENSGALG00000001824	8.85821	19.0119	6.64624	8.47464	12.2659	10.6687	4.53874	8.99366	8.26585	15.8464	15.6472	4.1119	4.37339	3.35644	6.63951	3.47366
ENSGALG00000001826	161.416	109.997	165.207	106.404	171.723	123.175	147.055	167.282	99.1903	57.7261	117.354	134.665	103.868	356.901	138.323	136.631
ENSGALG00000001833	380.903	241.723	325.666	317.328	326.72	303.573	240.553	377.734	439.124	379.182	358.908	335.12	389.232	399.416	438.208	384.418
ENSGALG00000001835	0	1.35799	0	0	0	0	0	0	0	0	1.9559	0	0	0	0	0
ENSGALG00000001837	155.511	181.971	195.589	181.734	168.378	135.783	220.583	174.477	123.988	127.903	172.119	101.769	124.642	135.376	131.684	118.104
ENSGALG00000001838	717.515	721.773	697.855	596.05	767.179	671.158	707.136	634.053	877.214	842.123	732.485	779.205	883.426	1062.87	751.372	900.835
ENSGALG00000001840	439.958	291.968	507.963	388.892	427.078	579.989	492.907	536.921	232.477	142.618	164.296	157.28	205.55	153.277	227.957	245.472
ENSGALG00000001841	181.101	207.094	294.333	216.574	274.311	213.374	142.516	287.797	177.716	217.322	243.51	296.057	261.31	245.02	205.825	244.314
ENSGALG00000001844	275.589	156.169	332.312	293.788	333.411	369.525	332.236	378.633	237.643	305.609	320.768	335.12	246.003	224.881	266.687	274.419
ENSGALG00000001845	146.653	152.774	108.239	67.7972	123.775	142.572	140.701	127.71	112.622	81.4957	97.7951	108.965	113.708	213.693	94.0598	96.1045
ENSGALG00000001848	766.728	560.851	697.855	781.551	752.683	741.959	728.922	693.411	856.549	834.199	803.876	940.597	793.771	841.348	831.046	890.414
ENSGALG00000001849	17.7164	14.9379	9.49463	13.1828	4.46034	11.6386	22.6937	11.6918	17.5649	21.5058	17.6031	14.3916	14.2135	15.6634	11.0659	16.2104
ENSGALG00000001850	770.665	880.658	741.53	763.66	916.6	912.658	710.767	781.549	723.262	835.331	821.479	701.079	680.063	849.179	688.296	775.784
ENSGALG00000001852	200.786	303.511	276.294	246.706	223.017	204.645	232.384	270.709	366.797	253.542	386.291	250.826	345.498	218.169	276.646	345.05
ENSGALG00000001856	0.984246	0.678996	3.79785	2.82488	4.46034	0.969881	2.72325	0	9.29909	2.26377	4.88975	2.05595	2.1867	5.59407	3.31976	6.94732
ENSGALG00000001857	6.88972	24.4439	12.343	13.1828	5.57543	5.81928	39.0332	6.29556	19.6314	2.26377	10.7575	6.16785	12.0268	4.47525	18.812	19.6841
ENSGALG00000001860	207.676	158.206	169.954	179.851	243.089	211.434	196.074	190.666	225.245	221.849	189.722	217.931	204.456	261.802	174.841	196.841
ENSGALG00000001862	13.7794	3.39498	9.49463	9.41627	12.2659	10.6687	8.16974	7.19493	8.26585	16.9783	7.82361	5.13987	10.9335	3.35644	14.3856	11.5789
ENSGALG00000001863	0	0	0	0.941627	0	0	0	0	0	0	0	0	0	1.11881	0	1.15789
ENSGALG00000001864	136.81	144.626	129.127	140.302	140.501	112.506	129.808	169.081	161.184	159.596	217.105	182.979	207.736	145.446	165.988	162.104
ENSGALG00000001866	0	0	0	1.88325	0	0.969881	0	0	8.26585	1.13189	0.977951	0	3.28005	0	0	0
ENSGALG00000001872	966.53	852.819	823.184	1013.19	817.358	921.387	805.173	859.794	753.226	859.101	734.441	866.583	911.853	807.783	800.061	746.837
ENSGALG00000001882	30.5116	281.104	13.2925	28.2488	7.8056	21.3374	23.6015	7.19493	13.432	18.1102	38.1401	17.4756	8.74679	10.0693	4.42634	4.63154
ENSGALG00000001883	55.1178	22.4069	7.5957	8.47464	15.6112	37.8254	66.2656	17.9873	2.06646	4.52754	7.82361	2.05595	2.1867	49.2278	13.279	4.63154
ENSGALG00000001889	31.4959	115.429	29.4333	32.9569	33.4526	26.1868	41.7564	24.2829	26.864	49.8029	53.7873	31.8672	33.8938	29.0891	28.7712	23.1577
ENSGALG00000001892	105.314	122.219	143.369	120.528	39.028	60.1326	94.4058	56.66	52.6948	30.5609	63.5668	33.9232	39.3606	202.505	43.1568	28.9472
ENSGALG00000001894	52.165	588.011	20.8882	28.2488	44.6034	30.0663	39.9409	21.5848	11.3655	18.1102	43.0298	21.5875	9.84014	36.9208	24.3449	9.26309
ENSGALG00000001895	20.6692	29.8758	21.8376	17.8909	31.2224	20.3675	20.8782	8.09429	40.296	18.1102	18.5811	23.6434	27.3337	43.6337	16.5988	12.7367
ENSGALG00000001900	0	0	0	0	0	0	0	0	0	0	0	0	0	0	1.10659	0
ENSGALG00000001901	1543.3	1285.34	2077.42	1755.19	2074.06	1535.32	1538.63	1784.34	2434.29	2453.93	2455.63	2596.66	2476.43	2375.24	2372.52	2649.24
ENSGALG00000001905	388.777	264.808	333.261	466.105	362.403	425.778	335.867	249.124	413.293	425.589	378.467	446.141	432.966	717.159	469.192	362.418
ENSGALG00000001907	805.113	833.128	876.354	842.756	957.859	789.483	833.313	688.914	1267.78	982.476	1214.61	1170.86	1339.35	1424.25	1091.09	1164.83
ENSGALG00000001912	0	0	8.54517	6.59139	2.23017	0	0.907748	0.899366	6.19939	7.9232	5.86771	10.2797	14.2135	8.95051	11.0659	4.63154
ENSGALG00000001916	11.811	50.2457	1.89893	8.47464	1.11509	10.6687	30.8634	3.59746	0	2.26377	5.86771	2.05595	4.37339	2.23763	0	0
ENSGALG00000001917	0	0.678996	0	2.82488	1.11509	0	0	0	0	0	0	2.05595	0	0	1.10659	0
ENSGALG00000001918	231.298	60.4306	193.69	129.003	44.6034	48.494	135.255	61.1569	79.5588	40.7479	298.275	154.196	236.163	142.089	98.4861	159.788
ENSGALG00000001921	7.87397	1.35799	1.89893	3.76651	2.23017	7.75905	0.907748	1.79873	0	5.65943	1.9559	5.13987	1.09335	10.0693	0	4.63154
ENSGALG00000001925	116.141	103.886	104.441	124.295	91.437	100.868	123.454	136.704	101.257	107.529	116.376	113.077	120.268	97.3368	132.79	131.999
ENSGALG00000001926	1744.08	589.369	1740.37	1638.43	1834.32	1187.13	1179.17	1465.97	1507.49	1349.21	1067.92	1191.42	1239.86	1829.26	1854.64	1727.57
ENSGALG00000001932	0	0	0	0	0	0	0	0.899366	0	0	0.977951	0	0	2.23763	0	0
ENSGALG00000001933	0	0	0	0.941627	2.23017	0.969881	4.53874	1.79873	0	0	0.977951	0	1.09335	0	0	0
ENSGALG00000001934	0.984246	0.678996	0	1.88325	2.23017	5.81928	9.07748	0.899366	2.06646	2.26377	3.9118	5.13987	6.56009	5.59407	5.53293	11.5789
ENSGALG00000001936	0	2.03699	0.949463	0	1.11509	0.969881	3.63099	0	0	3.39566	0	0	0	0	0	0
ENSGALG00000001938	168.306	293.326	243.062	192.092	195.14	230.832	298.649	201.458	194.248	165.255	163.318	214.847	156.349	266.278	198.079	142.42
ENSGALG00000001939	142.716	126.972	169.004	129.003	95.8974	165.85	118.007	97.1315	226.278	108.661	142.781	156.252	157.442	151.04	144.963	140.104
ENSGALG00000001942	124.999	453.569	181.347	129.003	172.838	121.235	154.317	160.986	129.154	183.365	149.626	141.861	143.229	126.426	130.577	123.894
ENSGALG00000001943	182.086	129.009	123.43	143.127	131.58	165.85	118.915	111.521	121.921	97.3421	131.045	74.0142	125.735	133.139	80.7807	85.6836
ENSGALG00000001944	27.5589	42.7767	32.2817	34.8402	36.7978	20.3675	30.8634	28.7797	25.8308	33.9566	21.5149	38.0351	21.867	17.901	44.2634	23.1577
ENSGALG00000001945	115.157	173.144	70.2602	135.594	158.342	84.3796	111.653	98.0309	128.121	158.464	164.296	136.721	138.855	80.5546	102.912	131.999
ENSGALG00000001946	0	6.11096	10.4441	6.59139	1.11509	0	32.6789	4.49683	0	0	0	4.1119	0	0	1.10659	0
ENSGALG00000001947	646.65	488.198	668.422	797.558	807.322	580.959	503.8	633.153	698.465	794.583	859.619	935.457	725.983	702.615	866.456	782.731
ENSGALG00000001948	1028.54	1019.85	1133.66	1124.3	940.017	1192.95	895.948	930.844	1558.11	1138.68	1384.78	1464.86	1571.14	1386.21	1677.58	1925.56
ENSGALG00000001949	7785.39	5349.13	10678.6	8545.27	11479.8	8455.42	6881.64	8522.39	8545.86	11670.9	9507.64	10200.6	10389	7887.63	9739.06	9501.61
ENSGALG00000001950	518.698	514.679	721.592	616.766	608.837	576.109	455.69	561.204	606.507	665.548	729.551	786.401	772.997	818.971	816.66	779.257
ENSGALG00000001951	28.5431	27.8388	11.3936	16.9493	6.69051	14.5482	39.9409	13.4905	24.7976	15.8464	7.82361	17.4756	16.4002	13.4258	9.95927	20.8419
ENSGALG00000001954	210.629	214.563	213.629	225.049	313.339	234.711	240.553	308.482	224.211	227.509	206.348	188.119	159.629	184.604	246.769	204.946
ENSGALG00000001955	24.6061	4.07398	30.3828	17.8909	27.8771	23.2771	17.2472	14.3899	15.4985	10.187	7.82361	19.5315	26.2404	15.6634	8.85268	3.47366
ENSGALG00000001956	379.919	236.291	320.918	451.981	276.541	379.223	278.679	297.69	123.988	132.431	159.406	164.476	229.603	168.941	184.8	196.841
ENSGALG00000001959	6.88972	31.9128	18.9893	24.4823	49.0638	13.5783	11.8007	27.8803	35.1299	40.7479	25.4267	35.9791	20.7736	20.1386	12.1724	41.6839
ENSGALG00000001962	556.099	1623.48	510.811	543.319	457.185	714.802	741.63	419.104	342	276.18	384.335	288.861	344.405	469.902	323.123	305.682
ENSGALG00000001963	4.92123	8.82695	1.89893	0.941627	3.34526	3.87952	4.53874	2.6981	2.06646	7.9232	1.9559	2.05595	2.1867	1.11881	3.31976	0
ENSGALG00000001964	97.4404	122.219	79.7549	122.412	92.5521	107.657	120.731	98.0309	79.5588	103.002	129.09	118.217	99.4947	98.4556	87.4203	62.5258
ENSGALG00000001965	2367.11	1848.91	2935.74	2713.77	3065.37	2545.94	2876.65	2584.78	2694.67	3563.17	3136.29	3889.86	3348.93	3185.26	3530.01	3193.45
ENSGALG00000001968	33.4644	25.8018	16.1409	17.8909	28.9922	25.2169	7.26199	26.981	9.29909	14.7145	20.537	19.5315	6.56009	2.23763	16.5988	13.8946
ENSGALG00000001971	284.447	207.094	302.879	329.569	322.26	267.687	307.727	279.703	600.308	398.424	417.585	409.134	426.406	503.466	422.716	409.892
ENSGALG00000001972	473.422	526.901	365.543	360.643	342.331	357.886	427.549	371.438	510.416	352.016	506.579	435.861	455.926	631.011	421.609	457.365
ENSGALG00000001973	355.313	456.285	244.961	337.103	355.712	381.163	375.808	405.614	290.338	299.95	292.407	264.189	273.337	369.208	247.875	275.577
ENSGALG00000001975	167.322	195.551	136.723	148.777	149.421	201.735	195.166	145.697	104.356	126.771	94.8612	115.133	114.802	176.772	94.0598	104.21
ENSGALG00000001976	143.7	209.131	182.297	165.726	138.271	162.94	196.981	140.301	178.749	196.948	187.767	284.749	177.122	292.01	201.399	167.893
ENSGALG00000001977	37178.9	25461	39817.6	40284.7	53962.3	43175.2	34003.3	50237.7	36567.1	42646	49865.7	47197.4	49887.3	51236.1	48378.8	47350.6
ENSGALG00000001978	173.227	157.527	114.885	140.302	180.644	117.356	107.114	178.074	197.347	224.113	177.009	174.756	235.07	170.06	163.775	134.315
ENSGALG00000001981	230.314	213.884	235.467	208.1	205.176	165.85	191.535	246.426	247.976	319.192	190.7	162.42	170.562	248.377	241.236	257.051
ENSGALG00000001983	4.92123	2.03699	1.89893	0.941627	6.69051	2.90964	4.53874	2.6981	0	2.26377	2.93385	3.08392	5.46674	0	1.10659	9.26309
ENSGALG00000001985	36.4171	51.6037	43.6753	56.4976	44.6034	39.7651	78.0664	55.7607	50.6284	53.1986	58.6771	64.7624	29.5204	25.7327	54.2227	43.9997
ENSGALG00000001986	2789.35	2498.71	3707.65	3622.44	3700.97	3250.07	2559.85	2759.25	4474.93	4533.2	4297.12	4612.52	4912.42	4298.48	4799.26	6115.95
ENSGALG00000001988	136.81	225.427	199.387	206.216	171.723	187.187	153.409	217.647	293.438	373.522	140.825	318.672	227.417	245.02	159.348	272.103
ENSGALG00000001992	222073	158777	287223	246256	338091	242710	212580	217440	328024	345538	301098	345495	388248	329235	420997	397182
ENSGALG00000001994	0	0	0.949463	0	2.23017	0	0	0.899366	0	1.13189	0	0	0	0	0	0
ENSGALG00000001995	211.613	84.8745	174.701	119.587	156.112	293.874	244.184	145.697	92.9909	67.9131	110.508	99.7135	133.389	220.406	132.79	137.788
ENSGALG00000001998	561.02	519.432	715.895	731.644	594.341	665.338	499.262	630.455	787.323	842.123	720.75	775.093	747.85	655.625	850.964	917.046
ENSGALG00000002000	129.92	52.9617	207.932	279.663	136.04	102.807	224.214	168.181	215.945	312.4	186.789	288.861	149.789	261.802	191.439	194.525
ENSGALG00000002001	78.7397	118.145	75.957	54.6144	76.9409	88.2592	98.0368	106.125	40.296	58.858	45.9637	55.5106	45.9206	73.8417	52.0095	31.2629
ENSGALG00000002002	464.564	656.589	747.227	661.022	507.364	584.838	506.524	701.505	461.855	536.514	401.938	616.785	558.701	890.575	570.998	666.942
ENSGALG00000002003	84.6452	48.8877	93.0474	80.0383	83.6314	96.9881	146.147	72.8486	161.184	117.716	111.486	135.693	138.855	126.426	107.339	174.841
ENSGALG00000002008	0	148.7	0.949463	0.941627	1.11509	1.93976	13.6162	0	0	0	2.93385	1.02797	1.09335	1.11881	0	1.15789
ENSGALG00000002009	11.811	88.2695	23.7366	20.7158	30.1073	10.6687	31.7712	16.1886	10.3323	18.1102	17.6031	8.2238	17.4936	4.47525	23.2383	26.6314
ENSGALG00000002010	147.637	241.723	191.791	177.968	179.529	147.422	165.21	177.175	194.248	170.915	156.472	177.84	149.789	221.525	221.317	171.367
ENSGALG00000002012	415.352	292.647	646.584	463.281	159.457	517.916	160.671	232.936	127.088	101.87	199.502	170.644	213.203	29.0891	131.684	158.63
ENSGALG00000002013	840.546	604.985	754.823	838.99	970.124	978.61	994.892	992.9	973.304	1169.24	1005.33	1060.87	1008.07	1089.72	998.14	1021.26
ENSGALG00000002014	1237.2	1261.57	1506.8	1474.59	1639.18	1130.88	1182.8	1359.84	1369.03	1657.08	1761.29	1780.45	1704.53	1375.02	1752.83	1846.83
ENSGALG00000002015	138.779	163.638	112.037	16.0077	23.4168	263.808	585.498	20.6854	11.3655	364.467	44.9857	336.148	267.87	1.11881	35.4107	334.629
ENSGALG00000002016	100.393	1587.49	72.1592	85.6881	60.2146	116.386	94.4058	57.5594	21.6979	19.242	63.5668	32.8952	51.3874	16.7822	32.091	31.2629
ENSGALG00000002018	296.258	306.906	290.536	260.831	298.843	322	285.033	252.722	281.039	217.322	241.554	212.791	247.097	412.842	347.468	260.524
ENSGALG00000002021	378.935	378.201	488.024	429.382	530.781	342.368	454.782	332.765	632.338	707.428	563.3	476.98	628.675	580.664	509.029	547.68
ENSGALG00000002022	106.299	171.107	99.6936	101.696	54.6392	104.747	119.823	76.4461	61.9939	58.858	43.0298	40.091	48.1073	30.208	50.9029	41.6839
ENSGALG00000002023	70.8657	49.5667	91.1484	129.945	69.1353	80.5001	61.7269	79.1442	114.689	88.287	91.9274	102.797	134.482	74.9605	96.2729	94.9467
ENSGALG00000002024	387.793	657.947	1310.26	720.345	699.159	443.236	687.166	393.023	394.695	572.734	663.051	644.54	454.833	251.733	899.654	642.627
ENSGALG00000002028	481.296	218.637	473.782	503.771	432.653	448.085	407.579	348.954	860.682	614.614	658.161	678.463	660.383	606.397	567.678	512.944
ENSGALG00000002029	870.073	571.715	794.7	883.246	856.386	738.079	734.368	737.48	1230.58	1360.53	1020.98	1187.31	1220.18	1067.35	1005.89	1064.1
ENSGALG00000002033	2542.31	1811.56	3116.14	2570.64	2288.16	2205.51	2075.11	2888.76	1993.1	2924.79	2073.26	1960.35	1796.37	1811.36	2663.55	2773.14
ENSGALG00000002038	219.487	179.934	461.439	409.608	123.775	240.53	118.915	209.552	290.338	322.587	472.35	304.281	504.034	41.3961	326.443	311.471
ENSGALG00000002042	275.589	332.029	244.961	296.613	393.625	270.597	241.461	421.803	243.843	330.51	304.143	248.77	217.576	233.832	264.474	184.104
ENSGALG00000002043	179.133	275.672	198.438	189.267	196.255	238.591	210.598	168.181	209.746	184.497	198.524	165.504	240.537	256.208	220.211	232.735
ENSGALG00000002044	112.204	181.292	92.0979	80.0383	121.544	97.958	90.7748	134.905	67.1601	130.167	79.214	120.273	71.0677	99.5744	99.5927	92.6309
ENSGALG00000002046	50.1965	40.0608	41.7764	20.7158	32.3375	22.3073	35.4022	19.786	11.3655	3.39566	7.82361	25.6994	10.9335	3.35644	17.7054	3.47366
ENSGALG00000002048	0	0	0	16.9493	1.11509	0	1.8155	3.59746	35.1299	0	0	0	0	0	59.7556	0
ENSGALG00000002050	562.989	528.938	544.992	607.35	681.317	557.681	576.42	661.933	600.308	685.922	678.698	567.442	578.381	547.1	620.794	653.048
ENSGALG00000002053	423.226	423.694	438.652	639.365	437.114	423.838	621.808	436.192	348.199	384.841	381.401	489.316	383.765	643.318	435.995	355.471
ENSGALG00000002055	62.0075	76.0476	324.716	135.594	53.5241	60.1326	131.624	31.4778	23.7643	67.9131	91.9274	68.8743	96.2147	19.0198	90.74	57.8943
ENSGALG00000002056	316.927	376.843	383.583	347.46	394.74	350.127	242.369	380.432	326.501	455.018	341.305	423.526	361.898	288.654	362.96	549.996
ENSGALG00000002057	284.447	302.832	301.929	306.029	281.002	288.055	219.675	350.753	252.109	296.554	281.65	276.525	285.364	192.436	256.728	250.103
ENSGALG00000002060	314.959	550.666	465.237	410.549	457.185	415.109	397.594	330.967	363.698	573.866	560.366	484.176	501.847	446.407	450.38	503.68
ENSGALG00000002062	448.816	529.617	489.923	493.413	409.236	469.422	425.734	426.299	544.513	577.261	539.829	455.393	563.075	642.199	475.832	442.312
ENSGALG00000002064	631.886	680.354	810.841	758.01	792.826	559.621	612.73	647.543	490.785	874.947	668.918	775.093	711.77	605.278	699.362	722.521
ENSGALG00000002066	1614.16	1637.06	1927.41	1711.88	2057.33	1646.86	1348.01	1234.83	1906.31	1978.54	2439.99	2376.68	2803.35	1861.71	2466.58	2617.98
ENSGALG00000002067	45.2753	115.429	66.4624	57.4393	54.6392	42.6748	63.5424	68.3518	49.5951	57.7261	39.118	45.2309	42.6406	29.0891	39.8371	38.2102
ENSGALG00000002069	68.8972	63.8256	94.9463	80.9799	80.2862	57.223	81.6974	48.5658	85.7582	89.4189	71.3904	93.5457	75.4411	35.802	70.8215	53.2628
ENSGALG00000002070	203.739	351.72	179.448	177.968	289.922	352.067	394.871	225.741	157.051	199.212	129.09	175.784	158.536	411.723	188.12	180.63
ENSGALG00000002080	65.9445	922.756	38.928	32.9569	24.5319	36.8555	43.5719	26.0816	9.29909	10.187	75.3022	17.4756	9.84014	63.7724	11.0659	16.2104
ENSGALG00000002081	98.4246	44.1347	138.622	152.544	53.5241	58.1928	38.1254	70.1505	41.3293	49.8029	51.8314	77.0981	59.0408	1.11881	26.5581	47.4733
ENSGALG00000002082	9006.83	7530.74	10905.5	10721.4	11497.6	9087.78	6571.19	7337.93	10784.9	17160.5	14206.7	14881	16083.2	9410.34	13448.3	14792
ENSGALG00000002085	107.283	188.761	106.34	103.579	111.509	122.205	124.362	99.8296	112.622	101.87	94.8612	85.3219	97.308	170.06	80.7807	131.999
ENSGALG00000002086	0	3.39498	4.74731	1.88325	3.34526	2.90964	2.72325	1.79873	2.06646	1.13189	0	0	3.28005	0	5.53293	1.15789
ENSGALG00000002087	811.019	725.847	828.881	729.761	893.184	725.471	623.623	661.933	905.111	1003.98	931.009	840.883	889.986	814.496	752.478	840.625
ENSGALG00000002088	0	0	0	0	0	1.93976	0	0.899366	0	0	0	0	0	0	0	0
ENSGALG00000002089	882.869	594.801	1013.08	1196.81	1088.32	897.14	538.295	935.34	570.344	1118.3	1173.54	932.373	1181.91	1392.92	895.228	910.098
ENSGALG00000002090	112.204	207.094	168.055	187.384	111.509	122.205	168.841	123.213	178.749	151.673	165.274	155.224	123.548	205.862	203.612	150.525
ENSGALG00000002091	5.90548	1.35799	1.89893	1.88325	2.23017	0	0.907748	0	9.29909	2.26377	4.88975	1.02797	0	0	2.21317	4.63154
ENSGALG00000002094	246.061	304.19	325.666	241.998	273.196	228.892	229.66	250.024	298.604	284.103	270.892	301.197	268.964	223.763	325.336	304.524
ENSGALG00000002095	2064.95	2567.28	2005.27	1909.62	2416.39	2024.14	2076.93	2027.17	2375.4	2542.21	2374.46	2456.86	2650.28	3345.25	2907	2609.88
ENSGALG00000002098	0	1.35799	2.84839	2.82488	3.34526	0	1.8155	0	0	0	0	1.02797	0	0	0	0
ENSGALG00000002099	154.527	112.713	150.015	108.287	83.6314	116.386	163.395	95.3328	122.955	148.277	111.486	104.853	120.268	86.1486	136.11	126.21
ENSGALG00000002103	111.22	148.7	35.1301	76.2718	61.3297	181.368	66.2656	45.8677	47.5287	33.9566	37.1621	59.6225	43.7339	33.5644	22.1317	24.3156
ENSGALG00000002105	3.93698	93.0225	1.89893	0	2.23017	11.6386	3.63099	5.39619	3.0997	0	9.77951	2.05595	3.28005	13.4258	2.21317	2.31577
ENSGALG00000002106	143.7	135.12	139.571	162.901	95.8974	90.1989	133.439	125.911	214.912	89.4189	106.597	124.385	129.015	229.357	159.348	97.2624
ENSGALG00000002107	488.186	1408.92	481.378	403.016	364.633	440.326	459.321	398.419	328.568	322.587	385.313	350.539	297.391	331.169	341.935	295.261
ENSGALG00000002108	1.96849	0	2.84839	0.941627	0	1.93976	123.454	0	1.03323	4.52754	1.9559	5.13987	4.37339	0	1.10659	1.15789
ENSGALG00000002110	13.7794	27.8388	18.9893	19.7742	13.381	11.6386	16.3395	17.9873	26.864	14.7145	24.4488	31.8672	15.3069	23.4951	17.7054	25.4735
ENSGALG00000002111	0	0	0	0	1.11509	0	0.907748	0	0	0	0	0	0	3.35644	0	0
ENSGALG00000002112	30.5116	572.394	26.585	21.6574	14.4961	21.3374	59.0036	15.2892	4.13293	19.242	20.537	7.19582	15.3069	143.208	19.9185	9.26309
ENSGALG00000002113	66.9287	382.954	51.271	70.622	31.2224	50.4338	46.2952	48.5658	25.8308	24.9015	67.4786	29.8113	18.5869	24.6139	25.4515	18.5262
ENSGALG00000002116	4.92123	4.75297	0.949463	5.64976	1.11509	2.90964	2.72325	8.99366	4.13293	3.39566	2.93385	5.13987	3.28005	2.23763	8.85268	5.78943
ENSGALG00000002117	278.542	249.871	337.059	283.43	325.605	214.344	289.572	258.118	439.124	285.235	407.806	393.714	423.126	368.09	357.427	389.05
ENSGALG00000002118	30.5116	134.441	16.1409	56.4976	11.1509	9.69881	10.893	29.6791	3.0997	3.39566	9.77951	3.08392	6.56009	2.23763	7.7461	4.63154
ENSGALG00000002119	423.226	554.061	443.399	429.382	427.078	473.302	396.686	413.708	450.489	467.469	421.497	416.33	449.366	406.129	414.97	456.207
ENSGALG00000002121	62.9917	65.8626	141.47	151.602	122.659	251.199	104.391	45.8677	100.223	161.86	146.693	168.588	202.269	111.881	215.784	123.894
ENSGALG00000002123	22.6377	21.0489	8.54517	8.47464	12.2659	21.3374	22.6937	12.5911	15.4985	18.1102	15.6472	9.25177	22.9603	20.1386	30.9844	16.2104
ENSGALG00000002124	27.5589	39.3818	26.585	22.5991	18.9565	31.0362	39.9409	19.786	38.2296	16.9783	33.2503	20.5595	20.7736	27.9703	18.812	15.0525
ENSGALG00000002125	205.707	113.392	171.853	128.061	170.608	168.759	168.841	165.483	228.344	178.838	163.318	164.476	249.283	224.881	217.997	200.314
ENSGALG00000002127	16.7322	33.9498	22.7871	13.1828	12.2659	25.2169	20.8782	17.9873	11.3655	22.6377	21.5149	7.19582	14.2135	13.4258	15.4922	21.9998
ENSGALG00000002129	176.18	171.107	123.43	91.3378	161.687	182.338	276.863	181.672	145.686	122.244	146.693	127.469	143.229	435.218	104.019	112.315
ENSGALG00000002131	388.777	353.078	616.201	542.377	657.901	503.368	358.561	526.129	619.939	771.946	520.27	761.729	653.822	573.951	678.337	681.995
ENSGALG00000002132	0	0.678996	0	0.941627	0	0.969881	2.72325	0	0	1.13189	0.977951	0	0	0	0	0
ENSGALG00000002137	514.761	399.929	642.786	721.286	656.785	606.175	478.383	578.292	773.891	671.208	849.839	849.107	934.813	616.466	680.55	757.258
ENSGALG00000002138	644.681	236.97	552.587	366.293	389.165	700.254	412.118	383.13	263.474	279.576	284.584	286.805	410.006	128.664	165.988	207.262
ENSGALG00000002139	11632.8	8975.65	13465.3	12052.8	12953.9	13927.5	10553.5	12021.8	14654.3	13153.6	13247.3	14505.8	13329	13812.9	14849.3	14504.8
ENSGALG00000002141	202.755	269.561	182.297	210.924	194.025	203.675	187.904	152.892	227.311	189.025	186.789	185.035	188.056	202.505	193.652	145.894
ENSGALG00000002142	5.90548	0.678996	0	0.941627	4.46034	0.969881	1.8155	4.49683	1.03323	1.13189	0	0	0	3.35644	0	0
ENSGALG00000002143	421.257	224.069	447.197	401.133	367.978	364.675	325.882	390.325	691.232	639.515	721.728	693.883	535.741	589.615	598.663	629.89
ENSGALG00000002144	2213.57	2282.78	2987.01	2564.05	2652.79	1996.98	2289.34	2475.05	2377.47	4427.93	2217.99	2941.04	2499.39	1617.8	3351.85	2511.45
ENSGALG00000002145	116.141	123.577	128.177	111.112	92.5521	86.3194	129.808	86.3391	153.952	82.6276	92.9053	80.182	119.175	149.921	115.085	121.578
ENSGALG00000002147	1881.88	1572.55	2193.26	2157.27	2235.75	1739.97	1539.54	1953.42	1558.11	2293.2	2310.9	2208.09	1924.29	1623.4	1916.61	1806.3
ENSGALG00000002150	11.811	34.6288	11.3936	6.59139	4.46034	3.87952	25.417	2.6981	6.19939	10.187	6.84566	12.3357	5.46674	7.83169	5.53293	6.94732
ENSGALG00000002151	70.8657	83.5165	75.0076	88.513	118.199	86.3194	138.885	89.9366	94.0241	96.2102	93.8833	87.3778	86.3745	96.2179	78.5676	79.8941
ENSGALG00000002152	1.96849	2.03699	0	0	0	0	0	0	1.03323	1.13189	0	0	0	0	1.10659	0
ENSGALG00000002155	206.692	136.478	171.853	152.544	128.235	175.548	234.199	150.194	145.686	110.925	127.134	129.525	141.042	485.565	107.339	79.8941
ENSGALG00000002157	5501.94	6428.06	5318.89	5988.75	5953.44	5421.63	5648.92	5875.56	3227.82	4953.13	4389.04	4350.39	3972.14	4192.19	4335.6	4551.65
ENSGALG00000002158	1550.19	990.655	1624.53	1742.01	1560	1555.69	1359.81	1580.19	2609.94	2155.11	2332.41	2517.51	2168.11	2252.17	2122.43	2219.67
ENSGALG00000002159	528.54	550.666	573.476	467.047	546.392	505.308	516.509	536.921	825.552	735.725	623.933	597.253	764.251	919.665	773.503	707.468
ENSGALG00000002160	6810.98	10732.2	7546.33	8759.96	9422.47	8320.61	7581.51	9408.27	9025.28	9220.34	9411.8	10395.9	8269	7453.53	9531.02	10374.7
ENSGALG00000002162	165.353	313.017	167.105	180.792	140.501	193.976	237.83	175.376	171.516	118.848	199.502	165.504	151.975	176.772	168.201	163.262
ENSGALG00000002164	112.204	127.651	133.874	128.061	140.501	128.024	115.284	160.986	170.483	199.212	137.891	222.043	180.403	128.664	149.389	202.63
ENSGALG00000002165	6.88972	8.14795	12.343	11.2995	11.1509	2.90964	8.16974	3.59746	2.06646	2.26377	3.9118	2.05595	4.37339	0	5.53293	3.47366
ENSGALG00000002167	21.6534	210.489	16.1409	14.1244	12.2659	5.81928	16.3395	28.7797	5.16616	13.5826	31.2944	12.3357	6.56009	34.6832	2.21317	9.26309
ENSGALG00000002169	1108.26	985.902	1039.66	984	892.068	972.79	1241.8	938.938	1186.15	850.046	982.841	986.856	892.172	3849.84	1106.59	1081.47
ENSGALG00000002170	6.88972	2.03699	0	0.941627	0	0.969881	0	0	0	3.39566	0	0	1.09335	0	0	0
ENSGALG00000002172	462.596	251.229	389.28	423.732	399.201	291.934	311.358	371.438	644.737	404.083	435.188	395.77	505.127	507.941	427.142	414.523
ENSGALG00000002175	8.85821	78.0845	0.949463	6.59139	0	2.90964	2.72325	8.99366	1.03323	0	0	1.02797	1.09335	0	9.95927	0
ENSGALG00000002179	431.1	498.383	777.61	738.236	468.336	781.724	620.9	420.004	940.241	756.099	757.912	743.226	812.358	571.714	806.701	813.994
ENSGALG00000002180	202.755	285.857	150.015	129.003	158.342	165.85	241.461	162.785	189.081	213.926	180.921	185.035	159.629	166.703	153.815	177.157
ENSGALG00000002182	1.96849	5.43197	10.4441	10.3579	6.69051	1.93976	2.72325	2.6981	3.0997	1.13189	0	2.05595	1.09335	2.23763	1.10659	1.15789
ENSGALG00000002183	1.96849	6.11096	1.89893	3.76651	1.11509	3.87952	3.63099	0	2.06646	0	0	5.13987	1.09335	4.47525	1.10659	1.15789
ENSGALG00000002186	4459.62	2060.75	5215.4	4897.4	5534.17	4182.13	2165.89	4174.86	5447.2	8407.64	6402.64	7801.3	7268.58	5355.76	5345.91	7840.05
ENSGALG00000002187	463.58	516.037	609.555	586.634	686.893	613.935	596.391	509.94	642.67	677.999	639.58	693.883	672.409	553.813	642.926	721.363
ENSGALG00000002189	665.35	869.115	648.483	634.657	661.246	729.35	591.852	802.234	672.634	531.986	524.182	612.673	544.488	431.862	531.161	541.891
ENSGALG00000002192	293.305	2665.74	232.618	241.998	162.803	217.253	138.885	125.012	109.523	129.035	378.467	160.364	127.922	121.951	104.019	127.367
ENSGALG00000002193	137.794	33.2708	49.3721	79.0967	124.89	117.356	70.8044	109.723	191.148	64.5175	55.7432	59.6225	95.1213	74.9605	71.9281	50.947
ENSGALG00000002194	271.652	306.227	336.11	290.963	279.886	244.41	241.461	337.262	216.979	324.851	335.437	322.784	447.18	370.327	351.894	291.787
ENSGALG00000002197	3806.08	6533.98	3987.74	4282.52	3794.64	4108.42	5112.44	4113.7	2975.71	3719.37	3730.88	3345.03	3323.78	3266.93	2805.19	3245.55
ENSGALG00000002198	2944.86	1962.3	2378.4	2493.43	2918.18	3643.84	2863.95	2731.37	3976.91	3517.9	3794.45	3201.11	3827.81	6048.3	4653.19	4303.86
ENSGALG00000002199	8.85821	23.7649	10.4441	12.2412	10.0358	14.5482	7.26199	3.59746	5.16616	9.05508	10.7575	6.16785	17.4936	11.1881	4.42634	6.94732
ENSGALG00000002200	0	1.35799	0	0	1.11509	0	0	0	0	0	0	0	0	0	0	0
ENSGALG00000002201	302.164	126.972	126.279	286.255	200.715	187.187	382.162	138.502	75.4259	156.2	151.582	171.672	186.963	140.97	292.139	134.315
ENSGALG00000002203	33.4644	26.4808	12.343	15.066	26.7621	96.9881	38.1254	69.2512	16.5317	12.4507	12.7134	27.7553	27.3337	12.3069	28.7712	13.8946
ENSGALG00000002204	18.7007	8.14795	10.4441	11.2995	6.69051	13.5783	11.8007	17.9873	26.864	15.8464	10.7575	10.2797	1.09335	6.71288	11.0659	11.5789
ENSGALG00000002205	217.518	161.601	153.813	118.645	101.473	134.813	164.302	125.911	218.012	169.783	178.965	181.952	138.855	285.297	178.16	175.999
ENSGALG00000002207	34.4486	40.0608	56.9678	9.41627	31.2224	142.572	88.0516	35.0753	30.997	33.9566	25.4267	83.266	27.3337	19.0198	7.7461	42.8418
ENSGALG00000002210	1776.56	2257.66	1395.71	1828.64	1293.5	1674.98	1906.27	1604.47	868.948	830.804	862.553	836.771	790.491	1216.15	827.726	817.468
ENSGALG00000002216	421.257	408.077	520.306	437.857	536.356	483.001	520.14	533.324	645.77	529.722	608.285	511.931	675.689	605.278	634.073	618.311
ENSGALG00000002219	410.431	391.781	300.98	332.394	299.958	388.922	410.302	400.218	287.238	344.093	607.307	279.609	239.443	314.387	424.929	369.366
ENSGALG00000002222	325.785	454.248	542.143	454.806	435.998	344.308	329.513	389.425	515.583	430.116	392.158	575.666	536.834	523.605	397.264	532.628
ENSGALG00000002225	251.967	292.647	219.326	189.267	214.096	175.548	225.122	186.169	293.438	227.509	249.377	247.742	247.097	679.12	439.314	327.682
ENSGALG00000002227	78.7397	88.9485	80.7043	60.2641	90.3219	73.7109	113.469	88.1378	134.32	58.858	77.2581	96.6296	103.868	147.683	79.6742	87.9993
ENSGALG00000002229	1237.2	1059.23	1102.33	1247.66	1525.44	1364.62	1289	1394.02	1889.78	2132.47	1951.01	2069.31	2036.91	2433.42	1779.39	1727.57
ENSGALG00000002232	813.971	350.362	637.09	613.941	838.544	697.344	664.472	588.185	1441.36	768.55	657.183	843.967	955.587	1447.74	868.67	1279.46
ENSGALG00000002234	66.9287	205.736	58.8667	45.1981	36.7978	59.1627	39.9409	26.981	47.5287	66.7812	41.0739	32.8952	41.5472	48.109	47.5832	28.9472
ENSGALG00000002237	617.122	597.517	588.667	673.263	564.233	591.627	550.096	577.393	603.407	655.361	516.358	562.302	627.582	663.456	583.171	656.521
ENSGALG00000002239	105.314	183.329	82.6033	84.7464	79.1711	126.085	116.192	114.219	105.39	89.4189	85.0817	104.853	89.6546	97.3368	80.7807	96.1045
ENSGALG00000002240	41.3383	83.5165	32.2817	36.7235	23.4168	52.3736	40.8487	68.3518	32.0302	24.9015	62.5889	62.7065	53.5741	40.2773	46.4766	57.8943
ENSGALG00000002242	4.92123	40.0608	3.79785	3.76651	4.46034	2.90964	3.63099	3.59746	3.0997	0	5.86771	2.05595	3.28005	0	4.42634	1.15789
ENSGALG00000002244	2.95274	8.82695	0.949463	0.941627	0	2.90964	2.72325	2.6981	1.03323	0	2.93385	0	1.09335	0	3.31976	1.15789
ENSGALG00000002246	75.7869	60.4306	83.5527	74.3885	60.2146	58.1928	48.1107	76.4461	72.3262	64.5175	65.5227	97.6576	73.2544	62.6535	76.3544	72.9468
ENSGALG00000002247	247.046	179.934	169.004	180.792	160.572	186.217	201.52	187.068	153.952	169.783	170.163	166.532	233.977	214.812	171.521	119.262
ENSGALG00000002249	323.817	253.266	336.11	339.927	425.963	312.302	348.575	303.086	445.323	544.437	445.946	417.358	431.873	399.416	406.117	404.102
ENSGALG00000002250	80.7082	59.0727	65.5129	49.9062	75.8258	82.4399	68.0811	92.6347	84.725	55.4624	97.7951	74.0142	62.3209	76.0793	90.74	114.631
ENSGALG00000002253	49.2123	59.7517	49.3721	52.7311	37.9129	34.9157	61.7269	46.767	17.5649	47.5392	21.5149	26.7273	24.0537	32.4456	35.4107	33.5787
ENSGALG00000002260	133.857	118.145	116.784	103.579	73.5957	203.675	164.302	100.729	83.6918	29.429	60.633	46.2589	66.6943	213.693	63.0754	43.9997
ENSGALG00000002262	1926.17	1471.38	1913.17	1915.27	2591.46	1794.28	2223.98	2058.65	3044.93	2408.65	2441.94	2746.75	2643.72	4726.99	2942.41	2557.77
ENSGALG00000002263	140.747	1042.94	41.7764	65.9139	78.056	65.9519	54.4649	80.0436	52.6948	33.9566	100.729	39.063	26.2404	20.1386	27.6646	40.526
ENSGALG00000002266	0	4.07398	4.74731	0	2.23017	8.72893	1.8155	0.899366	6.19939	0	2.93385	2.05595	1.09335	0	0	0
ENSGALG00000002267	80.7082	49.5667	67.4119	51.7895	93.6672	64.982	66.2656	61.1569	85.7582	56.5943	73.3463	75.0422	73.2544	128.664	80.7807	59.0522
ENSGALG00000002272	167.322	186.724	144.318	133.711	132.695	118.325	204.243	141.2	120.888	141.486	104.641	133.637	113.708	136.495	154.922	85.6836
ENSGALG00000002273	268.699	199.625	219.326	138.419	238.628	205.615	233.291	286.898	212.846	191.289	180.921	203.539	182.589	343.476	198.079	226.946
ENSGALG00000002276	19.6849	125.614	181.347	36.7235	74.7107	112.506	72.6199	104.326	41.3293	86.0233	44.0078	69.9023	64.5076	40.2773	65.2885	52.1049
ENSGALG00000002277	941.923	242.402	253.507	342.752	590.995	879.682	1495.97	1455.17	2019.97	1090.01	462.571	262.134	317.071	2251.05	449.274	321.892
ENSGALG00000002278	83.6609	66.5416	87.3506	68.7388	79.1711	118.325	80.7896	84.5404	113.655	80.3638	86.0597	83.266	66.6943	102.931	96.2729	83.3678
ENSGALG00000002282	71.85	30.5548	15.1914	28.2488	69.1353	60.1326	78.0664	84.5404	15.4985	15.8464	17.6031	21.5875	26.2404	25.7327	21.0251	30.105
ENSGALG00000002283	183.07	96.4174	161.409	148.777	147.191	185.247	196.981	205.055	74.3927	56.5943	94.8612	68.8743	95.1213	41.3961	95.1664	116.946
ENSGALG00000002284	1819.87	1313.18	1902.72	1542.39	2173.3	1431.54	1549.53	1873.38	1592.21	2997.23	2051.74	2369.48	2367.1	2116.79	2819.58	2198.83
ENSGALG00000002285	474.407	332.029	565.88	548.969	665.706	546.043	501.077	655.638	707.764	996.059	642.514	717.526	759.877	893.932	785.676	753.784
ENSGALG00000002286	2763.76	5360.67	1935.95	2101.71	1855.5	2807.8	2726.88	2669.32	1339.07	2505.99	1490.4	1645.79	1496.79	3036.46	1524.87	1397.57
ENSGALG00000002287	0	0.678996	1.89893	0	0	0	0	0.899366	0	0	0	2.05595	0	0	0	0
ENSGALG00000002288	380.903	429.804	404.471	425.615	392.51	395.711	370.361	402.016	490.785	546.7	545.697	492.4	479.98	429.624	564.359	581.259
ENSGALG00000002289	0	0	0	0	0	0	0	0.899366	0	0	0	0	0	0	0	0
ENSGALG00000002294	83.6609	46.1717	141.47	92.2795	45.7185	77.5905	48.1107	61.1569	50.6284	64.5175	57.6991	74.0142	73.2544	40.2773	100.699	62.5258
ENSGALG00000002298	5.90548	6.78996	6.64624	13.1828	4.46034	9.69881	26.3247	5.39619	7.23262	4.52754	5.86771	0	0	0	0	2.31577
ENSGALG00000002299	0	1.35799	2.84839	0	1.11509	0.969881	0.907748	0	2.06646	0	1.9559	2.05595	0	0	0	0
ENSGALG00000002301	1496.05	1642.49	1500.15	1558.39	1547.74	1378.2	1339.84	1311.28	2164.62	2307.91	2127.04	2193.7	2099.23	2456.91	1718.53	2123.56
ENSGALG00000002303	0.984246	0	0.949463	0.941627	0	0	0	0.899366	1.03323	3.39566	0	0	1.09335	0	0	0
ENSGALG00000002304	636.807	454.248	739.632	655.372	630.023	422.868	551.911	587.286	572.41	655.361	600.462	764.813	834.225	685.833	760.224	706.311
ENSGALG00000002305	106.299	79.4425	95.8957	81.9216	134.925	96.9881	80.7896	113.32	132.254	80.3638	121.266	95.6016	92.9346	111.881	97.3795	159.788
ENSGALG00000002307	0	0	0	0	0	0	0	0.899366	0	0	0	0	0	0	1.10659	0
ENSGALG00000002308	79.7239	126.293	69.3108	202.45	238.628	92.1387	103.483	112.421	100.223	82.6276	77.2581	258.022	239.443	77.1981	84.1005	84.5257
ENSGALG00000002311	117.125	99.8124	84.5022	76.2718	107.048	90.1989	92.5903	128.609	74.3927	79.232	88.9935	86.3499	79.8144	104.05	56.4359	85.6836
ENSGALG00000002312	166.338	73.3316	123.43	244.823	53.5241	154.211	98.0368	127.71	28.9305	88.287	122.244	145.972	96.2147	52.5842	115.085	94.9467
ENSGALG00000002313	140.747	65.1836	106.34	103.579	78.056	94.0784	132.531	115.119	263.474	123.375	77.2581	117.189	125.735	165.584	102.912	163.262
ENSGALG00000002314	0.984246	0	0	0	4.46034	0	3.63099	0	0	0	0	1.02797	0	0	0	1.15789
ENSGALG00000002315	624.012	564.246	880.152	741.061	856.386	797.242	638.147	727.587	617.873	620.273	750.088	864.527	868.119	566.12	899.654	873.046
ENSGALG00000002316	176.18	206.415	200.337	198.683	189.565	131.904	137.978	163.685	185.982	204.871	213.193	256.994	178.216	217.05	180.373	226.946
ENSGALG00000002318	66.9287	354.436	5.69678	13.1828	23.4168	39.7651	67.1734	52.1632	18.5982	10.187	0.977951	5.13987	6.56009	29.0891	11.0659	43.9997
ENSGALG00000002319	1.96849	7.46896	3.79785	1.88325	2.23017	2.90964	1.8155	0.899366	1.03323	0	0.977951	0	0	1.11881	0	0
ENSGALG00000002321	2331.68	1231.02	3048.73	2732.6	2775.45	2325.77	1832.74	2131.5	3825.02	4147.23	2865.4	3208.31	3485.6	2603.48	3178.11	3436.61
ENSGALG00000002325	1.96849	0.678996	0	0.941627	2.23017	0	0	0	0	0	4.88975	0	0	1.11881	0	1.15789
ENSGALG00000002326	69.8815	44.8137	86.4011	95.1043	52.409	83.4097	79.8819	47.6664	30.997	35.0884	44.0078	44.2029	54.6674	40.2773	29.8778	43.9997
ENSGALG00000002329	81.6924	112.713	60.7656	77.2134	13.381	43.6446	59.0036	27.8803	36.1631	40.7479	65.5227	44.2029	31.7071	8.95051	17.7054	11.5789
ENSGALG00000002335	6.88972	1.35799	1.89893	3.76651	1.11509	1.93976	2.72325	0	3.0997	0	0	1.02797	4.37339	0	2.21317	3.47366
ENSGALG00000002336	336.612	327.276	302.879	294.729	283.232	289.024	291.387	277.005	437.057	347.489	363.798	349.511	453.74	652.268	408.33	401.786
ENSGALG00000002341	350.392	383.633	236.416	243.881	287.692	381.163	321.343	248.225	258.308	235.432	253.289	289.889	238.35	413.961	255.621	202.63
ENSGALG00000002345	272.636	207.773	189.893	206.216	238.628	177.488	207.874	298.589	174.616	238.828	291.429	268.301	247.097	343.476	206.931	187.578
ENSGALG00000002346	14.7637	113.392	14.2419	10.3579	14.4961	13.5783	33.5867	12.5911	20.6646	14.7145	13.6913	14.3916	15.3069	5.59407	8.85268	18.5262
ENSGALG00000002347	132.873	143.268	176.6	157.252	153.882	154.211	213.321	175.376	103.323	103.002	91.9274	104.853	101.681	21.2575	82.9939	119.262
ENSGALG00000002350	4.92123	2.71598	1.89893	7.53302	5.57543	3.87952	1.8155	6.29556	1.03323	5.65943	2.93385	3.08392	6.56009	7.83169	0	3.47366
ENSGALG00000002354	292.321	251.908	249.709	247.648	274.311	232.771	280.494	241.929	258.308	319.192	303.165	243.63	309.418	407.248	285.499	208.419
ENSGALG00000002356	23.6219	18.3329	13.2925	13.1828	15.6112	14.5482	8.16974	17.0879	16.5317	26.0334	25.4267	20.5595	10.9335	7.83169	14.3856	10.421
ENSGALG00000002358	249.014	103.207	56.0183	82.8632	205.176	273.506	362.192	426.299	100.223	37.3522	61.6109	32.8952	89.6546	476.614	94.0598	199.156
ENSGALG00000002362	524.603	565.604	569.678	686.446	530.781	582.898	541.926	482.06	327.534	552.36	430.298	389.602	358.618	341.238	453.7	448.102
ENSGALG00000002363	4109.23	3182.45	5056.84	4311.71	4988.89	3817.45	3614.65	4025.56	6425.67	6478.91	5578.23	6396.06	7481.78	6385.07	5885.93	6664.79
ENSGALG00000002364	300.195	270.24	274.395	298.496	252.009	270.597	299.557	268.91	566.211	381.445	396.07	399.882	439.526	435.218	421.609	394.839
ENSGALG00000002369	5.90548	6.78996	3.79785	4.70814	4.46034	1.93976	1.8155	4.49683	3.0997	1.13189	0.977951	2.05595	7.65344	1.11881	2.21317	3.47366
ENSGALG00000002370	2.95274	1.35799	0	0	1.11509	7.75905	3.63099	3.59746	2.06646	1.13189	0	0	1.09335	10.0693	2.21317	0
ENSGALG00000002371	904.522	397.892	1089.98	892.663	761.603	700.254	521.048	542.318	1019.8	1223.57	1064.01	1294.22	1273.75	1246.36	1044.62	1182.2
ENSGALG00000002374	69.8815	101.17	36.0796	48.9646	68.0202	110.566	80.7896	47.6664	36.1631	33.9566	37.1621	49.3428	40.4539	29.0891	26.5581	50.947
ENSGALG00000002375	299.211	271.598	289.586	312.62	171.723	257.018	309.542	195.162	143.619	96.2102	137.891	163.448	141.042	93.9803	138.323	121.578
ENSGALG00000002377	6817.87	11881.8	7854.91	6871.99	7549.13	6560.27	7925.55	6779.42	5334.58	6562.67	7043.2	5656.94	5769.6	3921.44	6813.25	6720.37
ENSGALG00000002379	805.113	774.055	1047.26	1129.95	1062.68	1037.77	723.475	1152.99	985.703	1207.72	1071.83	1078.35	1003.69	812.258	1001.46	1077.99
ENSGALG00000002383	0.984246	205.057	0.949463	1.88325	0	2.90964	0	0.899366	0	1.13189	15.6472	1.02797	3.28005	4.47525	0	1.15789
ENSGALG00000002386	13.7794	23.7649	15.1914	12.2412	10.0358	12.6085	20.8782	13.4905	17.5649	13.5826	15.6472	12.3357	13.1202	16.7822	17.7054	27.7893
ENSGALG00000002388	4990.13	3754.17	5970.22	5039.59	6504.29	5862.93	4044.93	5408.79	5592.88	6939.59	6026.13	6585.21	7071.78	5081.65	7347.73	8326.36
ENSGALG00000002390	10.8267	26.4808	4.74731	12.2412	37.9129	71.7712	59.0036	19.786	43.3957	24.9015	45.9637	11.3077	0	45.8713	73.0346	60.2101
ENSGALG00000002394	159.448	171.786	176.6	156.31	161.687	178.458	136.162	169.98	197.347	164.123	155.494	171.672	150.882	246.139	225.743	179.472
ENSGALG00000002395	13.7794	12.9009	4.74731	6.59139	7.8056	5.81928	19.0627	7.19493	22.7311	9.05508	9.77951	9.25177	5.46674	6.71288	9.95927	16.2104
ENSGALG00000002397	1492.12	924.793	2366.06	2458.59	2239.09	1512.04	1576.76	1872.48	1450.66	2470.91	2000.89	2251.26	1986.61	1284.4	1875.66	1645.36
ENSGALG00000002399	187.991	260.055	139.571	178.909	194.025	172.639	156.133	221.244	146.719	162.991	178.965	211.763	203.363	267.396	185.906	171.367
ENSGALG00000002403	338.581	76.0476	190.842	187.384	107.048	176.518	146.147	166.383	508.35	488.974	270.892	362.875	375.019	205.862	315.377	164.42
ENSGALG00000002407	6.88972	2.03699	4.74731	4.70814	11.1509	8.72893	9.98523	7.19493	6.19939	7.9232	5.86771	3.08392	8.74679	31.3268	8.85268	3.47366
ENSGALG00000002408	146.653	166.354	144.318	168.551	95.8974	174.579	147.055	184.37	163.251	195.816	128.112	140.833	153.069	209.218	169.308	115.789
ENSGALG00000002412	321.848	227.464	413.016	410.549	495.098	374.374	334.051	344.457	400.894	521.799	513.424	505.764	479.98	429.624	428.249	444.628
ENSGALG00000002414	277.557	389.744	210.781	177.026	274.311	330.729	277.771	251.822	201.48	130.167	226.885	151.112	168.376	132.02	240.129	136.631
ENSGALG00000002415	421.257	355.794	358.897	435.032	435.998	284.175	283.217	514.437	412.259	494.634	443.99	423.526	457.02	406.129	424.929	416.839
ENSGALG00000002417	391.73	424.373	483.277	473.638	479.487	387.952	366.73	455.079	521.782	527.458	443.99	478.008	425.313	594.09	444.847	507.154
ENSGALG00000002419	19.6849	23.0859	10.4441	21.6574	17.8414	23.2771	17.2472	16.1886	17.5649	12.4507	24.4488	16.4476	10.9335	33.5644	5.53293	18.5262
ENSGALG00000002421	215.55	208.452	287.687	287.196	277.656	338.488	281.402	317.476	137.42	141.486	280.672	214.847	223.043	130.901	219.104	246.63
ENSGALG00000002424	57.0863	269.561	68.3613	65.9139	61.3297	81.47	64.4501	87.2385	64.0604	71.3088	65.5227	76.0701	66.6943	48.109	65.2885	59.0522
ENSGALG00000002426	51.1808	57.7147	48.4226	37.6651	39.028	48.494	41.7564	52.1632	64.0604	41.8797	62.5889	38.0351	33.8938	46.9902	50.9029	45.1576
ENSGALG00000002427	275.589	92.3435	102.542	153.485	340.101	280.296	197.889	312.08	100.223	70.1769	27.3826	50.3708	78.7211	32.4456	118.405	87.9993
ENSGALG00000002428	0	2.71598	0.949463	1.88325	1.11509	0	0	0	0	0	0	0	0	0	0	0
ENSGALG00000002430	715.547	655.91	878.253	751.418	831.854	797.242	688.073	777.052	772.857	906.64	823.435	824.436	877.959	1180.35	884.162	846.415
ENSGALG00000002431	695.862	723.81	424.41	303.204	403.661	691.525	691.704	254.521	206.646	206.003	231.774	295.029	217.576	175.654	192.546	346.208
ENSGALG00000002437	18.7007	10.1849	10.4441	18.8325	13.381	11.6386	19.0627	17.9873	6.19939	3.39566	5.86771	10.2797	21.867	15.6634	4.42634	10.421
ENSGALG00000002439	73.8184	57.7147	61.7151	63.089	55.7543	75.6507	56.2804	55.7607	139.486	71.3088	143.759	77.0981	115.895	133.139	100.699	107.683
ENSGALG00000002442	1.96849	3.39498	4.74731	0	1.11509	1.93976	1.8155	0.899366	1.03323	0	4.88975	0	1.09335	1.11881	4.42634	4.63154
ENSGALG00000002443	0.984246	0	0	0	0	0	1.8155	0.899366	0	0	0	0	0	0	0	0
ENSGALG00000002445	1295.27	915.966	1643.52	1434.1	1665.94	1282.18	1127.42	1234.83	1816.42	2362.24	2122.15	2108.38	2341.95	1632.35	2370.31	2237.04
ENSGALG00000002447	933.065	1065.34	1075.74	1133.72	951.168	1373.35	1272.66	903.863	626.138	466.337	540.807	505.764	657.103	937.566	650.672	632.206
ENSGALG00000002448	1951.76	2530.62	2930.99	3000.97	3128.93	2281.16	1803.7	2358.14	2399.16	3067.41	3095.21	3705.85	3325.97	2880.94	3009.91	3068.4
ENSGALG00000002450	504.918	281.104	374.088	587.575	558.658	435.476	653.579	353.451	443.256	657.625	561.344	566.414	643.982	293.129	547.76	428.418
ENSGALG00000002452	2093.49	792.388	2435.37	2241.07	2262.51	2174.47	2454.55	2273.6	534.181	774.209	764.758	891.254	825.478	1505.92	1081.13	776.942
ENSGALG00000002455	0	0	0	0	0	0	0	0	0	0	1.9559	0	0	1.11881	0	0
ENSGALG00000002457	166.338	189.44	172.802	170.435	202.946	161.97	247.815	211.351	188.048	278.444	209.281	189.147	166.189	229.357	288.819	214.209
ENSGALG00000002458	169.29	295.363	237.366	219.399	239.743	256.049	228.753	185.269	207.68	298.818	221.995	262.134	176.029	334.525	323.123	310.313
ENSGALG00000002461	87.5979	57.0357	76.9065	166.668	30.1073	116.386	76.2509	49.4651	24.7976	46.4073	45.9637	81.21	52.4807	19.0198	24.3449	49.7891
ENSGALG00000002463	56.102	83.5165	49.3721	58.3809	45.7185	44.6145	50.8339	44.0689	18.5982	20.3739	40.096	44.2029	30.6138	25.7327	32.091	30.105
ENSGALG00000002466	19.6849	41.4188	18.0398	15.066	18.9565	43.6446	27.2325	11.6918	17.5649	18.1102	30.3165	12.3357	4.37339	36.9208	38.7305	8.1052
ENSGALG00000002467	108.267	59.0727	118.683	98.8708	149.421	100.868	127.085	59.3581	55.7945	59.9899	66.5007	66.8184	82.0011	52.5842	50.9029	43.9997
ENSGALG00000002469	1014.76	841.276	1099.48	1028.26	1206.52	1178.41	866.9	1056.75	1242.98	1204.33	1325.12	1163.67	1248.6	1113.22	1289.17	1278.31
ENSGALG00000002473	973.419	832.449	961.806	825.807	2843.47	1674.01	1985.25	2511.93	1850.52	1949.11	1234.17	1133.86	1410.42	3496.29	1992.96	2047.14
ENSGALG00000002478	1759.83	2366.3	1522.94	1453.87	1736.19	1530.47	1587.65	1633.25	2308.24	1678.59	2025.34	1935.68	2008.48	2549.78	1894.47	1926.72
ENSGALG00000002479	145.668	99.8124	251.608	274.013	241.974	272.537	275.955	175.376	136.387	259.202	338.371	278.581	244.91	119.713	161.561	177.157
ENSGALG00000002484	89.5664	126.972	97.7947	72.5053	69.1353	59.1627	113.469	39.5721	67.1601	66.7812	72.3684	59.6225	64.5076	77.1981	49.7963	57.8943
ENSGALG00000002485	20448.7	12734.6	24389.8	22473.8	28287.5	19832.1	19497.5	21108.1	18785.2	23882.8	20125.3	22078.8	22302.1	19928.3	29448.5	25262.8
ENSGALG00000002486	738.184	604.306	1059.6	1082.87	1134.04	939.814	808.804	750.97	1436.19	1414.86	1134.42	1057.79	1278.12	936.447	1130.93	1177.57
ENSGALG00000002487	451.769	580.542	375.987	403.958	443.804	411.229	480.199	490.154	460.821	399.555	400.96	415.302	402.352	484.446	450.38	420.313
ENSGALG00000002488	2762.78	2247.48	2967.07	2579.12	3020.77	2803.93	2233.97	2927.44	2756.66	3356.04	2726.53	2729.27	2809.91	3122.61	3192.5	3296.5
ENSGALG00000002489	137.794	109.997	99.6936	116.762	136.04	130.934	130.716	125.012	194.248	123.375	172.119	117.189	157.442	145.446	141.643	142.42
ENSGALG00000002490	3666.32	3125.42	4760.61	4042.41	5109.32	4082.23	3229.77	4381.71	3987.24	5686.59	4573.88	4747.19	5205.43	4297.36	4911.03	5218.59
ENSGALG00000002492	23.6219	38.7028	18.0398	32.9569	27.8771	35.8856	39.9409	23.3835	41.3293	63.3856	17.6031	26.7273	32.8005	68.2476	46.4766	41.6839
ENSGALG00000002495	5795.24	3668.62	7405.81	5952.97	6457.46	5327.56	4378.98	6752.44	6037.17	7398	6348.86	6892.57	5564.05	5213.67	7988.44	7352.58
ENSGALG00000002496	0	0.678996	0	0	0	0	0.907748	0	0	0	0	0	0	0	0	0
ENSGALG00000002497	232.282	249.192	279.142	266.48	269.851	243.44	254.17	239.231	297.571	339.566	295.341	320.728	315.978	284.179	364.067	310.313
ENSGALG00000002499	257.872	258.018	271.546	272.13	248.664	221.133	227.845	225.741	285.172	296.554	284.584	310.448	336.751	221.525	289.925	301.05
ENSGALG00000002500	173.227	287.894	189.893	160.077	150.537	159.06	167.933	132.207	76.4592	86.0233	110.508	147	88.5612	117.475	110.659	162.104
ENSGALG00000002501	154.527	176.539	225.972	207.158	259.815	148.392	122.546	119.616	111.589	215.058	143.759	154.196	202.269	119.713	181.48	97.2624
ENSGALG00000002503	0	0	0	0	0	0	2.72325	0	0	0	0	0	0	2.23763	0	0
ENSGALG00000002504	39.3698	30.5548	13.2925	34.8402	44.6034	27.1567	21.786	17.0879	36.1631	29.429	24.4488	35.9791	24.0537	79.4357	38.7305	39.3681
ENSGALG00000002506	525.587	470.544	221.225	332.394	740.417	509.187	967.66	495.551	524.882	1402.41	352.062	425.582	306.138	749.605	515.669	527.996
ENSGALG00000002507	4.92123	4.75297	1.89893	0	0	0.969881	7.26199	0.899366	1.03323	0	19.559	3.08392	1.09335	15.6634	8.85268	2.31577
ENSGALG00000002510	302.164	601.59	339.908	346.519	365.748	315.211	413.933	295.891	286.205	417.666	292.407	279.609	232.883	681.357	414.97	431.892
ENSGALG00000002511	1.96849	0.678996	3.79785	0.941627	2.23017	0	1.8155	3.59746	1.03323	0	1.9559	0	1.09335	1.11881	0	3.47366
ENSGALG00000002514	546.257	1110.84	579.172	552.735	512.939	543.133	607.284	431.696	589.975	518.403	622.955	615.757	666.943	795.476	564.359	556.943
ENSGALG00000002515	125.983	27.8388	130.076	142.186	70.2504	63.0423	93.4981	67.4524	13.432	12.4507	44.9857	65.7904	61.2275	20.1386	116.191	67.1574
ENSGALG00000002517	186.022	171.107	274.395	261.772	126.005	205.615	151.594	202.357	76.4592	164.123	121.266	149.056	209.923	93.9803	230.17	182.946
ENSGALG00000002519	94.4876	93.7015	54.1194	55.556	540.817	307.452	528.31	433.494	95.0573	246.751	66.5007	74.0142	54.6674	484.446	106.232	90.3151
ENSGALG00000002523	624.012	707.514	526.952	644.073	812.897	707.043	876.885	584.588	663.335	679.131	540.807	616.785	700.836	1155.73	637.393	763.047
ENSGALG00000002524	815.94	855.535	967.503	957.635	1088.32	956.302	728.014	917.353	955.739	1043.6	980.885	1125.63	906.386	777.575	908.507	932.098
ENSGALG00000002525	60.039	274.314	72.1592	65.9139	30.1073	76.6206	83.5128	51.2638	34.0966	32.8247	66.5007	47.2868	44.8273	32.4456	38.7305	10.421
ENSGALG00000002527	162.401	93.0225	157.611	116.762	183.989	148.392	199.705	143.899	325.468	134.694	165.274	136.721	182.589	377.04	193.652	173.683
ENSGALG00000002528	1261.8	1002.2	827.932	1134.66	1321.38	1009.65	1136.5	1217.74	923.709	1340.15	1073.79	1115.35	968.707	1147.9	794.528	1379.04
ENSGALG00000002529	260.825	248.513	396.875	407.725	421.502	512.097	359.468	377.734	246.942	438.04	367.71	491.372	369.552	552.694	499.07	406.418
ENSGALG00000002531	839.562	1157.01	780.458	845.581	679.087	696.374	775.217	588.185	933.008	816.089	834.192	1068.07	865.932	876.031	866.456	926.309
ENSGALG00000002532	212.597	112.713	277.243	275.897	288.807	318.121	250.539	335.463	176.683	218.454	198.524	60.6505	155.256	204.743	118.405	216.525
ENSGALG00000002536	1178.14	856.214	1228.6	665.73	1347.02	1085.3	1055.71	1092.73	1309.1	1452.21	1527.56	1404.21	1407.14	1362.71	1303.56	1299.15
ENSGALG00000002539	52.165	25.8018	62.6645	52.7311	46.8336	37.8254	49.9262	36.874	67.1601	109.793	41.0739	61.6785	53.5741	46.9902	67.5017	46.3154
ENSGALG00000002542	275.589	654.552	294.333	321.095	312.224	340.428	327.697	216.747	218.012	235.432	225.907	235.406	225.23	189.079	334.189	231.577
ENSGALG00000002543	121.062	140.552	107.289	123.353	133.81	101.837	189.719	93.534	127.088	101.87	132.023	154.196	113.708	130.901	111.765	79.8941
ENSGALG00000002544	32.4801	19.0119	38.928	34.8402	7.8056	31.0362	16.3395	12.5911	12.3988	9.05508	8.80156	9.25177	17.4936	4.47525	2.21317	1.15789
ENSGALG00000002546	1586.6	911.892	674.119	1599.82	1002.46	1904.85	1724.72	1078.34	429.824	391.632	660.117	695.939	682.25	326.693	490.217	629.89
ENSGALG00000002548	1141.73	2134.76	1089.03	1444.46	964.549	1356.86	1213.66	1039.67	664.368	582.921	618.065	531.463	654.916	690.308	580.957	566.206
ENSGALG00000002549	52.165	686.465	43.6753	28.2488	40.1431	32.9759	64.4501	26.981	18.5982	23.7696	54.7652	9.25177	19.6803	64.8912	21.0251	41.6839
ENSGALG00000002550	0	1.35799	0	0	0	0	0	0	0	0	0	0	0	0	0	0
ENSGALG00000002551	21.6534	13.5799	36.0796	27.3072	24.5319	25.2169	17.2472	18.8867	20.6646	48.6711	20.537	42.147	28.4271	21.2575	29.8778	34.7366
ENSGALG00000002553	134.842	70.6156	143.369	145.011	71.3655	183.307	169.749	140.301	83.6918	36.2203	50.8534	26.7273	77.6278	29.0891	55.3293	40.526
ENSGALG00000002554	43.3068	81.4795	30.3828	52.7311	14.4961	20.3675	29.0479	36.874	19.6314	18.1102	30.3165	11.3077	12.0268	6.71288	28.7712	18.5262
ENSGALG00000002555	42.3226	4.75297	10.4441	17.8909	18.9565	41.7049	64.4501	26.0816	7.23262	9.05508	16.6252	7.19582	16.4002	21.2575	5.53293	5.78943
ENSGALG00000002556	19.6849	21.0489	6.64624	16.9493	12.2659	23.2771	13.6162	7.19493	4.13293	13.5826	1.9559	3.08392	1.09335	5.59407	0	5.78943
ENSGALG00000002557	13.7794	2.03699	5.69678	13.1828	3.34526	5.81928	12.7085	10.7924	2.06646	5.65943	4.88975	14.3916	9.84014	5.59407	7.7461	5.78943
ENSGALG00000002558	6.88972	17.6539	4.74731	10.3579	28.9922	14.5482	17.2472	9.89302	4.13293	10.187	6.84566	8.2238	5.46674	57.0595	11.0659	8.1052
ENSGALG00000002561	13.7794	134.441	13.2925	17.8909	12.2659	14.5482	20.8782	9.89302	4.13293	13.5826	12.7134	6.16785	3.28005	5.59407	5.53293	9.26309
ENSGALG00000002562	470.47	278.388	844.072	737.294	395.855	611.025	308.634	311.181	255.208	173.178	284.584	300.169	343.311	86.1486	201.399	175.999
ENSGALG00000002563	13.7794	7.46896	7.5957	6.59139	6.69051	8.72893	8.16974	3.59746	3.0997	2.26377	1.9559	1.02797	0	8.95051	2.21317	4.63154
ENSGALG00000002564	185.038	133.762	318.07	328.628	209.636	325.88	315.896	189.766	145.686	67.9131	133.979	66.8184	71.0677	115.238	141.643	238.525
ENSGALG00000002569	3070.85	4494.95	3636.44	3678.94	3719.93	3021.18	2777.71	3597.46	2501.45	3182.86	3149.98	3109.62	3029.67	2761.23	3086.27	3047.56
ENSGALG00000002570	2.95274	82.8375	1.89893	2.82488	2.23017	0	0	0.899366	0	2.26377	6.84566	8.2238	0	5.59407	2.21317	1.15789
ENSGALG00000002576	204.723	209.81	67.4119	91.3378	214.096	270.597	471.121	134.905	59.9274	27.1652	44.9857	38.0351	59.0408	268.515	91.8466	57.8943
ENSGALG00000002577	0.984246	0.678996	0	0	2.23017	0.969881	1.8155	0.899366	2.06646	0	2.93385	3.08392	2.1867	0	0	2.31577
ENSGALG00000002578	84.6452	79.4425	87.3506	66.8555	60.2146	93.1086	83.5128	76.4461	79.5588	70.1769	56.7212	70.9303	78.7211	92.8615	90.74	85.6836
ENSGALG00000002579	249.998	116.787	233.568	267.422	292.152	187.187	120.731	364.243	510.416	590.844	274.804	235.406	388.139	41.3961	305.418	162.104
ENSGALG00000002581	174.212	268.882	181.347	239.173	201.83	225.012	114.376	204.156	158.084	174.31	278.716	148.028	115.895	168.941	278.86	107.683
ENSGALG00000002583	140.747	1016.46	50.3215	49.9062	64.675	127.054	137.978	73.748	61.9939	28.2971	74.3243	45.2309	38.2672	127.545	43.1568	37.0524
ENSGALG00000002587	217.518	313.017	131.975	160.077	357.942	165.85	178.826	169.081	96.0906	110.925	106.597	119.245	101.681	195.792	418.289	96.1045
ENSGALG00000002588	348.423	391.102	297.182	316.387	311.109	557.681	471.121	299.489	407.093	490.106	249.377	260.078	283.177	984.556	470.299	380.945
ENSGALG00000002591	826.767	894.238	1137.46	1184.57	1128.47	1057.17	909.564	1159.28	872.048	1269.98	1065.97	1146.19	859.372	1076.3	1092.2	1009.68
ENSGALG00000002594	106.299	39.3818	75.957	74.3885	75.8258	108.627	57.1881	103.427	41.3293	44.1435	57.6991	51.3987	28.4271	35.802	47.5832	47.4733
ENSGALG00000002595	1253.93	1242.56	1438.44	1500.95	1519.86	1574.12	1195.5	1454.27	955.739	1324.31	1243.95	1440.19	1192.84	1183.7	1489.46	1491.36
ENSGALG00000002597	344.486	206.415	677.916	509.42	375.784	664.368	357.653	280.602	329.601	504.821	394.114	916.953	750.037	185.723	584.277	691.258
ENSGALG00000002598	159.448	157.527	73.1086	104.521	264.275	266.717	364.007	162.785	106.423	76.9682	99.751	62.7065	80.9078	305.436	80.7807	105.368
ENSGALG00000002599	7.87397	65.1836	1.89893	3.76651	3.34526	1.93976	6.35424	2.6981	3.0997	4.52754	2.93385	3.08392	0	2.23763	0	3.47366
ENSGALG00000002603	393.698	492.951	410.168	371.943	404.776	406.38	344.037	370.539	391.595	492.37	437.144	454.365	483.26	392.703	457.02	529.154
ENSGALG00000002605	939.955	800.536	1165.94	821.099	598.801	727.411	610.007	1077.44	587.909	835.331	564.278	729.862	565.261	709.328	755.798	912.414
ENSGALG00000002606	511.808	428.446	669.371	629.949	518.515	513.067	658.118	624.16	679.867	736.857	595.572	689.771	551.048	534.793	620.794	563.891
ENSGALG00000002612	609.248	866.399	665.573	634.657	640.059	586.778	621.808	583.688	525.915	691.582	613.175	679.491	734.73	539.268	711.534	675.048
ENSGALG00000002615	124.999	440.668	89.2495	154.427	80.2862	100.868	129.808	66.5531	55.7945	71.3088	90.9494	60.6505	47.014	38.0397	50.9029	61.368
ENSGALG00000002616	669.287	639.614	1103.28	836.165	917.715	731.29	698.058	905.661	1102.46	1074.16	1080.64	1300.39	1329.51	763.031	883.055	937.888
ENSGALG00000002618	28.5431	126.293	86.4011	86.6297	90.3219	85.3495	151.594	161.886	149.819	123.375	185.811	152.14	21.867	73.8417	2.21317	148.209
ENSGALG00000002621	396.651	129.009	240.214	297.554	355.712	351.097	384.885	437.092	467.021	623.669	368.687	459.505	361.898	504.585	418.289	331.155
ENSGALG00000002622	28.5431	117.466	40.8269	33.8986	25.647	28.1265	15.4317	14.3899	7.23262	12.4507	19.559	6.16785	13.1202	10.0693	17.7054	23.1577
ENSGALG00000002623	752.948	194.872	253.507	564.976	480.602	780.754	728.922	581.89	446.356	485.579	421.497	520.155	584.942	304.317	566.572	573.154
ENSGALG00000002624	527.556	562.888	398.774	340.869	414.812	329.759	528.31	444.287	595.142	623.669	525.16	354.651	352.058	453.119	408.33	393.681
ENSGALG00000002630	77.7554	95.7384	129.127	95.1043	85.8616	85.3495	71.7121	63.855	81.6253	156.2	62.5889	69.9023	103.868	89.5051	90.74	98.4203
ENSGALG00000002631	16.7322	16.2959	23.7366	32.0153	5.57543	4.8494	9.07748	4.49683	5.16616	5.65943	10.7575	18.5035	13.1202	2.23763	7.7461	13.8946
ENSGALG00000002632	124.015	87.5905	156.661	83.8048	97.0124	201.735	169.749	75.5467	74.3927	39.616	54.7652	45.2309	66.6943	140.97	59.7556	42.8418
ENSGALG00000002634	464.564	586.653	404.471	440.682	481.717	367.585	389.424	446.985	480.453	502.557	458.659	413.246	436.246	440.812	523.415	384.418
ENSGALG00000002637	39.3698	325.239	28.4839	39.5483	8.92068	35.8856	22.6937	35.9746	3.0997	0	12.7134	3.08392	2.1867	1.11881	3.31976	0
ENSGALG00000002638	3971.43	2669.81	4568.82	4416.23	6516.56	5507.95	3489.38	2684.61	6588.92	4353.23	5274.09	5318.74	5614.35	2915.63	4894.43	5403.85
ENSGALG00000002639	279.526	196.909	169.004	197.742	278.771	211.434	270.509	242.829	254.175	172.047	157.45	222.043	165.096	114.119	167.094	174.841
ENSGALG00000002643	80.7082	180.613	74.0581	64.9723	98.1275	49.4639	44.4797	33.2765	55.7945	50.9348	105.619	43.1749	244.91	55.9407	138.323	136.631
ENSGALG00000002644	6815.9	8458.93	7265.29	6984.05	7627.19	5750.42	6476.78	6977.28	3402.43	6015.97	5578.23	4489.17	4382.14	4709.09	4438.51	4476.39
ENSGALG00000002645	1.96849	0.678996	0.949463	0	0	2.90964	11.8007	0.899366	0	0	0	0	0	0	0	1.15789
ENSGALG00000002646	43.3068	63.8256	55.0688	92.2795	76.9409	31.0362	59.0036	63.855	75.4259	59.9899	42.0519	86.3499	48.1073	46.9902	87.4203	37.0524
ENSGALG00000002647	0.984246	2.03699	4.74731	7.53302	4.46034	1.93976	11.8007	6.29556	3.0997	6.79131	2.93385	6.16785	5.46674	1.11881	3.31976	0
ENSGALG00000002649	499.013	540.481	577.273	529.194	704.734	507.248	490.184	600.776	1100.39	792.32	678.698	794.624	883.426	1030.43	811.127	874.204
ENSGALG00000002651	584.642	546.592	512.71	500.946	350.137	553.802	433.904	551.311	533.148	604.427	681.632	692.855	594.782	500.11	635.18	729.468
ENSGALG00000002653	234.251	244.439	164.257	161.018	225.247	317.151	212.413	207.753	206.646	238.828	203.414	213.819	229.603	619.823	285.499	225.788
ENSGALG00000002655	141.731	268.203	131.026	118.645	139.386	172.639	182.457	107.924	130.187	95.0783	134.957	115.133	139.949	96.2179	94.0598	89.1572
ENSGALG00000002656	348.423	213.205	269.647	315.445	422.617	315.211	361.284	369.639	488.719	297.686	397.048	365.959	342.218	520.248	406.117	377.471
ENSGALG00000002659	460.627	443.384	446.248	464.222	489.523	348.187	409.395	407.413	473.22	545.569	433.232	589.029	461.393	444.169	468.086	460.839
ENSGALG00000002661	146.653	117.466	187.044	179.851	239.743	154.211	136.162	143.899	229.377	172.047	194.612	287.833	189.149	175.654	240.129	209.577
ENSGALG00000002663	79.7239	209.81	74.0581	57.4393	68.0202	78.5603	113.469	84.5404	92.9909	72.4406	97.7951	97.6576	96.2147	83.911	88.5268	77.5784
ENSGALG00000002666	283.463	172.465	343.706	384.184	402.546	285.145	206.967	277.005	335.8	358.808	328.591	313.532	358.618	198.03	687.19	494.417
ENSGALG00000002667	932.081	404.003	925.726	1348.41	524.09	875.802	608.191	512.638	192.181	207.135	372.599	415.302	536.834	180.129	503.496	443.47
ENSGALG00000002671	0.984246	0.678996	0	0.941627	0	0.969881	0	0.899366	1.03323	2.26377	0	3.08392	0	2.23763	0	2.31577
ENSGALG00000002675	0.984246	2.71598	1.89893	4.70814	0	0.969881	13.6162	0	0	0	0	0	1.09335	1.11881	0	0
ENSGALG00000002679	2.95274	29.1968	6.64624	6.59139	8.92068	4.8494	7.26199	4.49683	10.3323	10.187	11.7354	14.3916	17.4936	4.47525	6.63951	11.5789
ENSGALG00000002682	99.4088	93.7015	112.986	112.054	112.624	77.5905	73.5276	93.534	198.381	146.013	108.553	144.944	133.389	123.069	150.496	162.104
ENSGALG00000002683	538.383	506.531	605.757	836.165	652.325	605.206	533.756	396.62	461.855	1110.38	783.339	722.666	524.807	850.298	821.086	1018.94
ENSGALG00000002686	240.156	245.797	123.43	154.427	152.767	182.338	174.288	181.672	288.272	277.312	172.119	143.916	148.695	289.773	98.4861	118.104
ENSGALG00000002688	19.6849	29.8758	16.1409	0.941627	10.0358	2.90964	14.524	2.6981	9.29909	1.13189	36.1842	4.1119	32.8005	11.1881	33.1976	10.421
ENSGALG00000002689	223.424	133.083	178.499	166.668	201.83	127.054	121.638	157.389	165.317	176.574	180.921	191.203	184.776	152.159	129.471	175.999
ENSGALG00000002690	112.204	105.244	126.279	120.528	109.278	88.2592	90.7748	92.6347	220.078	158.464	137.891	143.916	186.963	158.871	129.471	172.525
ENSGALG00000002692	0	2.71598	0.949463	0	0	0	0.907748	0	0	0	0	0	0	0	0	0
ENSGALG00000002693	83.6609	118.145	68.3613	94.1627	76.9409	78.5603	95.3136	108.823	110.556	144.881	92.9053	64.7624	90.7479	61.5347	76.3544	65.9995
ENSGALG00000002695	534.446	478.692	608.606	533.903	569.809	470.392	418.472	513.538	799.721	844.386	734.441	806.96	797.051	475.496	688.296	776.942
ENSGALG00000002699	58.0705	296.721	69.3108	88.513	25.647	32.9759	43.5719	21.5848	23.7643	20.3739	61.6109	28.7833	47.014	14.5446	43.1568	16.2104
ENSGALG00000002701	325.785	485.482	216.478	302.262	255.355	249.259	270.509	250.024	308.936	286.367	235.686	248.77	244.91	268.515	247.875	186.42
ENSGALG00000002703	581.689	619.244	640.887	551.794	476.142	553.802	535.572	679.021	545.546	628.196	620.021	630.148	590.408	1279.92	512.349	519.891
ENSGALG00000002705	3479.31	3121.34	4512.8	3971.78	6071.64	3796.11	2946.55	4356.53	4732.2	5557.56	4169	5164.54	4979.11	4034.44	4493.84	4240.18
ENSGALG00000002706	173.227	168.391	183.246	137.478	137.156	122.205	141.609	149.295	326.501	211.663	173.097	169.616	217.576	266.278	201.399	177.157
ENSGALG00000002707	34.4486	24.4439	23.7366	46.1397	44.6034	37.8254	19.0627	52.1632	29.9637	64.5175	33.2503	29.8113	15.3069	88.3862	33.1976	54.4206
ENSGALG00000002708	4024.58	1823.78	4794.79	4652.58	4481.53	3336.39	4532.39	3920.34	7099.34	6330.63	5275.07	7329.46	5564.05	6320.18	6058.56	5171.12
ENSGALG00000002709	889.758	657.268	582.97	544.26	601.031	1164.83	551.003	554.009	436.024	314.664	361.842	320.728	522.621	349.07	319.803	318.419
ENSGALG00000002710	47.2438	52.2827	51.271	47.0814	36.7978	56.2531	59.9114	43.1696	51.6616	26.0334	32.2724	40.091	28.4271	48.109	38.7305	33.5787
ENSGALG00000002714	2.95274	0	0.949463	5.64976	0	1.93976	2.72325	0.899366	1.03323	0	1.9559	0	3.28005	0	0	0
ENSGALG00000002719	568.894	636.219	433.905	373.826	472.796	468.452	525.586	444.287	587.909	435.776	539.829	454.365	469.047	653.387	565.465	467.786
ENSGALG00000002722	155.511	249.192	184.196	233.524	93.6672	88.2592	163.395	151.093	77.4924	53.1986	58.6771	84.2939	77.6278	202.505	80.7807	41.6839
ENSGALG00000002723	57.0863	37.3448	53.1699	57.4393	33.4526	78.5603	60.8191	34.1759	52.6948	45.2754	46.9416	50.3708	48.1073	25.7327	67.5017	65.9995
ENSGALG00000002725	137.794	177.218	167.105	199.625	113.739	214.344	225.122	139.402	109.523	199.212	163.318	177.84	111.522	516.892	138.323	140.104
ENSGALG00000002726	1838.57	749.612	2403.09	1869.13	2152.12	1433.48	1255.42	1232.13	4005.84	2864.8	3224.3	2984.21	3027.48	2699.7	3386.15	3431.97
ENSGALG00000002728	116.141	255.982	297.182	215.633	173.953	249.259	188.812	145.697	199.414	419.929	446.924	492.4	474.513	389.347	376.239	634.522
ENSGALG00000002729	51.1808	103.886	34.1807	28.2488	75.8258	75.6507	108.93	65.6537	43.3957	53.1986	39.118	25.6994	31.7071	124.188	28.7712	28.9472
ENSGALG00000002734	746.058	861.646	864.011	815.449	915.485	746.808	811.527	756.367	1084.89	1183.95	1206.79	1219.18	1248.6	1025.95	1125.4	1211.15
ENSGALG00000002735	286.416	270.919	311.424	330.511	285.462	248.289	268.694	320.174	338.9	357.676	290.451	305.308	319.258	346.832	323.123	357.787
ENSGALG00000002739	387.793	523.506	275.344	240.115	365.748	518.886	493.815	317.476	431.891	267.125	243.51	251.854	313.791	987.912	278.86	317.261
ENSGALG00000002742	5.90548	6.78996	1.89893	3.76651	2.23017	4.8494	12.7085	4.49683	2.06646	0	0.977951	2.05595	5.46674	2.23763	6.63951	1.15789
ENSGALG00000002744	0.984246	30.5548	2.84839	1.88325	2.23017	3.87952	5.44649	0	4.13293	0	3.9118	2.05595	1.09335	1.11881	4.42634	0
ENSGALG00000002750	613.185	333.387	531.699	549.91	489.523	740.989	743.446	541.418	589.975	477.656	574.057	502.68	589.315	813.377	530.054	497.891
ENSGALG00000002759	54.1335	24.4439	59.8162	41.4316	42.3733	60.1326	52.6494	27.8803	82.6585	29.429	63.5668	60.6505	74.3477	53.703	43.1568	38.2102
ENSGALG00000002761	320.864	248.513	262.052	268.364	326.72	340.428	392.147	269.81	330.634	255.806	326.636	300.169	294.111	297.604	306.524	317.261
ENSGALG00000002762	135.826	78.0845	192.741	185.501	142.731	99.8977	109.838	107.924	305.837	271.652	225.907	305.308	237.257	201.386	214.678	243.156
ENSGALG00000002763	612.201	273.635	403.522	503.771	390.28	511.127	552.819	523.431	184.948	164.123	222.973	240.546	287.551	199.149	217.997	217.683
ENSGALG00000002764	1155.5	1740.27	982.694	823.924	873.112	1262.78	1269.03	1153.89	760.459	636.119	783.339	703.135	845.158	967.773	1127.61	753.784
ENSGALG00000002765	623.028	645.725	489.923	520.72	615.527	623.633	669.011	723.989	917.51	812.693	671.852	706.219	760.971	1230.69	649.566	728.31
ENSGALG00000002766	0	14.9379	0	0	0	0	0	0	0	0	1.9559	0	0	3.35644	0	0
ENSGALG00000002769	581.689	226.785	555.436	335.219	301.073	567.38	332.236	394.822	522.815	628.196	660.117	520.155	593.688	450.882	623.008	796.626
ENSGALG00000002771	1173.22	3097.58	852.618	1561.22	646.75	1320.98	952.228	1341.85	454.622	370.126	559.388	515.015	451.553	176.772	379.559	375.155
ENSGALG00000002773	1319.87	1567.12	1334	1726	1658.13	1253.09	1049.36	1837.4	1602.54	1829.13	1501.15	1572.8	1230.02	1411.94	1436.35	1407.99
ENSGALG00000002774	1447.83	1384.47	1208.67	1290.97	1345.91	1688.56	1485.08	1277.1	1171.68	1226.96	1057.16	1262.35	1274.84	1427.61	1092.2	1022.41
ENSGALG00000002775	18.7007	8.82695	6.64624	17.8909	7.8056	3.87952	22.6937	3.59746	8.26585	9.05508	5.86771	4.1119	7.65344	2.23763	7.7461	3.47366
ENSGALG00000002781	4.92123	481.408	6.64624	9.41627	11.1509	9.69881	34.4944	4.49683	6.19939	2.26377	21.5149	10.2797	8.74679	1.11881	5.53293	4.63154
ENSGALG00000002783	2182.07	1281.27	217.427	285.313	4827.21	3651.6	6366.04	5682.19	3199.92	4841.07	547.652	447.169	1052.89	9676.62	1690.86	1350.1
ENSGALG00000002784	317.911	387.028	391.179	384.184	473.911	436.446	367.638	303.086	348.199	477.656	399.982	368.015	338.938	400.535	399.477	372.839
ENSGALG00000002786	49.2123	158.206	18.9893	21.6574	11.1509	29.0964	40.8487	17.0879	10.3323	7.9232	26.4047	14.3916	9.84014	21.2575	14.3856	10.421
ENSGALG00000002789	12.7952	23.7649	9.49463	11.2995	3.34526	12.6085	9.98523	7.19493	5.16616	0	0.977951	3.08392	2.1867	3.35644	3.31976	1.15789
ENSGALG00000002790	107.283	90.3065	110.138	127.12	49.0638	85.3495	48.1107	38.6727	26.864	54.3305	63.5668	49.3428	75.4411	44.7525	48.6898	18.5262
ENSGALG00000002792	1.96849	0.678996	0	1.88325	0	0	0.907748	0	0	0	0	1.02797	0	1.11881	0	5.78943
ENSGALG00000002797	286.416	582.579	241.164	295.671	224.132	239.561	247.815	265.313	281.039	192.42	242.532	217.931	246.003	211.456	168.201	222.314
ENSGALG00000002798	116.141	162.959	132.925	133.711	143.846	144.512	118.007	138.502	136.387	166.387	140.825	135.693	176.029	189.079	192.546	180.63
ENSGALG00000002800	29.5274	51.6037	63.614	46.1397	90.3219	98.9278	100.76	60.2575	86.7915	136.958	81.1699	49.3428	82.0011	102.931	54.2227	149.367
ENSGALG00000002802	5.90548	7.46896	9.49463	16.0077	6.69051	9.69881	2.72325	13.4905	21.6979	14.7145	10.7575	21.5875	20.7736	2.23763	4.42634	5.78943
ENSGALG00000002803	402.557	494.309	355.099	347.46	272.081	388.922	360.376	300.388	489.752	341.829	420.519	388.574	478.887	512.416	422.716	406.418
ENSGALG00000002804	0.984246	6.11096	0.949463	0.941627	2.23017	0	14.524	0.899366	0	1.13189	2.93385	2.05595	1.09335	1.11881	0	0
ENSGALG00000002813	10886.7	10793.3	11191.3	12260.9	12378.6	10471.8	10491.8	13012.9	6371.94	10758.6	9772.66	8324.54	7735.44	9714.66	8179.88	9033.83
ENSGALG00000002816	250.983	643.009	222.174	237.29	171.723	281.265	282.31	182.571	98.157	83.7595	180.921	109.993	69.9743	172.297	85.2071	94.9467
ENSGALG00000002818	30.5116	44.8137	29.4333	22.5991	13.381	24.247	32.6789	22.4841	10.3323	4.52754	6.84566	7.19582	13.1202	12.3069	8.85268	15.0525
ENSGALG00000002820	124.999	207.773	114.885	91.3378	89.2068	84.3796	147.055	135.804	71.293	117.716	56.7212	99.7135	124.642	113	89.6334	97.2624
ENSGALG00000002827	1113.18	942.446	1358.68	1326.75	1534.36	1144.46	1015.77	1321.17	1441.36	1592.56	1430.74	1552.24	1520.85	1333.63	1528.19	1370.94
ENSGALG00000002830	374.013	251.229	501.316	488.704	317.799	369.525	191.535	278.803	462.888	546.7	491.909	679.491	571.821	237.188	541.12	563.891
ENSGALG00000002831	35.4329	48.8877	33.2312	25.4239	12.2659	27.1567	50.8339	20.6854	25.8308	16.9783	16.6252	24.6714	12.0268	16.7822	14.3856	12.7367
ENSGALG00000002832	301.179	456.285	309.525	377.592	350.137	360.796	288.664	406.513	318.235	344.093	330.547	414.274	340.031	325.575	263.367	393.681
ENSGALG00000002836	159.448	141.91	190.842	173.259	170.608	164.88	193.35	195.162	193.214	219.586	218.083	194.287	249.283	232.713	235.703	188.735
ENSGALG00000002837	6367.09	7102.98	6615.86	6865.4	7435.39	6376	6277.99	7712.96	4086.43	5542.84	5067.74	4089.28	3943.71	5061.51	4813.65	4747.33
ENSGALG00000002840	0	1.35799	0	0.941627	0	0	1.8155	0.899366	0	0	0	2.05595	0	0	0	0
ENSGALG00000002841	654.524	410.114	590.566	691.154	690.238	536.344	615.453	585.487	701.564	784.396	720.75	691.827	728.17	776.456	651.779	708.626
ENSGALG00000002843	459.643	306.906	225.023	228.815	695.813	740.989	1320.77	1088.23	625.105	886.266	288.496	320.728	254.75	1323.56	328.656	248.946
ENSGALG00000002845	279.526	439.31	479.479	704.337	1409.47	315.211	415.749	424.501	951.606	507.085	312.944	431.749	768.624	199.149	894.121	479.365
ENSGALG00000002846	17.7164	8.82695	28.4839	29.1904	5.57543	15.5181	9.07748	8.99366	14.4652	5.65943	9.77951	13.3637	5.46674	6.71288	3.31976	6.94732
ENSGALG00000002849	157.479	155.49	149.066	114.879	104.818	144.512	94.4058	129.509	138.453	119.98	124.2	122.329	134.482	123.069	151.602	152.841
ENSGALG00000002850	134.842	569.678	146.217	94.1627	113.739	161.97	211.505	138.502	114.689	125.639	104.641	96.6296	83.0945	152.159	90.74	100.736
ENSGALG00000002853	406.494	291.289	452.894	435.032	433.768	345.278	375.808	401.117	413.293	559.151	457.681	505.764	458.113	418.436	417.183	459.681
ENSGALG00000002854	62.0075	24.4439	58.8667	80.0383	39.028	32.0061	55.3726	44.9683	134.32	54.3305	30.3165	28.7833	76.5344	41.3961	89.6334	97.2624
ENSGALG00000002855	52.165	14.2589	32.2817	51.7895	20.0715	32.9759	26.3247	30.5784	30.997	10.187	18.5811	29.8113	28.4271	4.47525	27.6646	26.6314
ENSGALG00000002856	1071.84	687.823	1530.53	1188.33	1157.46	1055.23	983.091	1162.88	1268.81	1547.29	1245.91	1567.66	1556.93	1539.49	1518.24	1445.04
ENSGALG00000002861	105.314	163.638	122.481	121.47	113.739	114.446	109.838	116.918	83.6918	92.8146	92.9053	114.105	112.615	52.5842	85.2071	61.368
ENSGALG00000002863	2058.06	2150.38	1923.61	1772.14	2116.43	1864.11	1650.29	2320.36	1473.39	1414.86	1653.71	1996.33	1488.05	1448.86	1485.04	1571.25
ENSGALG00000002864	0	0	0	0	0	0	6.35424	2.6981	1.03323	0	0	2.05595	0	1.11881	0	0
ENSGALG00000002866	287.4	239.007	210.781	251.414	254.24	288.055	286.848	272.508	270.707	165.255	177.987	159.336	206.643	500.11	309.844	378.629
ENSGALG00000002868	7989.12	9407.49	7931.81	8613.06	9231.79	7438.99	7279.23	9321.03	3652.47	6032.95	5739.59	4858.21	4799.8	5143.18	4712.95	5047.23
ENSGALG00000002870	315.943	269.561	309.525	216.574	283.232	276.416	309.542	258.118	494.918	269.389	314.9	274.469	367.365	626.535	406.117	434.207
ENSGALG00000002877	194.881	173.144	242.113	209.041	258.7	190.097	212.413	269.81	254.175	292.026	274.804	262.134	249.283	288.654	284.392	211.893
ENSGALG00000002878	76.7712	76.0476	37.0291	50.8479	82.5163	63.0423	112.561	75.5467	70.2598	59.9899	57.6991	55.5106	49.2007	138.733	50.9029	48.6312
ENSGALG00000002880	607.28	601.59	641.837	507.537	535.241	563.501	541.926	694.31	622.006	676.867	532.983	634.26	489.82	750.724	720.387	716.731
ENSGALG00000002881	470.47	401.966	440.551	535.786	602.146	386.982	254.17	529.726	240.743	433.512	343.261	414.274	332.378	297.604	389.518	401.786
ENSGALG00000002882	92.5191	86.9115	127.228	98.8708	90.3219	99.8977	78.9741	81.8423	81.6253	107.529	83.1258	117.189	100.588	85.0298	77.461	96.1045
ENSGALG00000002883	245.077	202.341	198.438	178.909	255.355	211.434	196.981	250.024	316.169	333.906	325.658	280.637	318.164	458.713	299.885	268.63
ENSGALG00000002886	0	0	0	0	0	0	0	0	0	0	0	0	0	0	1.10659	0
ENSGALG00000002888	184.054	69.2576	149.066	131.828	167.263	108.627	176.103	151.993	278.973	225.245	241.554	240.546	296.297	309.911	243.449	255.893
ENSGALG00000002891	3352.34	2265.81	3680.12	3178.93	3980.86	2954.26	2466.35	3206.24	4411.9	4640.73	3415.98	3312.13	4050.86	3577.96	4733.97	4481.02
ENSGALG00000002892	30.5116	51.6037	18.9893	16.9493	18.9565	32.9759	38.1254	26.981	47.5287	24.9015	11.7354	18.5035	20.7736	44.7525	29.8778	20.8419
ENSGALG00000002893	113.188	12.2219	22.7871	19.7742	120.429	81.47	140.701	69.2512	37.1963	20.3739	9.77951	17.4756	67.7876	364.733	49.7963	64.8416
ENSGALG00000002897	0.984246	1.35799	1.89893	0.941627	0	0	0.907748	0.899366	0	0	0	0	0	0	0	0
ENSGALG00000002899	122.047	277.03	166.156	131.828	120.429	101.837	135.255	121.414	122.955	159.596	136.913	133.637	133.389	152.159	115.085	91.473
ENSGALG00000002900	129.92	52.9617	116.784	133.711	108.163	86.3194	153.409	95.3328	153.952	124.507	160.384	177.84	195.709	116.357	190.333	142.42
ENSGALG00000002904	245.077	378.201	190.842	184.559	217.442	295.814	354.93	274.307	143.619	107.529	137.891	100.742	118.082	259.565	132.79	112.315
ENSGALG00000002906	2017.7	1298.92	1659.66	1670.45	1693.82	1441.24	1387.04	1717.79	2476.66	2253.58	2074.23	2361.26	2179.04	2087.71	2176.65	2043.67
ENSGALG00000002907	189194	139894	301541	262312	250081	302854	249784	300224	235211	259408	262458	282552	304272	213584	329149	264539
ENSGALG00000002908	0	172.465	0.949463	3.76651	0	4.8494	12.7085	1.79873	0	2.26377	5.86771	2.05595	5.46674	1.11881	0	1.15789
ENSGALG00000002911	584.642	663.379	307.626	483.996	274.311	381.163	849.652	594.481	210.779	194.684	245.466	149.056	293.017	713.803	245.662	233.893
ENSGALG00000002913	110.236	150.058	157.611	110.17	72.4806	106.687	148.871	75.5467	55.7945	46.4073	54.7652	60.6505	69.9743	64.8912	68.6083	62.5258
ENSGALG00000002919	1030.51	480.729	1335.89	1371.95	1507.6	979.58	1107.45	1237.53	1427.93	1739.71	1205.81	1419.63	1511.01	1757.66	1363.31	1663.88
ENSGALG00000002921	524.603	469.865	827.932	642.19	565.348	581.928	574.605	634.053	910.277	649.702	715.86	686.687	688.81	886.1	569.892	917.046
ENSGALG00000002922	708.657	767.945	682.664	760.835	486.177	833.128	642.686	516.236	334.767	244.487	327.614	341.288	365.178	267.396	308.737	240.84
ENSGALG00000002925	914.365	970.285	1086.19	1100.76	1349.25	999.947	825.143	1042.36	979.504	1160.18	1084.55	1097.88	1098.82	1368.31	1118.76	1391.78
ENSGALG00000002929	2009.83	1730.08	2170.47	2051.81	2367.33	1976.62	1838.19	2057.75	3324.94	2999.5	3115.75	3174.39	3129.16	3367.63	3004.38	3110.08
ENSGALG00000002931	0	3.39498	0.949463	0.941627	0	1.93976	3.63099	0	1.03323	2.26377	0	1.02797	2.1867	2.23763	0	0
ENSGALG00000002932	2899.59	3677.44	3311.73	3570.65	3360.87	3503.21	3322.36	3434.68	2107.79	2947.43	2895.71	2685.07	2431.61	2014.98	2505.31	2661.98
ENSGALG00000002937	774.602	1258.18	784.256	883.246	732.611	829.248	832.405	858.894	843.117	828.54	849.839	868.639	898.733	989.031	823.3	833.678
ENSGALG00000002942	531.493	515.358	402.572	377.592	382.474	410.26	488.369	366.941	525.915	397.292	494.843	493.428	454.833	1353.76	428.249	335.787
ENSGALG00000002943	1376.96	1387.19	1163.09	1209.99	1384.94	1326.8	1460.57	1333.76	1736.86	1924.2	1493.33	1538.88	1484.77	2180.57	1436.35	1493.67
ENSGALG00000002944	5.90548	2.03699	3.79785	3.76651	12.2659	5.81928	1.8155	13.4905	12.3988	11.3189	7.82361	10.2797	1.09335	8.95051	12.1724	10.421
ENSGALG00000002945	75.7869	72.6526	57.9172	84.7464	74.7107	58.1928	76.2509	98.0309	70.2598	49.8029	88.0156	85.3219	102.775	142.089	100.699	75.2626
ENSGALG00000002952	684.051	424.373	735.834	678.913	563.118	881.622	631.793	698.807	817.286	673.472	685.544	900.506	851.719	754.08	723.707	671.574
ENSGALG00000002954	352.36	361.905	365.543	289.08	403.661	386.982	526.494	383.13	547.613	492.37	500.711	452.309	514.967	522.486	569.892	496.733
ENSGALG00000002955	118.11	287.894	138.622	292.846	93.6672	155.181	168.841	84.5404	80.5921	116.584	123.222	211.763	216.483	83.911	146.069	89.1572
ENSGALG00000002958	1.96849	0.678996	1.89893	0.941627	0	0	2.72325	0.899366	0	1.13189	0	1.02797	2.1867	2.23763	0	2.31577
ENSGALG00000002959	2615.14	1584.78	2624.32	2734.49	3101.05	3143.38	3284.23	3605.56	2516.95	2897.63	2611.13	2988.32	2385.69	3063.31	2505.31	2561.24
ENSGALG00000002960	14.7637	34.6288	14.2419	3.76651	6.69051	3.87952	21.786	1.79873	14.4652	1.13189	63.5668	7.19582	28.4271	27.9703	59.7556	5.78943
ENSGALG00000002963	265.746	188.082	64.5635	96.046	198.485	277.386	291.387	293.193	111.589	44.1435	62.5889	64.7624	90.7479	101.812	136.11	100.736
ENSGALG00000002964	350.392	509.247	479.479	485.88	318.914	389.892	392.147	336.363	308.936	354.28	279.694	314.56	252.564	199.149	257.834	259.366
ENSGALG00000002967	616.138	365.979	335.16	340.869	953.398	375.344	612.73	980.309	1148.95	920.223	654.249	722.666	528.087	1027.07	502.39	336.945
ENSGALG00000002968	62.9917	78.0845	59.8162	56.4976	117.084	98.9278	98.9446	61.1569	138.453	104.133	63.5668	47.2868	88.5612	60.4159	161.561	89.1572
ENSGALG00000002969	253.935	228.822	183.246	174.201	221.902	252.169	284.125	235.634	303.77	268.257	216.127	239.518	273.337	385.991	267.794	257.051
ENSGALG00000002973	370.076	371.411	489.923	556.502	506.249	431.597	403.04	508.142	560.012	596.503	569.167	536.603	522.621	488.921	590.917	580.101
ENSGALG00000002974	0	0	0	0.941627	0	0	3.63099	0	0	0	0	0	0	0	0	0
ENSGALG00000002980	30.5116	91.6645	36.0796	19.7742	50.1789	26.1868	59.0036	52.1632	113.655	81.4957	39.118	78.1261	55.7608	61.5347	85.2071	15.0525
ENSGALG00000002981	72.8342	117.466	79.7549	64.0306	80.2862	96.9881	90.7748	89.0372	143.619	140.354	105.619	91.4897	106.055	117.475	98.4861	111.157
ENSGALG00000002982	10.8267	281.104	13.2925	9.41627	4.46034	18.4277	8.16974	13.4905	0	5.65943	18.5811	8.2238	13.1202	15.6634	6.63951	9.26309
ENSGALG00000002984	430.115	449.495	575.374	488.704	564.233	527.615	470.214	620.562	503.184	623.669	464.527	565.386	534.647	832.397	515.669	547.68
ENSGALG00000002985	234.251	432.52	205.084	251.414	258.7	274.476	255.077	237.433	314.102	375.786	297.297	373.155	273.337	231.594	330.869	253.577
ENSGALG00000002987	48.2281	91.6645	20.8882	54.6144	27.8771	32.9759	51.7417	22.4841	24.7976	28.2971	51.8314	30.8392	39.3606	26.8515	47.5832	45.1576
ENSGALG00000002990	643.697	1193	407.32	478.347	391.395	451.964	617.269	578.292	277.939	331.642	305.121	287.833	307.231	541.506	274.433	302.208
ENSGALG00000002992	0.984246	4.75297	0	0	1.11509	0.969881	2.72325	3.59746	1.03323	0	0	0	0	0	0	0
ENSGALG00000002993	1.96849	1.35799	0.949463	1.88325	7.8056	6.78917	17.2472	6.29556	0	0	0	1.02797	0	0	2.21317	0
ENSGALG00000003003	0	2.03699	0	0	0	0	3.63099	0.899366	0	0	0	0	0	0	1.10659	1.15789
ENSGALG00000003005	1.96849	6.78996	0	1.88325	7.8056	4.8494	0	2.6981	1.03323	0	0	0	0	0	1.10659	0
ENSGALG00000003010	106.299	314.375	110.138	112.054	113.739	142.572	196.981	100.729	64.0604	87.1552	82.1479	83.266	76.5344	59.2971	78.5676	49.7891
ENSGALG00000003011	14.7637	14.9379	12.343	20.7158	5.57543	6.78917	81.6974	12.5911	17.5649	7.9232	9.77951	2.05595	3.28005	25.7327	24.3449	5.78943
ENSGALG00000003013	0.984246	4.75297	0.949463	0	0	0	1.8155	0	0	1.13189	0.977951	0	0	0	0	0
ENSGALG00000003014	6.88972	3.39498	10.4441	5.64976	6.69051	6.78917	5.44649	5.39619	15.4985	13.5826	8.80156	5.13987	8.74679	7.83169	4.42634	6.94732
ENSGALG00000003015	2448.8	1514.16	1232.4	2418.1	995.771	2475.14	2293.88	1790.64	455.655	590.844	926.119	1112.27	973.08	328.931	936.171	857.994
ENSGALG00000003016	5.90548	9.50594	0	6.59139	5.57543	2.90964	7.26199	5.39619	0	10.187	3.9118	7.19582	5.46674	4.47525	9.95927	9.26309
ENSGALG00000003021	300.195	173.823	250.658	184.559	247.549	166.819	142.516	232.036	380.229	500.293	242.532	294.001	272.244	167.822	374.026	328.84
ENSGALG00000003022	18.7007	21.7279	23.7366	17.8909	16.7263	12.6085	12.7085	8.99366	19.6314	19.242	12.7134	16.4476	25.147	10.0693	19.9185	16.2104
ENSGALG00000003024	491.139	404.682	454.793	499.062	444.919	724.501	413.025	615.166	594.108	1133.02	779.427	623.981	599.155	755.199	564.359	609.048
ENSGALG00000003025	5.90548	10.1849	4.74731	5.64976	4.46034	1.93976	6.35424	6.29556	0	2.26377	0.977951	3.08392	1.09335	10.0693	5.53293	0
ENSGALG00000003026	295.274	211.168	343.706	219.399	210.751	334.609	317.712	226.64	304.803	237.696	270.892	261.106	284.271	522.486	261.154	283.682
ENSGALG00000003029	207.676	194.872	360.796	337.103	284.347	232.771	236.922	321.973	391.595	483.315	265.025	460.533	310.511	424.03	353.001	380.945
ENSGALG00000003031	228.345	192.835	265.85	236.348	195.14	211.434	192.443	268.011	218.012	383.709	221.995	228.21	176.029	166.703	172.627	186.42
ENSGALG00000003033	7.87397	20.3699	12.343	21.6574	12.2659	14.5482	25.417	6.29556	14.4652	3.39566	16.6252	15.4196	3.28005	13.4258	17.7054	16.2104
ENSGALG00000003034	0	3.39498	0	0.941627	0	0	0.907748	2.6981	0	0	0	0	3.28005	0	0	1.15789
ENSGALG00000003035	62.0075	21.0489	64.5635	23.5407	136.04	64.0121	70.8044	89.0372	85.7582	39.616	34.2283	44.2029	60.1342	179.01	57.5424	54.4206
ENSGALG00000003039	397.635	444.742	550.688	522.603	604.376	494.639	600.022	454.18	456.688	529.722	627.844	665.1	529.181	672.407	561.039	525.68
ENSGALG00000003042	687.988	725.847	752.924	842.756	855.271	640.121	884.147	816.624	508.35	939.465	766.713	715.47	703.023	724.991	849.858	779.257
ENSGALG00000003045	69.8815	756.402	80.7043	63.089	69.1353	52.3736	69.8966	56.66	49.5951	33.9566	59.655	40.091	41.5472	52.5842	63.0754	23.1577
ENSGALG00000003046	1619.08	1746.38	2027.1	1954.82	2178.88	1624.55	1460.57	1635.05	1988.97	2240	2078.15	2217.34	2113.44	1908.7	2416.78	2798.61
ENSGALG00000003047	103.346	80.8005	118.683	83.8048	136.04	103.777	88.9593	82.7416	169.45	161.86	141.803	136.721	179.309	111.881	116.191	141.262
ENSGALG00000003052	901.569	1155.65	1053.9	1041.44	971.24	900.049	987.63	1000.09	959.872	1031.15	1157.89	1043.39	863.745	1163.57	900.761	805.889
ENSGALG00000003053	2224.4	1540.64	2448.66	2394.56	3004.04	2390.76	2243.95	2590.17	2314.44	2829.71	2532.89	2798.15	2852.55	2844.02	3295.41	3013.98
ENSGALG00000003058	6.88972	14.2589	11.3936	16.0077	10.0358	4.8494	11.8007	3.59746	11.3655	1.13189	8.80156	4.1119	9.84014	1.11881	9.95927	11.5789
ENSGALG00000003059	255.904	192.835	186.095	251.414	367.978	473.302	374.9	250.024	234.544	124.507	164.296	140.833	170.562	240.545	216.891	186.42
ENSGALG00000003063	105.314	122.898	208.882	233.524	238.628	127.054	104.391	58.4588	142.586	93.9465	127.134	171.672	158.536	174.535	288.819	219.998
ENSGALG00000003065	245.077	267.524	312.373	251.414	316.684	283.205	279.586	220.345	264.507	279.576	251.333	230.266	219.763	240.545	231.276	246.63
ENSGALG00000003067	959.64	738.748	981.745	931.269	878.687	916.537	745.261	1028.87	782.156	1063.97	895.803	868.639	905.293	824.565	906.294	1073.36
ENSGALG00000003068	206.692	269.561	263.001	258.006	217.442	248.289	208.782	230.238	294.471	264.861	263.069	261.106	259.124	303.198	264.474	241.998
ENSGALG00000003071	113.188	112.713	96.8452	92.2795	79.1711	90.1989	91.6826	119.616	110.556	158.464	123.222	111.021	110.428	104.05	115.085	115.789
ENSGALG00000003072	413.383	627.392	593.414	500.946	580.96	541.193	441.166	472.167	668.501	684.79	580.903	625.009	568.541	557.169	708.215	686.626
ENSGALG00000003073	7.87397	331.35	16.1409	14.1244	16.7263	8.72893	22.6937	5.39619	6.19939	9.05508	23.4708	13.3637	12.0268	16.7822	5.53293	2.31577
ENSGALG00000003074	3218.48	2241.37	5259.07	4805.12	6132.97	2746.7	2115.96	3795.32	5019.44	5196.48	5713.19	6226.44	6085.58	3693.2	8777.44	6608.06
ENSGALG00000003075	0	0	0	0	0	0	0	0	0	0	0	0	0	0	1.10659	1.15789
ENSGALG00000003076	9.84246	12.2219	7.5957	3.76651	8.92068	7.75905	6.35424	9.89302	0	4.52754	4.88975	2.05595	2.1867	13.4258	4.42634	1.15789
ENSGALG00000003078	539.367	1292.13	565.88	634.657	558.658	749.718	896.855	598.978	776.99	527.458	400.96	538.659	519.341	1397.4	530.054	509.47
ENSGALG00000003079	335.628	345.609	303.828	295.671	363.518	257.988	242.369	330.067	327.534	344.093	297.297	346.427	317.071	336.763	381.772	247.788
ENSGALG00000003081	178.149	254.624	127.228	159.135	122.659	147.422	129.808	125.911	271.74	177.706	208.304	240.546	217.576	271.872	172.627	169.051
ENSGALG00000003082	202.755	211.847	183.246	170.435	162.803	155.181	197.889	172.678	160.151	190.157	214.171	155.224	138.855	232.713	171.521	152.841
ENSGALG00000003084	291.337	448.137	263.951	331.453	279.886	239.561	256.893	299.489	230.411	314.664	237.642	275.497	261.31	253.971	229.063	200.314
ENSGALG00000003085	29.5274	1922.24	13.2925	26.3656	13.381	19.3976	138.885	17.9873	7.23262	2.26377	69.4345	7.19582	15.3069	6.71288	7.7461	4.63154
ENSGALG00000003086	390.746	431.162	296.232	302.262	332.296	389.892	411.21	382.23	434.991	430.116	382.379	412.218	320.351	491.159	402.797	424.944
ENSGALG00000003091	110.236	265.487	101.593	142.186	156.112	118.325	165.21	148.395	98.157	110.925	138.869	123.357	113.708	102.931	75.2478	115.789
ENSGALG00000003092	409.446	285.857	366.493	442.565	497.328	449.055	420.287	303.986	515.583	459.545	501.689	450.253	502.94	354.664	440.421	512.944
ENSGALG00000003096	234.251	131.725	224.073	258.006	314.454	254.109	281.402	250.923	355.432	406.347	191.678	198.399	236.163	417.317	325.336	304.524
ENSGALG00000003099	99.4088	81.4795	72.1592	132.769	160.572	161	116.192	119.616	192.181	112.057	51.8314	181.952	147.602	156.634	102.912	123.894
ENSGALG00000003101	660.429	689.86	900.091	764.601	768.294	753.597	600.929	815.725	842.084	993.795	770.625	840.883	977.454	965.536	900.761	921.677
ENSGALG00000003103	10.8267	23.0859	20.8882	9.41627	14.4961	24.247	35.4022	10.7924	1.03323	2.26377	1.9559	8.2238	9.84014	12.3069	5.53293	8.1052
ENSGALG00000003105	0	0.678996	1.89893	0	0	0	0	0	0	0	0	0	0	0	0	0
ENSGALG00000003106	0.984246	35.3078	18.0398	16.9493	3.34526	8.72893	3.63099	0	11.3655	2.26377	13.6913	1.02797	2.1867	1.11881	3.31976	5.78943
ENSGALG00000003107	1259.83	820.906	1315.01	1210.93	1575.62	1508.16	1307.16	1207.85	1917.68	2031.73	1732.93	2090.9	1984.43	1774.44	1900.01	2032.09
ENSGALG00000003108	882.869	629.429	823.184	724.111	719.23	802.091	681.719	766.26	876.181	803.638	837.126	781.261	837.505	887.219	981.541	776.942
ENSGALG00000003111	137.794	236.291	139.571	122.412	114.854	133.844	140.701	165.483	107.456	80.3638	123.222	115.133	115.895	97.3368	108.445	87.9993
ENSGALG00000003113	113.188	391.781	70.2602	103.579	61.3297	73.7109	77.1586	71.0499	52.6948	48.6711	91.9274	50.3708	55.7608	35.802	45.37	56.7364
ENSGALG00000003114	0	3.39498	0	0	0	0	0	0	1.03323	0	0	0	0	0	0	0
ENSGALG00000003118	95.4719	71.9736	144.318	153.485	93.6672	97.958	118.915	132.207	54.7613	66.7812	99.751	65.7904	71.0677	36.9208	71.9281	70.6311
ENSGALG00000003120	388.777	447.458	298.131	292.846	282.117	313.271	305.911	245.527	413.293	426.721	443.012	464.645	354.245	454.238	312.057	281.366
ENSGALG00000003122	242.125	160.243	146.217	137.478	76.9409	148.392	165.21	170.879	205.613	80.3638	197.546	108.965	195.709	193.555	107.339	196.841
ENSGALG00000003123	88.5821	122.219	41.7764	98.8708	45.7185	113.476	126.177	45.8677	22.7311	21.5058	53.7873	41.119	38.2672	8.95051	30.9844	40.526
ENSGALG00000003124	65.9445	54.3197	76.9065	96.9876	68.0202	56.2531	55.3726	89.0372	88.8579	82.6276	88.9935	85.3219	55.7608	39.1585	68.6083	46.3154
ENSGALG00000003126	67.913	30.5548	80.7043	74.3885	75.8258	78.5603	65.3579	56.66	194.248	138.09	131.045	102.797	147.602	144.327	162.668	181.788
ENSGALG00000003128	257.872	337.461	175.651	215.633	215.212	239.561	216.044	273.407	170.483	202.607	230.796	176.812	194.616	212.575	182.587	148.209
ENSGALG00000003129	56.102	54.3197	53.1699	49.9062	99.2426	65.9519	72.6199	71.0499	92.9909	63.3856	62.5889	57.5666	63.4142	91.7427	68.6083	40.526
ENSGALG00000003130	283.463	291.289	377.886	307.912	396.97	257.988	196.074	288.696	354.399	417.666	384.335	383.435	377.205	281.941	502.39	414.523
ENSGALG00000003131	15.7479	30.5548	19.9387	28.2488	23.4168	20.3675	27.2325	17.0879	29.9637	11.3189	23.4708	17.4756	24.0537	17.901	15.4922	13.8946
ENSGALG00000003134	0.984246	0.678996	0	0	0	0	0	0.899366	0	0	0	0	0	0	0	0
ENSGALG00000003135	1943.89	1241.88	2183.76	1750.48	2521.21	1886.42	1313.51	2020.87	3644.21	3341.32	3093.26	2914.31	3101.83	2466.98	3169.26	3678.6
ENSGALG00000003136	4.92123	5.43197	5.69678	8.47464	12.2659	4.8494	0.907748	8.09429	14.4652	3.39566	7.82361	6.16785	6.56009	3.35644	0	3.47366
ENSGALG00000003137	5.90548	2.71598	10.4441	3.76651	17.8414	11.6386	6.35424	12.5911	43.3957	22.6377	16.6252	9.25177	29.5204	35.802	17.7054	9.26309
ENSGALG00000003138	14.7637	16.2959	8.54517	11.2995	8.92068	17.4579	37.2177	15.2892	4.13293	1.13189	1.9559	7.19582	1.09335	2.23763	8.85268	9.26309
ENSGALG00000003142	0	0	0	0.941627	2.23017	0	0	0	0	0	0	0	0	0	0	1.15789
ENSGALG00000003143	346.455	604.985	338.958	374.768	504.019	463.603	401.225	398.419	399.861	389.368	412.695	347.455	354.245	580.664	453.7	375.155
ENSGALG00000003144	33.4644	93.0225	45.5742	52.7311	32.3375	43.6446	47.2029	85.4397	33.0634	28.2971	39.118	51.3987	32.8005	96.2179	38.7305	34.7366
ENSGALG00000003146	117.125	48.8877	65.5129	67.7972	111.509	129.964	116.192	116.918	185.982	202.607	125.178	105.881	111.522	701.496	102.912	104.21
ENSGALG00000003147	1261.8	1068.74	1180.18	1010.37	1281.23	1467.43	1445.14	1212.35	1907.35	1799.7	1642.96	1618.03	1629.09	2357.34	2171.12	1945.25
ENSGALG00000003148	0	1.35799	0	0.941627	0	5.81928	1.8155	1.79873	0	0	0	2.05595	0	0	0	0
ENSGALG00000003153	437.005	634.182	376.937	460.456	362.403	385.043	383.978	446.985	333.734	370.126	413.673	370.071	352.058	361.377	396.158	342.734
ENSGALG00000003154	257.872	381.596	161.409	190.209	226.362	370.494	334.959	247.326	189.081	152.804	186.789	118.217	186.963	374.802	182.587	147.052
ENSGALG00000003155	30.5116	46.8507	19.9387	15.066	14.4961	24.247	19.0627	17.9873	25.8308	16.9783	18.5811	18.5035	19.6803	11.1881	15.4922	23.1577
ENSGALG00000003160	62.0075	54.3197	139.571	97.9292	119.314	65.9519	49.9262	70.1505	167.384	119.98	112.464	170.644	145.415	151.04	179.267	162.104
ENSGALG00000003161	317.911	175.86	462.388	365.351	420.387	262.838	216.952	296.791	504.217	488.974	393.136	521.183	522.621	447.525	684.976	629.89
ENSGALG00000003162	289.368	200.304	233.568	294.729	322.26	234.711	217.86	273.407	305.837	258.07	253.289	263.162	255.844	350.189	314.27	223.472
ENSGALG00000003163	0.984246	6.78996	2.84839	5.64976	1.11509	0.969881	4.53874	2.6981	2.06646	5.65943	0.977951	1.02797	3.28005	4.47525	2.21317	2.31577
ENSGALG00000003164	14.7637	5.43197	25.6355	21.6574	18.9565	15.5181	9.07748	23.3835	20.6646	13.5826	16.6252	27.7553	10.9335	14.5446	24.3449	17.3683
ENSGALG00000003165	1503.93	875.226	1817.27	1422.8	2444.27	1564.42	1674.8	1480.36	2283.44	2054.37	2042.94	2086.79	2097.04	3573.49	2714.45	2255.56
ENSGALG00000003168	36.4171	130.367	31.3323	27.3072	24.5319	59.1627	30.8634	26.0816	28.9305	30.5609	15.6472	17.4756	25.147	35.802	32.091	19.6841
ENSGALG00000003169	279.526	527.58	186.095	205.275	218.557	345.278	1082.94	321.973	225.245	135.826	216.127	152.14	147.602	2010.51	181.48	218.84
ENSGALG00000003172	2578.72	1080.96	1222.91	991.533	5705.89	1336.5	1906.27	4689.29	3489.22	5165.92	1576.46	712.386	1795.28	3814.03	3403.86	1846.83
ENSGALG00000003174	0	1.35799	0.949463	0.941627	0	0	0	0.899366	0	1.13189	0	0	1.09335	0	0	1.15789
ENSGALG00000003175	23.6219	24.4439	25.6355	45.1981	30.1073	28.1265	26.3247	31.4778	18.5982	33.9566	39.118	30.8392	22.9603	29.0891	27.6646	40.526
ENSGALG00000003176	1.96849	0	3.79785	3.76651	3.34526	0	0	3.59746	5.16616	1.13189	0	0	0	5.59407	1.10659	2.31577
ENSGALG00000003179	0	0	0	0	0	0	0.907748	0	0	0	0	0	0	1.11881	0	1.15789
ENSGALG00000003181	262.794	226.106	238.315	256.123	200.715	273.506	207.874	285.099	215.945	245.619	217.105	268.301	192.429	298.723	209.145	188.735
ENSGALG00000003183	910.428	460.359	531.699	516.012	672.397	618.784	1171.9	803.134	1038.4	1116.04	625.889	801.82	769.717	1401.87	715.961	914.73
ENSGALG00000003185	392.714	783.561	242.113	282.488	373.554	523.736	383.07	313.879	296.538	254.674	408.783	310.448	251.47	192.436	283.286	312.629
ENSGALG00000003189	874.995	856.893	991.239	892.663	868.652	962.122	942.243	1075.64	961.939	963.234	862.553	904.618	951.213	1227.34	976.008	1009.68
ENSGALG00000003193	0	0	0	0.941627	2.23017	0	186.996	0	0	0	0	0	0	0	1.10659	0
ENSGALG00000003194	903.538	747.575	964.654	1154.43	1092.78	969.881	849.652	1199.75	1061.13	1067.37	1152.03	1282.91	1083.51	769.744	909.613	1007.36
ENSGALG00000003195	8.85821	12.9009	11.3936	9.41627	2.23017	2.90964	9.98523	6.29556	12.3988	4.52754	3.9118	12.3357	16.4002	15.6634	12.1724	16.2104
ENSGALG00000003196	80.7082	181.971	41.7764	59.3225	43.4883	64.0121	75.3431	98.0309	11.3655	80.3638	42.0519	29.8113	25.147	21.2575	22.1317	16.2104
ENSGALG00000003197	10799.1	13856.3	12886.1	14299.5	14517.3	9967.46	10717.8	12292.5	5664.18	11257.7	10365.3	7186.57	8367.4	9707.94	8113.48	8494.25
ENSGALG00000003199	1062	1033.43	1188.73	1070.63	1286.81	972.79	839.667	1055.86	1298.77	1414.86	1297.74	1339.45	1339.35	1453.34	1295.81	1191.46
ENSGALG00000003201	69.8815	94.3804	86.4011	87.5713	108.163	86.3194	90.7748	124.112	97.1238	88.287	86.0597	81.21	66.6943	59.2971	92.9532	77.5784
ENSGALG00000003203	69.8815	53.6407	121.531	83.8048	118.199	184.277	71.7121	108.823	38.2296	29.429	34.2283	57.5666	72.161	77.1981	42.0502	72.9468
ENSGALG00000003204	112.204	266.845	131.975	166.668	151.652	124.145	118.007	113.32	105.39	67.9131	99.751	92.5177	106.055	130.901	95.1664	127.367
ENSGALG00000003205	1990.15	1864.52	3185.45	2436.93	2040.61	2191.93	2350.16	2764.65	1357.67	2130.21	1872.78	1853.44	1774.5	2331.61	2152.31	2039.04
ENSGALG00000003206	107.283	84.8745	112.037	120.528	94.7823	113.476	109.838	111.521	146.719	123.375	143.759	113.077	183.683	154.396	122.831	138.946
ENSGALG00000003208	556.099	387.028	516.508	516.012	603.261	476.211	382.162	565.701	636.471	661.021	579.925	612.673	681.156	592.971	627.434	686.626
ENSGALG00000003211	1201.76	888.806	1689.09	1356.88	1483.06	1091.12	1076.59	1244.72	1350.43	1773.66	1409.23	1623.17	1588.64	1427.61	1519.34	1604.83
ENSGALG00000003212	2.95274	5.43197	3.79785	0.941627	1.11509	1.93976	2.72325	2.6981	6.19939	0	17.6031	0	0	2.23763	3.31976	5.78943
ENSGALG00000003213	62.0075	82.1585	29.4333	43.3148	39.028	80.5001	53.5572	52.1632	39.2628	15.8464	45.9637	46.2589	18.5869	4.47525	32.091	23.1577
ENSGALG00000003217	131.889	597.517	15.1914	37.6651	74.7107	148.392	118.915	81.8423	38.2296	20.3739	51.8314	22.6154	38.2672	51.4654	26.5581	38.2102
ENSGALG00000003219	92.5191	181.292	134.824	104.521	131.58	121.235	127.085	121.414	107.456	174.31	125.178	143.916	131.202	110.763	157.135	156.315
ENSGALG00000003220	616.138	536.407	783.307	612.058	728.151	449.055	437.535	431.696	1143.79	804.77	928.075	747.338	934.813	1143.43	1056.79	948.309
ENSGALG00000003221	404.525	469.186	370.291	385.125	341.216	315.211	302.28	369.639	283.106	337.302	312.944	243.63	274.431	218.169	265.581	276.735
ENSGALG00000003224	0.984246	1.35799	0.949463	0.941627	1.11509	0	0	0	0	0	0.977951	0	0	0	0	0
ENSGALG00000003226	5312.96	2036.31	4352.34	3682.7	3990.89	4121.99	3187.1	4168.56	5509.19	4956.52	5366.99	3835.37	4295.77	3775.99	5048.24	6421.64
ENSGALG00000003227	13.7794	14.2589	11.3936	10.3579	2.23017	5.81928	9.98523	0	2.06646	4.52754	8.80156	0	2.1867	4.47525	5.53293	0
ENSGALG00000003228	2927.15	1897.79	3548.14	3313.59	3234.86	3002.75	2019.74	3412.19	2815.56	3423.95	3088.37	3744.91	3632.1	2665.01	3468.04	3577.87
ENSGALG00000003233	392.714	350.362	451.944	453.864	425.963	344.308	303.188	509.041	448.423	591.976	467.461	460.533	422.033	485.565	377.346	493.259
ENSGALG00000003235	155.511	136.478	165.207	133.711	162.803	136.753	137.07	99.8296	216.979	170.915	194.612	206.623	260.217	236.07	205.825	211.893
ENSGALG00000003238	580.705	362.584	507.963	599.816	577.614	549.922	523.771	552.211	675.734	559.151	476.262	537.631	629.769	1086.37	583.171	549.996
ENSGALG00000003241	36.4171	20.3699	46.5237	38.6067	28.9922	50.4338	38.1254	49.4651	18.5982	41.8797	20.537	32.8952	27.3337	60.4159	32.091	20.8419
ENSGALG00000003242	3.93698	12.9009	6.64624	0.941627	3.34526	1.93976	0	0.899366	13.432	2.26377	6.84566	2.05595	1.09335	4.47525	0	2.31577
ENSGALG00000003243	966.53	429.804	421.561	283.43	1060.45	797.242	552.819	357.948	1327.7	450.49	544.719	439.973	1190.66	4136.25	1332.33	1270.2
ENSGALG00000003245	137.794	197.588	189.893	177.968	198.485	200.765	148.871	212.25	160.151	224.113	175.053	216.903	180.403	192.436	163.775	162.104
ENSGALG00000003247	331.691	430.483	581.071	459.514	349.022	270.597	305.911	323.772	463.921	405.215	572.101	517.071	591.502	222.644	500.177	566.206
ENSGALG00000003248	1827.74	1558.3	2402.14	2047.1	1963.67	2561.46	1871.78	2288.89	1820.55	2246.79	2298.18	2284.16	2373.66	1844.92	1771.64	2037.88
ENSGALG00000003249	895.664	884.053	1000.73	1206.22	1189.8	1091.12	871.438	1009.99	1204.75	1144.34	1427.81	1323	1396.21	1573.05	1209.5	1308.41
ENSGALG00000003250	107.283	148.7	128.177	121.47	100.358	105.717	109.838	94.4334	50.6284	135.826	115.398	102.797	98.4014	83.911	98.4861	101.894
ENSGALG00000003254	399.604	315.733	446.248	475.522	443.804	386.982	373.992	444.287	406.06	488.974	419.541	431.749	407.819	462.07	431.568	393.681
ENSGALG00000003256	1648.61	873.189	1574.21	1635.61	2117.55	1607.09	1489.62	1260.01	2047.87	1936.66	1894.29	2171.08	1871.81	4490.92	1841.36	1866.51
ENSGALG00000003258	23.6219	25.8018	33.2312	23.5407	23.4168	35.8856	5.44649	22.4841	29.9637	23.7696	18.5811	12.3357	13.1202	14.5446	23.2383	30.105
ENSGALG00000003259	322.833	284.499	306.676	346.519	322.26	298.723	242.369	357.048	278.973	318.06	318.812	304.281	345.498	319.981	260.048	290.629
ENSGALG00000003260	412.399	516.037	480.428	612.058	508.479	506.278	471.121	484.758	519.716	458.413	576.991	539.687	482.167	516.892	441.528	416.839
ENSGALG00000003261	12945.8	6970.57	8962.93	9591.41	15311.2	20233.7	14140.9	15048.2	8611.99	7751.15	6519.02	6549.23	8289.77	26681.5	10513.7	7225.21
ENSGALG00000003265	3188.96	2751.29	3835.83	3923.76	3901.68	3994.94	3391.35	4073.23	3356.97	4594.32	4185.63	4473.75	4456.49	4240.3	4387.61	4118.6
ENSGALG00000003267	2864.16	2361.55	2453.41	2484.01	3638.52	3410.1	3578.34	2609.96	3155.49	2824.05	2480.08	2714.88	2865.67	12500.5	3131.64	2944.5
ENSGALG00000003272	341.533	590.727	429.157	422.791	343.446	401.531	364.915	378.633	347.166	479.919	506.579	614.729	581.661	478.852	484.684	492.102
ENSGALG00000003273	67.913	93.7015	47.4731	65.9139	46.8336	82.4399	93.4981	77.3455	67.1601	74.7044	70.4125	52.4267	82.0011	36.9208	38.7305	48.6312
ENSGALG00000003281	185.038	266.845	165.207	163.843	144.961	185.247	230.568	134.905	145.686	117.716	125.178	117.189	134.482	108.525	143.856	111.157
ENSGALG00000003282	4900.56	2851.78	5221.1	4871.04	6178.69	4951.24	4995.34	5315.25	7273.95	6554.75	5748.4	7438.42	6565.56	10882.7	7777.08	8040.36
ENSGALG00000003283	2229.32	1189.6	873.506	1964.23	659.016	1917.45	2130.49	1820.32	570.344	515.008	901.671	861.443	862.652	550.456	625.221	780.415
ENSGALG00000003284	240.156	1189.6	227.871	254.239	179.529	241.5	305.911	203.257	206.646	202.607	294.363	251.854	191.336	149.921	223.53	179.472
ENSGALG00000003285	2.95274	4.75297	2.84839	4.70814	2.23017	0.969881	3.63099	3.59746	1.03323	1.13189	11.7354	0	0	3.35644	4.42634	4.63154
ENSGALG00000003286	92.5191	4.75297	10.4441	16.9493	24.5319	1.93976	23.6015	6.29556	43.3957	21.5058	30.3165	4.1119	6.56009	15.6634	26.5581	39.3681
ENSGALG00000003287	93.5034	162.28	86.4011	102.637	92.5521	103.777	177.011	107.025	63.0271	139.222	71.3904	91.4897	90.7479	115.238	75.2478	83.3678
ENSGALG00000003288	522.635	540.481	509.862	594.167	493.983	583.868	606.376	547.714	498.018	628.196	521.248	622.953	543.394	550.456	419.396	441.155
ENSGALG00000003293	466.533	456.964	390.229	431.265	428.193	476.211	559.173	545.016	533.148	418.797	455.725	445.113	551.048	551.575	568.785	487.47
ENSGALG00000003294	7.87397	134.441	17.0903	13.1828	14.4961	21.3374	31.7712	13.4905	10.3323	15.8464	25.4267	25.6994	9.84014	14.5446	16.5988	16.2104
ENSGALG00000003295	76.7712	24.4439	42.7258	41.4316	42.3733	82.4399	68.0811	36.874	20.6646	12.4507	20.537	27.7553	44.8273	30.208	24.3449	25.4735
ENSGALG00000003297	157.479	475.976	152.864	145.952	119.314	141.603	193.35	144.798	131.22	157.332	163.318	143.916	154.162	212.575	136.11	129.683
ENSGALG00000003298	126.968	125.614	98.7441	135.594	123.775	111.536	64.4501	116.918	98.157	98.474	105.619	94.5737	126.828	79.4357	97.3795	125.052
ENSGALG00000003299	192.912	231.538	179.448	165.726	187.334	194.946	211.505	175.376	238.677	164.123	240.576	209.707	223.043	299.842	187.013	196.841
ENSGALG00000003301	33.4644	65.8626	30.3828	40.49	35.6827	42.6748	22.6937	29.6791	16.5317	15.8464	22.4929	22.6154	16.4002	11.1881	15.4922	19.6841
ENSGALG00000003302	0.984246	0	0	0	0	0	0	0	0	0	0.977951	0	0	0	0	0
ENSGALG00000003304	127.952	71.9736	104.441	83.8048	133.81	117.356	118.915	122.314	107.456	160.728	108.553	83.266	71.0677	223.763	108.445	75.2626
ENSGALG00000003307	2033.45	2191.12	1826.77	1938.81	2319.38	2200.66	2056.05	1991.2	1964.17	2070.22	1909.94	2098.1	1985.52	1944.5	1923.25	2074.93
ENSGALG00000003308	578.737	501.778	517.457	543.319	565.348	614.904	580.959	661.034	678.833	691.582	645.448	670.24	751.131	654.506	624.114	603.259
ENSGALG00000003310	0	0	0	0	0	0	8.16974	0	0	0	0	0	0	0	0	0
ENSGALG00000003313	136.81	329.992	148.116	170.435	118.199	129.964	91.6826	126.811	53.7281	76.9682	107.575	83.266	76.5344	54.8219	75.2478	76.4205
ENSGALG00000003314	1576.76	805.289	1307.41	1086.64	1852.16	1506.22	1114.71	1445.28	3397.27	1783.85	1977.42	2221.45	2264.32	3506.36	2838.39	3239.77
ENSGALG00000003318	104.33	151.416	98.7441	139.361	197.37	154.211	161.579	239.231	196.314	264.861	127.134	181.952	101.681	121.951	183.693	170.209
ENSGALG00000003319	17.7164	82.8375	23.7366	19.7742	14.4961	26.1868	30.8634	26.0816	10.3323	13.5826	15.6472	13.3637	7.65344	3.35644	14.3856	8.1052
ENSGALG00000003321	169.29	380.917	139.571	163.843	111.509	120.265	128.9	227.54	202.513	196.948	147.671	154.196	136.669	159.99	216.891	153.999
ENSGALG00000003322	29.5274	37.3448	46.5237	35.7818	27.8771	54.3133	27.2325	48.5658	61.9939	43.0116	63.5668	45.2309	41.5472	25.7327	63.0754	62.5258
ENSGALG00000003323	573.815	545.234	785.206	435.032	476.142	310.362	127.085	125.911	424.658	783.264	860.597	646.596	677.876	547.1	699.362	1346.62
ENSGALG00000003324	72.8342	67.8996	9.49463	19.7742	43.4883	103.777	86.2361	29.6791	17.5649	12.4507	14.6693	22.6154	9.84014	23.4951	16.5988	8.1052
ENSGALG00000003325	688.972	514	501.316	472.697	759.373	499.489	616.361	658.336	940.241	731.198	608.285	688.743	650.542	841.348	717.067	664.627
ENSGALG00000003326	179.133	201.662	233.568	147.835	240.858	205.615	160.671	286.898	207.68	234.3	201.458	195.315	223.043	135.376	224.637	247.788
ENSGALG00000003329	286.416	329.313	394.027	329.569	285.462	329.759	207.874	260.816	245.909	316.928	316.856	240.546	360.805	132.02	334.189	284.84
ENSGALG00000003331	278.542	439.31	265.85	272.13	211.866	252.169	293.203	242.829	200.447	203.739	207.326	239.518	216.483	312.149	233.49	206.104
ENSGALG00000003333	238.188	338.14	295.283	258.947	296.613	220.163	186.088	268.011	278.973	271.652	177.009	425.582	228.51	187.961	236.809	277.893
ENSGALG00000003336	77.7554	40.0608	16.1409	48.023	47.9487	38.7952	52.6494	43.1696	75.4259	31.6928	48.8975	11.3077	30.6138	91.7427	102.912	79.8941
ENSGALG00000003337	1990.15	2011.19	2187.56	2452	2895.88	1997.95	2103.25	2547.9	1948.68	2349.79	1972.53	2240.98	1917.73	2104.49	2277.35	2197.67
ENSGALG00000003339	328.738	229.501	233.568	215.633	289.922	284.175	285.941	247.326	429.824	398.424	418.563	389.602	413.286	632.13	402.797	401.786
ENSGALG00000003340	416.336	377.522	767.166	595.108	709.194	570.29	335.867	539.619	717.063	958.707	562.322	869.667	856.092	488.921	906.294	1081.47
ENSGALG00000003344	2940.93	2314.02	4120.67	4067.83	4061.14	3376.16	3089.98	3483.24	3393.13	3753.33	3907.89	4529.26	3780.8	3812.92	4136.42	3852.29
ENSGALG00000003345	191.928	181.971	206.983	125.236	236.398	255.079	182.457	231.137	168.417	122.244	84.1038	131.581	179.309	167.822	289.925	288.314
ENSGALG00000003348	743.106	583.937	802.296	824.865	844.12	732.26	473.845	1032.47	450.489	719.879	533.961	501.652	546.674	484.446	582.064	583.575
ENSGALG00000003349	100.393	1353.24	47.4731	60.2641	57.9845	82.4399	68.0811	54.8613	28.9305	50.9348	93.8833	34.9511	30.6138	21.2575	29.8778	26.6314
ENSGALG00000003353	544.288	447.458	663.675	612.999	533.011	754.567	979.46	675.424	962.972	545.569	587.748	576.694	792.678	711.565	568.785	709.784
ENSGALG00000003354	4.92123	19.0119	18.0398	15.066	5.57543	10.6687	7.26199	4.49683	7.23262	9.05508	21.5149	8.2238	9.84014	5.59407	18.812	8.1052
ENSGALG00000003355	275.589	310.301	311.424	357.818	316.684	278.356	275.955	361.545	230.411	290.894	347.173	386.518	266.777	277.466	245.662	221.156
ENSGALG00000003356	364.171	338.819	423.46	355.935	415.927	378.254	305.003	386.727	381.263	500.293	332.503	360.819	397.979	378.159	433.782	435.365
ENSGALG00000003357	920.27	697.329	917.181	908.67	1130.7	1040.68	935.889	1079.24	960.906	1074.16	927.097	1079.37	1122.87	2135.81	1135.36	1215.78
ENSGALG00000003358	459.643	390.423	459.54	416.199	435.998	456.814	421.195	437.092	503.184	607.822	538.851	495.484	519.341	692.545	522.308	509.47
ENSGALG00000003359	721.452	788.314	557.335	620.532	614.412	790.453	714.398	732.084	653.002	588.58	581.881	548.938	665.849	660.1	631.86	649.574
ENSGALG00000003360	2.95274	15.6169	7.5957	11.2995	4.46034	3.87952	11.8007	2.6981	1.03323	2.26377	0	3.08392	0	30.208	3.31976	0
ENSGALG00000003361	1.96849	3.39498	0	0.941627	2.23017	2.90964	3.63099	1.79873	2.06646	0	4.88975	3.08392	0	1.11881	2.21317	2.31577
ENSGALG00000003362	618.106	585.974	524.103	479.288	438.229	508.218	509.247	369.639	655.069	681.395	653.271	483.148	676.783	755.199	763.544	632.206
ENSGALG00000003365	49.2123	73.3316	56.9678	58.3809	69.1353	64.0121	33.5867	59.3581	44.429	47.5392	40.096	34.9511	50.294	44.7525	49.7963	41.6839
ENSGALG00000003369	200.786	239.007	206.983	238.232	202.946	210.464	154.317	186.169	182.882	198.08	210.259	222.043	154.162	139.852	201.399	211.893
ENSGALG00000003370	281.494	256.66	247.81	246.706	228.593	176.518	184.273	269.81	222.145	166.387	274.804	213.819	198.989	233.832	193.652	211.893
ENSGALG00000003373	249.014	321.165	217.427	237.29	248.664	219.193	232.384	274.307	229.377	204.871	195.59	262.134	217.576	267.396	224.637	214.209
ENSGALG00000003374	0	13.5799	0	0	0	0	236.922	0	0	0	1.9559	0	3.28005	1.11881	1.10659	0
ENSGALG00000003377	616.138	425.731	845.022	841.815	781.675	477.181	502.893	745.574	822.452	877.211	768.669	835.743	712.863	697.021	911.826	563.891
ENSGALG00000003378	25.5904	38.0238	20.8882	24.4823	30.1073	17.4579	45.3874	24.2829	20.6646	21.5058	10.7575	19.5315	17.4936	39.1585	16.5988	13.8946
ENSGALG00000003381	580.705	575.789	714.946	595.108	622.218	651.76	554.634	534.223	1046.66	937.201	1035.65	1027.97	1095.54	1103.15	885.268	1014.31
ENSGALG00000003383	1105.31	933.62	1148.85	1258.96	1336.99	1327.77	1171.9	1278.9	1642.84	1414.86	1376.95	1430.94	1550.37	1960.16	1436.35	1497.15
ENSGALG00000003385	382.872	451.532	433.905	442.565	478.372	405.41	427.549	433.494	465.988	561.415	449.857	544.827	520.434	547.1	538.907	562.733
ENSGALG00000003387	49.2123	42.7767	60.7656	63.089	57.9845	65.9519	57.1881	44.9683	104.356	58.858	94.8612	76.0701	99.4947	101.812	64.182	78.7363
ENSGALG00000003391	300.195	371.411	310.474	328.628	320.03	304.543	332.236	330.967	318.235	365.599	267.959	335.12	279.897	300.961	274.433	245.472
ENSGALG00000003392	1153.54	1209.29	1252.34	1137.49	1266.74	1159.98	1109.27	1120.61	1765.79	1612.94	1605.8	1713.63	1571.14	1695	1584.63	1553.88
ENSGALG00000003396	197.833	248.513	120.582	112.995	231.938	201.735	205.151	201.458	398.827	169.783	123.222	142.888	188.056	430.743	212.464	162.104
ENSGALG00000003397	964.561	793.746	935.221	879.48	1032.57	877.742	845.114	983.007	1245.04	1224.7	1036.63	1185.25	1059.45	1396.28	1219.46	1222.73
ENSGALG00000003398	687.004	437.952	527.901	502.829	502.904	697.344	708.951	572.896	787.323	769.682	581.881	675.379	713.957	876.031	549.973	624.101
ENSGALG00000003400	1021.65	978.433	1921.71	1790.97	1896.76	1385.96	1280.83	1494.75	1019.8	1775.93	1766.18	1878.11	1649.86	905.12	1439.67	1260.94
ENSGALG00000003403	14.7637	2.71598	15.1914	5.64976	2.23017	13.5783	3.63099	5.39619	5.16616	3.39566	10.7575	10.2797	15.3069	2.23763	6.63951	3.47366
ENSGALG00000003405	639.76	453.569	539.295	601.7	663.476	559.621	472.937	714.996	976.404	916.827	763.78	770.981	930.44	1041.62	800.061	822.099
ENSGALG00000003408	59.0548	121.54	56.9678	79.0967	64.675	62.0724	81.6974	72.8486	66.1268	81.4957	93.8833	82.238	89.6546	78.3169	87.4203	72.9468
ENSGALG00000003409	178.149	120.182	176.6	175.143	147.191	209.494	130.716	116.018	94.0241	65.6493	93.8833	125.413	94.028	96.2179	120.618	82.2099
ENSGALG00000003412	263.778	343.572	347.503	423.732	267.621	230.832	213.321	211.351	333.734	512.744	228.841	289.889	337.845	185.723	379.559	241.998
ENSGALG00000003416	1391.72	763.871	1740.37	1756.13	1749.57	1734.15	1640.3	1527.12	1732.73	1435.23	1515.82	2178.28	2429.42	2243.22	2291.74	2705.98
ENSGALG00000003419	58.0705	139.194	49.3721	31.0737	51.2939	51.4037	72.6199	44.0689	34.0966	56.5943	43.0298	38.0351	39.3606	35.802	46.4766	40.526
ENSGALG00000003420	70.8657	41.4188	64.5635	61.2058	54.6392	88.2592	73.5276	51.2638	54.7613	30.5609	33.2503	34.9511	51.3874	116.357	63.0754	33.5787
ENSGALG00000003424	0	4.75297	0	0	1.11509	0	0	0.899366	0	0	0.977951	2.05595	0	2.23763	0	0
ENSGALG00000003425	0	2.71598	0	0	0	0	0	0	0	0	0	0	0	0	0	0
ENSGALG00000003426	2.95274	1.35799	0	0	0	0	0	0	1.03323	0	0	0	1.09335	0	0	1.15789
ENSGALG00000003427	186.022	238.328	130.076	98.8708	158.342	175.548	177.919	139.402	85.7582	91.6827	95.8392	84.2939	95.1213	172.297	130.577	129.683
ENSGALG00000003428	209.644	186.724	172.802	201.508	189.565	199.795	221.491	178.074	227.311	186.761	189.722	189.147	214.296	342.357	210.251	257.051
ENSGALG00000003429	455.706	264.808	428.208	491.529	535.241	491.73	757.97	360.646	706.731	801.375	683.588	972.464	523.714	1434.32	676.124	651.89
ENSGALG00000003430	329.722	325.239	380.735	390.775	418.157	321.031	322.251	301.288	289.305	287.499	371.621	378.295	303.951	307.674	326.443	221.156
ENSGALG00000003432	63.976	56.3567	56.0183	98.8708	139.386	72.7411	31.7712	71.9493	88.8579	46.4073	50.8534	94.5737	59.0408	142.089	172.627	65.9995
ENSGALG00000003433	77.7554	111.355	16.1409	16.0077	68.0202	128.024	127.085	46.767	32.0302	11.3189	33.2503	4.1119	10.9335	51.4654	18.812	28.9472
ENSGALG00000003434	99.4088	133.083	81.6538	58.3809	72.4806	86.3194	146.147	117.817	52.6948	124.507	79.214	96.6296	89.6546	87.2674	65.2885	76.4205
ENSGALG00000003435	5.90548	5.43197	3.79785	3.76651	14.4961	5.81928	7.26199	10.7924	5.16616	4.52754	6.84566	3.08392	6.56009	4.47525	5.53293	4.63154
ENSGALG00000003438	10.8267	393.139	6.64624	7.53302	4.46034	10.6687	57.1881	8.09429	4.13293	3.39566	8.80156	2.05595	2.1867	7.83169	5.53293	3.47366
ENSGALG00000003439	2672.23	1574.59	3713.35	2987.78	4124.7	2716.64	3287.86	2884.27	3986.21	3865.39	3820.85	4266.09	3926.21	6428.7	3969.32	3722.6
ENSGALG00000003441	129.92	118.824	106.34	108.287	113.739	139.663	146.147	132.207	192.181	133.562	154.516	137.749	142.135	195.792	169.308	115.789
ENSGALG00000003443	2.95274	21.7279	0	0.941627	0	4.8494	3.63099	2.6981	3.0997	3.39566	3.9118	1.02797	0	2.23763	0	1.15789
ENSGALG00000003445	369.092	437.952	506.064	422.791	399.201	429.657	318.62	409.211	380.229	449.358	356.952	530.435	343.311	335.644	527.841	471.26
ENSGALG00000003446	3.93698	1.35799	0.949463	7.53302	2.23017	0.969881	9.07748	0	0	0	0	0	0	0	1.10659	0
ENSGALG00000003447	102.362	88.9485	123.43	74.3885	134.925	96.0182	111.653	78.2448	144.652	113.189	112.464	170.644	99.4947	163.347	157.135	156.315
ENSGALG00000003454	1529.52	1423.18	1575.16	1499.07	1359.29	1201.68	1050.26	1378.73	1867.05	1724.99	1587.21	1736.25	1762.48	937.566	1561.39	1724.09
ENSGALG00000003456	1.96849	0.678996	0	0	1.11509	0	0	0	0	0	0	0	0	0	1.10659	5.78943
ENSGALG00000003457	388.777	651.836	395.926	403.958	306.649	422.868	363.099	314.778	285.172	220.718	295.341	296.057	264.59	316.624	234.596	273.261
ENSGALG00000003458	230.314	404.003	217.427	257.064	263.16	315.211	248.723	260.816	257.275	209.399	221.017	263.162	228.51	279.703	224.637	238.525
ENSGALG00000003461	124.999	169.749	54.1194	51.7895	83.6314	153.241	128.9	103.427	138.453	104.133	64.5448	55.5106	68.881	391.585	132.79	72.9468
ENSGALG00000003464	5.90548	19.6909	2.84839	2.82488	1.11509	3.87952	0	6.29556	1.03323	0	3.9118	0	1.09335	0	0	3.47366
ENSGALG00000003466	15.7479	16.2959	5.69678	43.3148	74.7107	18.4277	18.155	71.9493	21.6979	9.05508	14.6693	6.16785	14.2135	68.2476	40.9437	5.78943
ENSGALG00000003467	457.674	413.509	764.318	403.958	487.292	344.308	396.686	418.205	303.77	498.029	374.555	386.518	333.471	547.1	322.016	393.681
ENSGALG00000003470	0.984246	0	0.949463	1.88325	1.11509	1.93976	4.53874	1.79873	2.06646	4.52754	0	0	2.1867	0	2.21317	1.15789
ENSGALG00000003472	0	0.678996	0	0	2.23017	1.93976	1.8155	0	1.03323	0	0.977951	1.02797	1.09335	0	2.21317	0
ENSGALG00000003473	26.5746	133.083	79.7549	94.1627	40.1431	32.9759	239.646	44.9683	14.4652	11.3189	18.5811	10.2797	12.0268	8.95051	19.9185	19.6841
ENSGALG00000003474	948.813	800.536	1137.46	858.764	1335.87	1157.07	1004.88	1191.66	1293.61	1739.71	1064.99	1327.12	1220.18	1347.05	1322.37	1225.04
ENSGALG00000003475	168.306	390.423	157.611	149.719	143.846	190.097	244.184	139.402	140.52	71.3088	148.649	128.497	153.069	182.367	123.938	106.526
ENSGALG00000003476	282.479	332.029	255.405	192.092	331.18	315.211	278.679	339.061	261.408	261.465	193.634	201.483	229.603	318.862	250.088	255.893
ENSGALG00000003478	5.90548	4.75297	5.69678	2.82488	3.34526	8.72893	5.44649	4.49683	5.16616	4.52754	4.88975	3.08392	1.09335	7.83169	2.21317	3.47366
ENSGALG00000003483	388.777	827.017	379.785	419.966	287.692	335.579	413.933	339.061	259.341	209.399	296.319	251.854	273.337	249.495	260.048	222.314
ENSGALG00000003484	1.96849	112.034	0.949463	1.88325	1.11509	7.75905	12.7085	1.79873	4.13293	0	9.77951	4.1119	2.1867	1.11881	1.10659	1.15789
ENSGALG00000003485	613.185	1793.91	1127.96	1062.16	1310.23	644.971	673.549	824.718	978.47	1372.98	1212.66	1151.33	1186.28	1266.5	1385.45	1053.68
ENSGALG00000003487	476.375	597.517	443.399	528.253	482.832	472.332	428.457	465.871	531.081	315.796	443.99	449.225	460.3	435.218	479.152	490.944
ENSGALG00000003492	784.444	640.293	1048.21	1090.4	1028.11	810.82	679.904	1062.15	1038.4	1486.17	1251.78	1533.74	1302.18	1210.56	1379.91	1426.52
ENSGALG00000003495	825.782	604.985	1185.88	1132.78	1079.4	899.079	844.206	988.403	1023.93	1099.06	1015.11	1310.67	1140.36	1014.76	1140.89	1222.73
ENSGALG00000003496	309.053	168.391	192.741	189.267	224.132	200.765	246	228.439	247.976	309.005	322.724	214.847	213.203	144.327	153.815	226.946
ENSGALG00000003498	88.5821	243.76	84.5022	93.2211	104.818	100.868	107.114	83.641	85.7582	150.541	109.53	95.6016	85.2812	101.812	98.4861	56.7364
ENSGALG00000003499	105.314	264.129	116.784	132.769	73.5957	117.356	115.284	81.8423	54.7613	24.9015	87.0376	99.7135	55.7608	27.9703	47.5832	33.5787
ENSGALG00000003500	12.7952	10.1849	14.2419	9.41627	15.6112	13.5783	21.786	12.5911	25.8308	21.5058	14.6693	21.5875	26.2404	40.2773	24.3449	18.5262
ENSGALG00000003503	77.7554	1140.71	69.3108	51.7895	70.2504	74.6808	99.8523	81.8423	47.5287	87.1552	72.3684	61.6785	54.6674	41.3961	75.2478	43.9997
ENSGALG00000003505	327.754	226.106	276.294	375.709	328.95	357.886	332.236	288.696	425.691	356.544	504.623	413.246	286.457	384.872	437.101	449.26
ENSGALG00000003507	255.904	154.811	313.323	251.414	198.485	196.886	215.136	186.169	450.489	229.773	298.275	333.064	262.404	369.208	367.386	283.682
ENSGALG00000003509	2.95274	0	0.949463	0	4.46034	0.969881	2.72325	3.59746	0	4.52754	0	0	0	0	0	3.47366
ENSGALG00000003510	164.369	204.378	163.308	226.932	91.437	174.579	170.657	102.528	70.2598	57.7261	84.1038	79.1541	111.522	179.01	70.8215	69.4732
ENSGALG00000003512	0	0	0.949463	0	0	1.93976	0	0	0	0	0	0	0	0	0	1.15789
ENSGALG00000003517	192.912	267.524	264.9	213.749	215.212	206.585	174.288	231.137	258.308	336.17	281.65	299.141	275.524	217.05	215.784	238.525
ENSGALG00000003518	325.785	498.383	508.912	450.098	535.241	1287.03	1171.9	443.387	360.598	604.427	593.616	605.477	682.25	723.872	572.105	467.786
ENSGALG00000003520	49.2123	84.1955	41.7764	26.3656	33.4526	32.9759	54.4649	35.9746	38.2296	32.8247	37.1621	27.7553	33.8938	10.0693	35.4107	25.4735
ENSGALG00000003521	197719	132638	310970	286434	316786	305662	257053	268781	244910	318842	313262	332665	328151	256180	325138	321767
ENSGALG00000003522	876.963	1888.97	870.657	894.546	806.207	828.278	944.058	776.153	862.749	905.508	815.611	910.786	902.013	1084.13	831.046	725.995
ENSGALG00000003523	452.753	607.701	556.385	854.997	401.431	665.338	425.734	670.927	511.45	474.26	594.594	437.917	848.439	286.416	283.286	810.52
ENSGALG00000003526	386.809	541.839	378.836	436.915	461.645	484.94	416.656	518.934	457.722	509.348	560.366	522.211	563.075	475.496	401.691	575.469
ENSGALG00000003527	3499.98	2957.71	1290.32	1936.93	5844.16	6743.58	5615.33	8079.9	6856.53	6266.12	3128.46	3493.06	5274.31	14224.6	6996.94	9182.04
ENSGALG00000003529	267.715	188.761	476.63	301.321	357.942	173.609	275.048	53.0626	75.4259	166.387	256.223	322.784	314.884	227.119	204.718	200.314
ENSGALG00000003532	5371.03	5789.12	4210.87	3890.8	3566.04	4432.36	5248.6	4351.13	3765.1	3542.8	4030.14	2806.37	3368.61	10436.3	3118.36	2893.56
ENSGALG00000003533	215.55	153.453	235.467	168.551	157.227	135.783	170.657	241.929	111.589	196.948	149.626	143.916	122.455	198.03	173.734	175.999
ENSGALG00000003536	50.1965	77.4055	80.7043	63.089	64.675	68.8615	62.6346	51.2638	73.3595	32.8247	79.214	59.6225	86.3745	31.3268	55.3293	60.2101
ENSGALG00000003537	0	0	0.949463	0	0	0	0	0	0	1.13189	0.977951	0	0	0	0	0
ENSGALG00000003539	71.85	104.565	68.3613	74.3885	47.9487	67.8917	70.8044	28.7797	30.997	13.5826	23.4708	35.9791	38.2672	44.7525	60.8622	16.2104
ENSGALG00000003540	95.4719	193.514	70.2602	77.2134	78.056	95.0483	93.4981	103.427	99.1903	113.189	79.214	69.9023	90.7479	101.812	85.2071	71.7889
ENSGALG00000003545	0.984246	0	0	3.76651	0	0	2.72325	0	2.06646	1.13189	0.977951	0	0	0	0	0
ENSGALG00000003547	276.573	329.313	278.193	270.247	367.978	301.633	295.018	294.992	296.538	293.158	299.253	285.777	348.778	250.614	266.687	238.525
ENSGALG00000003548	48.2281	88.2695	93.0474	109.229	64.675	99.8977	71.7121	68.3518	42.3625	41.8797	36.1842	57.5666	36.0805	73.8417	40.9437	32.4208
ENSGALG00000003549	351.376	258.018	501.316	333.336	312.224	434.507	364.007	396.62	408.127	329.379	325.658	425.582	356.432	401.654	526.735	551.154
ENSGALG00000003550	95.4719	44.1347	73.1086	84.7464	37.9129	32.9759	80.7896	39.5721	271.74	31.6928	92.9053	44.2029	64.5076	83.911	106.232	35.8945
ENSGALG00000003553	0	6.78996	0	0	0	0	52.6494	0.899366	1.03323	3.39566	1.9559	0	5.46674	0	4.42634	1.15789
ENSGALG00000003554	0.984246	1.35799	3.79785	9.41627	3.34526	11.6386	3.63099	3.59746	1.03323	2.26377	0	3.08392	1.09335	1.11881	0	1.15789
ENSGALG00000003557	0	0	0	0	0	0	0	0	0	0	0	0	0	1.11881	0	0
ENSGALG00000003558	68.8972	54.3197	56.9678	43.3148	63.5599	40.735	56.2804	48.5658	56.8277	33.9566	48.8975	37.0071	50.294	54.8219	43.1568	41.6839
ENSGALG00000003559	38.3856	47.5297	45.5742	60.2641	47.9487	32.0061	61.7269	47.6664	46.4954	62.2537	67.4786	52.4267	54.6674	60.4159	44.2634	64.8416
ENSGALG00000003560	44.2911	13.5799	26.585	24.4823	13.381	36.8555	16.3395	20.6854	15.4985	6.79131	21.5149	11.3077	13.1202	6.71288	11.0659	5.78943
ENSGALG00000003562	113.188	79.4425	31.3323	48.023	224.132	343.338	777.94	298.589	29.9637	50.9348	30.3165	25.6994	49.2007	116.357	74.1412	41.6839
ENSGALG00000003563	444.879	437.273	426.309	500.946	364.633	446.145	451.151	428.098	508.35	518.403	482.13	524.267	484.353	853.655	447.061	393.681
ENSGALG00000003566	35.4329	30.5548	43.6753	20.7158	51.2939	38.7952	64.4501	29.6791	64.0604	43.0116	51.8314	38.0351	62.3209	63.7724	39.8371	49.7891
ENSGALG00000003567	6.88972	14.2589	15.1914	17.8909	10.0358	13.5783	27.2325	11.6918	13.432	7.9232	11.7354	14.3916	18.5869	16.7822	12.1724	6.94732
ENSGALG00000003568	36.4171	55.6777	26.585	32.0153	17.8414	15.5181	26.3247	14.3899	47.5287	15.8464	17.6031	24.6714	10.9335	19.0198	26.5581	15.0525
ENSGALG00000003569	17.7164	34.6288	20.8882	23.5407	14.4961	21.3374	28.1402	35.0753	17.5649	31.6928	42.0519	19.5315	19.6803	5.59407	29.8778	27.7893
ENSGALG00000003570	520.666	1178.06	405.421	397.367	386.935	424.808	795.188	483.859	240.743	256.938	479.196	315.588	347.685	264.04	322.016	378.629
ENSGALG00000003572	592.516	390.423	188.943	215.633	301.073	418.019	1050.26	774.354	424.658	432.38	334.459	298.113	330.191	3042.05	459.233	715.574
ENSGALG00000003573	0	2.03699	0	0	0	0	0	0	0	0	0	0	0	0	0	0
ENSGALG00000003574	195.865	283.141	142.419	151.602	159.457	243.44	281.402	182.571	185.982	115.452	104.641	129.525	139.949	233.832	100.699	126.21
ENSGALG00000003575	172.243	199.625	235.467	224.107	250.894	256.049	250.539	268.011	157.051	252.41	225.907	205.595	190.243	203.624	173.734	230.419
ENSGALG00000003578	1231.29	5605.79	619.05	1404.91	744.877	3187.03	1631.22	827.416	247.976	311.268	621.977	623.981	592.595	292.01	381.772	306.84
ENSGALG00000003580	2556.09	1846.19	1480.21	2081.94	1261.16	2272.43	2586.18	2055.05	674.7	542.173	1098.24	958.072	1028.84	532.555	867.563	923.993
ENSGALG00000003582	1.96849	0	0	0	4.46034	0	8.16974	0.899366	0	0	0	0	0	0	0	0
ENSGALG00000003584	39.3698	1482.93	37.9785	36.7235	23.4168	42.6748	167.933	26.981	16.5317	32.8247	100.729	29.8113	26.2404	21.2575	25.4515	25.4735
ENSGALG00000003588	0.984246	2.03699	1.89893	0	0	0	0	3.59746	0	0	0	0	0	0	0	0
ENSGALG00000003589	0.984246	11.5429	7.5957	3.76651	3.34526	0.969881	41.7564	2.6981	5.16616	1.13189	26.4047	9.25177	17.4936	15.6634	53.1161	1.15789
ENSGALG00000003590	61.0233	47.5297	60.7656	98.8708	69.1353	96.0182	47.2029	61.1569	39.2628	50.9348	35.2062	62.7065	68.881	11.1881	53.1161	42.8418
ENSGALG00000003594	1361.21	1312.5	2471.45	2437.87	2808.9	2914.49	1799.16	1663.83	1619.07	2961.01	2216.04	3308.02	3328.15	1915.41	1970.83	2419.98
ENSGALG00000003595	2.95274	0	0	1.88325	1.11509	6.78917	5.44649	0	0	2.26377	0	0	1.09335	0	0	1.15789
ENSGALG00000003596	255.904	317.77	198.438	198.683	241.974	181.368	221.491	210.452	356.465	417.666	384.335	360.819	358.618	298.723	265.581	326.524
ENSGALG00000003597	322.833	404.682	379.785	396.425	398.086	399.591	368.546	352.551	366.797	402.951	401.938	361.847	362.992	384.872	382.879	324.208
ENSGALG00000003601	979.325	592.764	1071.94	865.355	916.6	903.929	952.228	657.436	1731.7	1420.52	1334.9	1346.65	1665.17	1424.25	1402.04	1677.78
ENSGALG00000003602	37.4013	68.5786	17.0903	32.0153	18.9565	16.488	22.6937	24.2829	43.3957	35.0884	18.5811	20.5595	21.867	12.3069	27.6646	30.105
ENSGALG00000003604	25.5904	47.5297	25.6355	38.6067	39.028	31.0362	29.0479	42.2702	60.9607	53.1986	44.9857	34.9511	47.014	17.901	56.4359	35.8945
ENSGALG00000003605	311.022	384.312	331.363	306.029	314.454	306.482	296.834	337.262	488.719	409.742	433.232	395.77	402.352	488.921	396.158	402.944
ENSGALG00000003614	51.1808	100.491	75.957	68.7388	64.675	68.8615	72.6199	83.641	33.0634	100.738	51.8314	64.7624	32.8005	95.0991	49.7963	35.8945
ENSGALG00000003624	3.93698	16.2959	6.64624	2.82488	2.23017	2.90964	0.907748	0.899366	0	0	0.977951	7.19582	4.37339	6.71288	3.31976	2.31577
ENSGALG00000003625	1700.78	1197.07	2022.36	1756.13	1712.77	1668.19	1515.03	1799.63	1623.21	1886.85	1731.95	1866.8	1523.03	1580.88	1930.99	1720.62
ENSGALG00000003628	450.785	289.931	517.457	438.798	540.817	600.356	651.763	429.897	1068.36	493.502	635.668	671.267	647.262	1238.53	844.325	1082.62
ENSGALG00000003631	62.9917	88.9485	75.957	61.2058	84.7465	70.8013	58.0959	51.2638	101.257	92.8146	67.4786	52.4267	64.5076	42.5149	71.9281	57.8943
ENSGALG00000003634	1307.08	1180.77	1489.71	1452.93	1581.19	1458.7	1500.51	1396.72	1722.4	1363.92	1719.24	1774.28	1683.76	1972.47	1836.93	1674.3
ENSGALG00000003636	10.8267	31.2338	42.7258	39.5483	8.92068	9.69881	22.6937	14.3899	4.13293	5.65943	10.7575	11.3077	5.46674	2.23763	7.7461	9.26309
ENSGALG00000003641	241.14	222.032	242.113	211.866	238.628	260.898	260.524	213.15	424.658	287.499	349.128	292.973	354.245	458.713	283.286	314.945
ENSGALG00000003642	362.203	131.725	170.903	194.917	763.834	726.441	551.911	572.896	479.42	238.828	201.458	175.784	293.017	584.021	413.863	401.786
ENSGALG00000003644	577.752	275.672	66.4624	47.0814	1165.26	1413.12	1513.22	840.907	913.377	294.29	88.0156	69.9023	336.751	2592.29	672.804	487.47
ENSGALG00000003645	22.6377	30.5548	14.2419	4.70814	5.57543	17.4579	12.7085	4.49683	12.3988	5.65943	7.82361	10.2797	12.0268	15.6634	1.10659	5.78943
ENSGALG00000003647	0	0	0	0	0	0	1.8155	0	0	0	0	0	0	0	0	0
ENSGALG00000003648	367.124	217.279	421.561	420.907	420.387	510.157	341.313	667.329	376.096	301.081	358.908	357.735	396.886	355.783	387.305	417.997
ENSGALG00000003650	734.247	708.193	625.696	622.416	812.897	728.38	679.904	664.631	789.389	716.483	638.602	749.394	723.797	697.021	715.961	688.942
ENSGALG00000003651	241.14	257.339	295.283	250.473	281.002	185.247	154.317	251.822	304.803	413.138	263.069	355.679	280.991	252.852	226.85	362.418
ENSGALG00000003652	443.895	375.485	450.995	391.717	453.84	381.163	453.874	405.614	593.075	539.909	464.527	584.918	525.901	521.367	460.34	389.05
ENSGALG00000003655	43.3068	69.9366	26.585	47.0814	33.4526	34.9157	40.8487	29.6791	17.5649	20.3739	33.2503	27.7553	24.0537	4.47525	25.4515	16.2104
ENSGALG00000003657	0	0	0	0	0	0	3.63099	0	0	0	0	0	0	1.11881	0	0
ENSGALG00000003658	32.4801	26.4808	23.7366	27.3072	12.2659	20.3675	39.0332	13.4905	26.864	18.1102	24.4488	28.7833	21.867	24.6139	35.4107	24.3156
ENSGALG00000003660	11.811	25.8018	5.69678	12.2412	3.34526	6.78917	11.8007	3.59746	7.23262	1.13189	2.93385	6.16785	5.46674	2.23763	7.7461	4.63154
ENSGALG00000003661	276.573	454.248	278.193	267.422	243.089	243.44	272.325	311.181	383.329	404.083	341.305	334.092	362.992	475.496	331.976	291.787
ENSGALG00000003663	630.902	502.457	558.284	515.07	644.519	563.501	663.564	769.857	983.637	700.637	631.756	659.96	766.437	1330.27	709.321	884.625
ENSGALG00000003665	142.716	220.674	143.369	205.275	120.429	149.362	147.055	127.71	122.955	134.694	98.773	125.413	118.082	139.852	144.963	126.21
ENSGALG00000003670	142.716	249.192	188.943	209.983	74.7107	96.0182	106.207	90.8359	106.423	247.883	171.141	264.189	110.428	55.9407	79.6742	84.5257
ENSGALG00000003672	319.88	324.56	372.189	335.219	318.914	201.735	269.601	372.337	322.368	373.522	387.269	304.281	322.538	300.961	407.223	321.892
ENSGALG00000003674	375.982	257.339	500.367	657.256	767.179	502.398	452.966	434.394	416.392	468.6	916.34	645.568	757.691	1197.13	634.073	940.204
ENSGALG00000003675	235.235	178.576	212.68	247.648	123.775	238.591	177.919	176.276	103.323	149.409	210.259	141.861	109.335	93.9803	147.176	138.946
ENSGALG00000003677	17.7164	38.0238	37.0291	21.6574	7.8056	8.72893	17.2472	12.5911	8.26585	11.3189	3.9118	5.13987	20.7736	16.7822	8.85268	5.78943
ENSGALG00000003681	749.995	978.433	599.111	522.603	734.841	739.049	823.328	729.386	1241.94	684.79	695.323	697.995	742.384	1592.07	763.544	715.574
ENSGALG00000003682	441.926	471.223	426.309	345.577	369.093	445.175	340.406	446.985	412.259	399.555	400.96	403.994	429.686	426.268	481.365	439.997
ENSGALG00000003683	186.022	236.291	254.456	232.582	180.644	204.645	138.885	229.338	228.344	242.223	279.694	211.763	211.016	124.188	230.17	221.156
ENSGALG00000003684	56.102	82.1585	75.957	83.8048	93.6672	77.5905	61.7269	87.2385	111.589	151.673	118.332	123.357	108.242	73.8417	111.765	116.946
ENSGALG00000003687	41.3383	78.0845	31.3323	47.0814	32.3375	33.9458	49.9262	35.9746	42.3625	59.9899	39.118	17.4756	39.3606	42.5149	44.2634	34.7366
ENSGALG00000003688	331.691	431.162	217.427	261.772	279.886	300.663	287.756	226.64	328.568	380.313	409.761	344.372	384.859	336.763	296.565	351.997
ENSGALG00000003689	127.952	50.2457	21.8376	35.7818	88.0918	96.9881	151.594	116.018	78.5256	40.7479	14.6693	16.4476	44.8273	85.0298	64.182	32.4208
ENSGALG00000003690	7.87397	16.2959	5.69678	5.64976	0	9.69881	316.804	4.49683	2.06646	0	2.93385	1.02797	4.37339	0	0	0
ENSGALG00000003691	340.549	262.771	386.431	323.92	317.799	296.784	273.232	238.332	396.761	530.854	320.768	382.407	388.139	453.119	435.995	399.471
ENSGALG00000003693	828.735	1023.25	856.415	735.411	510.709	764.266	658.118	539.619	593.075	473.128	716.838	616.785	671.316	611.991	524.522	552.312
ENSGALG00000003695	10.8267	6.78996	20.8882	13.1828	17.8414	15.5181	19.0627	12.5911	16.5317	9.05508	25.4267	16.4476	19.6803	16.7822	8.85268	13.8946
ENSGALG00000003696	786.413	484.124	796.599	867.239	1038.14	846.706	737.092	831.014	905.111	955.311	858.641	973.492	976.36	971.13	1201.75	979.572
ENSGALG00000003699	34.4486	148.021	27.5344	35.7818	22.3017	17.4579	25.417	7.19493	12.3988	11.3189	18.5811	15.4196	12.0268	12.3069	14.3856	16.2104
ENSGALG00000003701	698.815	195.551	202.236	177.026	701.389	702.194	1592.19	855.297	624.072	215.058	207.326	159.336	209.923	3128.2	406.117	444.628
ENSGALG00000003702	912.396	856.893	794.7	797.558	810.667	867.073	782.479	872.385	1244.01	1077.55	1241.02	1002.28	1176.44	1151.26	1018.06	1096.52
ENSGALG00000003703	284.447	280.425	291.485	347.46	312.224	322	280.494	376.834	359.565	390.5	299.253	403.994	405.632	355.783	322.016	404.102
ENSGALG00000003705	70.8657	116.787	76.9065	69.6804	80.2862	100.868	169.749	86.3391	141.553	95.0783	142.781	126.441	94.028	288.654	111.765	175.999
ENSGALG00000003708	252.951	211.847	225.023	208.1	236.398	202.705	186.996	263.514	292.405	273.916	263.069	307.364	286.457	261.802	255.621	277.893
ENSGALG00000003709	366.14	203.699	418.713	390.775	275.426	305.512	223.306	485.658	143.619	173.178	167.23	142.888	176.029	88.3862	226.85	221.156
ENSGALG00000003712	1601.37	1040.22	1719.48	1758.96	1920.18	1744.82	1865.42	1563.1	2252.45	1762.35	2029.25	2821.79	2298.22	3209.88	2333.79	2407.25
ENSGALG00000003713	0.984246	0	0.949463	0.941627	0	0	0	0	1.03323	0	2.93385	0	2.1867	0	0	0
ENSGALG00000003716	6.88972	2.71598	14.2419	14.1244	4.46034	1.93976	2.72325	1.79873	1.03323	16.9783	15.6472	12.3357	6.56009	6.71288	7.7461	3.47366
ENSGALG00000003717	211.613	865.72	209.831	249.531	209.636	226.952	236.922	184.37	157.051	144.881	175.053	174.756	148.695	151.04	131.684	140.104
ENSGALG00000003720	588.579	455.606	641.837	467.047	568.694	501.428	479.291	659.235	311.003	464.073	442.034	481.092	387.045	477.733	524.522	621.785
ENSGALG00000003722	115.157	245.797	117.733	108.287	129.35	106.687	111.653	150.194	127.088	96.2102	91.9274	98.6856	69.9743	63.7724	120.618	75.2626
ENSGALG00000003726	149.605	73.3316	190.842	145.952	104.818	182.338	144.332	159.188	77.4924	93.9465	81.1699	62.7065	59.0408	25.7327	70.8215	78.7363
ENSGALG00000003727	62.0075	165.675	83.5527	96.046	78.056	133.844	64.4501	71.0499	71.293	58.858	60.633	91.4897	99.4947	59.2971	85.2071	96.1045
ENSGALG00000003731	271.652	196.23	288.637	329.569	289.922	229.862	314.081	256.319	412.259	402.951	278.716	306.336	310.511	449.763	349.681	378.629
ENSGALG00000003732	350.392	291.289	290.536	294.729	223.017	234.711	290.479	226.64	319.269	222.981	274.804	210.735	214.296	245.02	309.844	262.84
ENSGALG00000003733	174.212	76.0476	134.824	95.1043	138.271	146.452	170.657	156.49	226.278	165.255	182.877	185.035	227.417	307.674	152.709	196.841
ENSGALG00000003734	1501.96	955.347	1440.34	1462.35	1379.36	1177.44	1058.43	1668.32	2495.25	2370.17	1858.11	2320.14	2650.28	3263.58	2570.6	2480.19
ENSGALG00000003736	93.5034	61.7886	62.6645	33.8986	76.9409	73.7109	56.2804	42.2702	159.118	48.6711	44.9857	35.9791	65.6009	246.139	130.577	78.7363
ENSGALG00000003738	423.226	408.077	469.984	530.136	554.198	534.404	430.273	522.532	586.876	717.615	544.719	738.086	574.008	528.08	666.164	578.943
ENSGALG00000003741	2045.26	1095.9	2215.1	2098.89	1904.57	2121.13	1982.52	1930.94	3571.88	3225.87	2609.17	2847.49	3013.27	3792.78	2591.62	3335.87
ENSGALG00000003742	37.4013	21.7279	37.0291	34.8402	12.2659	53.3434	66.2656	26.981	16.5317	7.9232	18.5811	12.3357	25.147	8.95051	7.7461	12.7367
ENSGALG00000003743	231.298	99.1334	112.037	127.12	138.271	118.325	213.321	143.899	319.269	142.618	102.685	93.5457	135.575	513.535	159.348	193.367
ENSGALG00000003744	11.811	7.46896	9.49463	8.47464	5.57543	6.78917	9.07748	9.89302	5.16616	6.79131	10.7575	11.3077	5.46674	0	13.279	8.1052
ENSGALG00000003745	119.094	334.745	107.289	157.252	71.3655	123.175	108.93	107.025	84.725	103.002	83.1258	95.6016	82.0011	116.357	86.3137	54.4206
ENSGALG00000003747	412.399	300.116	325.666	430.324	291.037	445.175	339.498	307.583	222.145	164.123	248.4	231.294	217.576	166.703	213.571	240.84
ENSGALG00000003748	1334.64	943.125	1563.77	1300.39	1294.61	1430.57	998.523	1374.23	1273.97	1236.02	1477.68	1262.35	1626.9	656.743	1340.08	1294.52
ENSGALG00000003750	157.479	205.736	184.196	144.069	92.5521	124.145	197.889	99.8296	76.4592	64.5175	118.332	99.7135	71.0677	86.1486	99.5927	60.2101
ENSGALG00000003751	0.984246	0	0	0.941627	6.69051	3.87952	5.44649	1.79873	5.16616	0	2.93385	0	0	24.6139	3.31976	3.47366
ENSGALG00000003753	123.031	96.4174	112.986	120.528	98.1275	91.1688	143.424	112.421	197.347	122.244	137.891	143.916	126.828	157.753	125.044	130.841
ENSGALG00000003757	105.314	71.2946	93.0474	35.7818	76.9409	73.7109	46.2952	77.3455	77.4924	67.9131	67.4786	112.049	118.082	92.8615	84.1005	127.367
ENSGALG00000003758	7.87397	35.3078	2.84839	5.64976	7.8056	11.6386	16.3395	4.49683	2.06646	2.26377	4.88975	3.08392	0	3.35644	1.10659	3.47366
ENSGALG00000003759	13.7794	8.82695	5.69678	13.1828	7.8056	2.90964	4.53874	5.39619	14.4652	11.3189	9.77951	9.25177	6.56009	14.5446	16.5988	13.8946
ENSGALG00000003765	0	0	0	0	0	0	0	0	0	0	1.9559	0	0	0	0	0
ENSGALG00000003766	427.163	391.781	430.107	387.95	405.891	378.254	432.996	395.721	526.948	427.853	462.571	468.756	501.847	731.704	408.33	509.47
ENSGALG00000003767	5.90548	4.07398	5.69678	11.2995	6.69051	1.93976	35.4022	1.79873	0	5.65943	0	8.2238	6.56009	1.11881	5.53293	3.47366
ENSGALG00000003770	1149.6	1945.32	671.27	1029.2	653.44	1787.49	1606.71	679.021	381.263	255.806	501.689	368.015	561.981	327.812	344.148	378.629
ENSGALG00000003771	412.399	228.143	291.485	327.686	317.799	335.579	420.287	375.036	567.244	442.567	469.416	430.721	496.38	846.942	488.004	459.681
ENSGALG00000003774	388.777	1342.38	396.875	268.364	327.835	341.398	407.579	341.759	254.175	191.289	348.151	252.882	215.39	210.337	236.809	247.788
ENSGALG00000003775	69.8815	89.6275	71.2097	65.9139	66.9051	62.0724	83.5128	69.2512	75.4259	75.8363	60.633	54.4827	88.5612	98.4556	54.2227	56.7364
ENSGALG00000003777	0	0.678996	0	0	0	0	3.63099	0	0	0	0	0	1.09335	0	0	0
ENSGALG00000003778	7199.76	3934.78	6343.36	6382.35	8816.98	8419.54	8560.07	7718.36	9666.92	10282	9114.5	9309.34	10742.2	13499.6	10474.9	10661.8
ENSGALG00000003781	451.769	453.569	428.208	367.235	423.733	567.38	534.664	432.595	524.882	441.435	370.643	405.022	440.619	877.15	387.305	433.049
ENSGALG00000003786	1190.94	1071.46	1346.34	1544.27	1603.49	1256	1250.88	1518.13	1489.92	1724.99	1473.77	1672.51	1483.67	1446.63	1719.63	1586.3
ENSGALG00000003788	601.374	427.089	520.306	576.276	617.757	473.302	574.605	577.393	585.842	528.59	631.756	607.533	626.489	628.773	514.562	516.417
ENSGALG00000003789	45.2753	21.0489	75.0076	77.2134	41.2582	23.2771	14.524	27.8803	119.855	93.9465	98.773	97.6576	99.4947	20.1386	53.1161	35.8945
ENSGALG00000003792	20.6692	71.9736	11.3936	13.1828	17.8414	25.2169	10.893	11.6918	10.3323	10.187	21.5149	11.3077	15.3069	5.59407	9.95927	15.0525
ENSGALG00000003793	390.746	313.696	293.384	360.643	333.411	336.549	305.003	418.205	338.9	391.632	308.055	342.316	328.005	324.456	320.91	320.734
ENSGALG00000003794	347.439	331.35	308.575	366.293	345.677	317.151	314.081	288.696	348.199	382.577	322.724	338.204	349.872	434.1	341.935	312.629
ENSGALG00000003795	880.9	752.328	819.386	887.013	1183.11	872.893	613.638	1050.46	736.694	999.455	969.149	1073.21	906.386	850.298	905.187	961.045
ENSGALG00000003798	1153.54	840.597	1288.42	1228.82	1462.99	1326.8	1342.56	1243.82	1321.5	1867.61	1470.84	1738.31	1289.06	1590.95	1608.98	1539.99
ENSGALG00000003799	471.454	432.52	459.54	410.549	410.352	470.392	492.907	414.608	814.187	644.043	638.602	612.673	587.128	891.694	681.657	631.048
ENSGALG00000003800	2445.85	1741.62	2771.48	2344.65	2762.07	3382.94	2770.45	2941.83	3105.89	4061.2	3519.65	3602.02	3551.2	3921.44	3980.39	4028.29
ENSGALG00000003802	106.299	108.639	231.669	209.041	259.815	107.657	128.9	122.314	202.513	303.345	272.848	193.259	170.562	171.178	221.317	149.367
ENSGALG00000003803	282.479	128.33	225.023	212.808	248.664	354.006	263.247	256.319	322.368	114.32	140.825	119.245	272.244	675.763	316.483	210.735
ENSGALG00000003805	174.212	31.9128	14.2419	48.023	13.381	12.6085	72.6199	24.2829	7.23262	20.3739	50.8534	0	21.867	12.3069	8.85268	8.1052
ENSGALG00000003806	6270.63	8010.8	5954.08	6581.03	6642.57	7331.33	6759.09	6785.71	4562.75	5365.14	5129.35	5637.41	5529.06	6852.73	5519.65	5283.43
ENSGALG00000003807	561.02	571.715	636.14	576.276	666.821	643.031	501.985	719.493	501.117	605.559	596.55	558.19	638.516	572.832	531.161	598.627
ENSGALG00000003812	831.688	739.427	1117.52	1196.81	1312.46	1051.35	1059.34	1135.9	922.676	1195.27	998.488	1277.77	1204.87	1110.98	1130.93	1123.15
ENSGALG00000003814	3.93698	0	0	0	0	0	1.8155	0	0	0	0	0	0	0	3.31976	0
ENSGALG00000003815	606.296	1128.49	610.505	669.497	555.313	669.218	757.062	564.802	447.389	502.557	594.594	512.959	612.275	474.377	466.979	463.154
ENSGALG00000003816	1318.89	1159.73	2640.46	2214.71	2529.01	2157.98	1440.6	2343.75	1949.71	2724.45	2507.47	2172.11	3030.76	2390.9	3272.17	2601.77
ENSGALG00000003818	13.7794	156.848	8.54517	6.59139	12.2659	12.6085	11.8007	6.29556	25.8308	4.52754	14.6693	9.25177	2.1867	5.59407	16.5988	16.2104
ENSGALG00000003819	10.8267	29.1968	5.69678	11.2995	2.23017	9.69881	7.26199	4.49683	5.16616	2.26377	9.77951	4.1119	13.1202	7.83169	7.7461	4.63154
ENSGALG00000003820	489.17	1676.44	420.612	465.164	491.753	445.175	415.749	471.268	339.933	384.841	439.1	355.679	378.299	398.298	374.026	331.155
ENSGALG00000003821	377.95	214.563	353.2	380.417	295.498	313.271	266.878	400.218	363.698	262.597	243.51	343.344	293.017	231.594	341.935	317.261
ENSGALG00000003824	417.32	485.482	350.352	304.146	327.835	377.284	342.221	307.583	396.761	419.929	356.952	347.455	314.884	396.06	386.198	332.313
ENSGALG00000003826	331.691	370.053	256.355	266.48	337.871	307.452	283.217	267.112	345.099	393.896	309.032	302.225	299.578	266.278	273.327	289.472
ENSGALG00000003829	5.90548	14.2589	4.74731	4.70814	12.2659	4.8494	9.98523	8.99366	2.06646	4.52754	8.80156	6.16785	4.37339	6.71288	2.21317	8.1052
ENSGALG00000003832	461.611	410.114	485.176	584.75	473.911	541.193	582.774	515.337	367.831	473.128	487.997	490.344	446.086	513.535	547.76	527.996
ENSGALG00000003833	0	0.678996	0	1.88325	0	0	8.16974	0.899366	2.06646	0	0.977951	0	0	1.11881	0	0
ENSGALG00000003836	1.96849	4.75297	7.5957	6.59139	12.2659	1.93976	4.53874	8.09429	4.13293	14.7145	13.6913	5.13987	5.46674	6.71288	7.7461	10.421
ENSGALG00000003837	17.7164	141.231	10.4441	4.70814	12.2659	9.69881	19.9705	7.19493	6.19939	3.39566	14.6693	12.3357	8.74679	13.4258	6.63951	10.421
ENSGALG00000003838	1.96849	9.50594	12.343	10.3579	7.8056	10.6687	11.8007	5.39619	5.16616	12.4507	14.6693	3.08392	13.1202	1.11881	9.95927	15.0525
ENSGALG00000003839	0	0	0	0	0	0	1.8155	0	0	0	0	0	0	0	0	0
ENSGALG00000003841	6.88972	2.71598	13.2925	5.64976	4.46034	5.81928	32.6789	0	2.06646	3.39566	3.9118	2.05595	4.37339	1.11881	0	2.31577
ENSGALG00000003842	0	4.75297	0.949463	0.941627	1.11509	0	6.35424	0.899366	3.0997	0	0.977951	1.02797	1.09335	2.23763	2.21317	5.78943
ENSGALG00000003845	628.933	285.178	539.295	525.428	606.607	619.754	733.461	646.644	949.54	614.614	624.911	668.184	709.583	1276.57	841.005	983.045
ENSGALG00000003849	0	2.03699	0	0.941627	0	0	10.893	1.79873	0	0	0.977951	1.02797	0	2.23763	3.31976	4.63154
ENSGALG00000003851	117.125	86.9115	81.6538	116.762	110.393	104.747	130.716	136.704	169.45	151.673	124.2	107.937	111.522	139.852	78.5676	114.631
ENSGALG00000003854	57.0863	85.5535	45.5742	74.3885	101.473	61.1025	63.5424	62.0562	36.1631	39.616	77.2581	32.8952	45.9206	19.0198	50.9029	40.526
ENSGALG00000003855	23.6219	29.8758	18.9893	16.0077	12.2659	13.5783	29.9557	9.89302	11.3655	15.8464	13.6913	23.6434	6.56009	12.3069	17.7054	2.31577
ENSGALG00000003857	1.96849	2.03699	0.949463	0	2.23017	0	0	0	1.03323	0	2.93385	1.02797	0	0	0	0
ENSGALG00000003859	0.984246	1.35799	0	0	1.11509	0	4.53874	4.49683	0	0	0	0	0	3.35644	0	0
ENSGALG00000003860	75.7869	39.3818	118.683	82.8632	39.028	61.1025	88.9593	50.3645	39.2628	36.2203	33.2503	28.7833	64.5076	68.2476	47.5832	32.4208
ENSGALG00000003861	1610.23	473.26	345.604	420.907	1003.58	588.718	1121.07	877.781	1064.23	551.228	623.933	445.113	595.875	5773.08	583.171	833.678
ENSGALG00000003862	942.908	1076.21	1764.1	1515.08	1884.49	1297.7	920.457	1044.16	1489.92	1734.05	2386.2	2554.52	2263.23	862.605	2240.84	2197.67
ENSGALG00000003863	117.125	672.206	81.6538	97.9292	68.0202	94.0784	48.1107	92.6347	35.1299	18.1102	142.781	40.091	33.8938	39.1585	30.9844	30.105
ENSGALG00000003866	11.811	0	0	0	0	0.969881	2.72325	0	0	0	0	0	0	0	0	5.78943
ENSGALG00000003870	286.416	341.535	266.799	334.278	278.771	277.386	225.122	348.055	301.704	363.335	272.848	292.973	325.818	231.594	275.54	266.314
ENSGALG00000003875	210.629	139.194	190.842	171.376	134.925	188.157	277.771	167.282	200.447	152.804	134.957	133.637	170.562	139.852	135.003	160.946
ENSGALG00000003876	6.88972	143.268	4.74731	13.1828	2.23017	12.6085	15.4317	5.39619	4.13293	1.13189	32.2724	7.19582	7.65344	1.11881	3.31976	3.47366
ENSGALG00000003878	405.509	371.411	526.952	469.872	512.939	501.428	472.029	583.688	383.329	607.822	407.806	464.645	408.912	349.07	486.898	555.785
ENSGALG00000003879	88.5821	213.205	112.037	119.587	101.473	142.572	102.576	24.2829	64.0604	91.6827	77.2581	85.3219	98.4014	82.7922	97.3795	72.9468
ENSGALG00000003880	249.014	265.487	263.951	290.963	205.176	225.982	212.413	185.269	307.903	253.542	226.885	236.434	241.63	238.307	221.317	157.473
ENSGALG00000003881	4.92123	154.811	2.84839	7.53302	1.11509	2.90964	25.417	0.899366	6.19939	0	7.82361	5.13987	1.09335	1.11881	1.10659	0
ENSGALG00000003882	1210.62	1372.93	1212.46	1408.67	1417.27	1223.02	1275.39	1380.53	1295.67	1332.23	1361.31	1385.71	1307.64	1458.93	1442.99	1423.04
ENSGALG00000003883	1396.65	1021.21	1356.78	1330.52	1776.33	1400.51	1347.1	1278.9	1960.04	2118.89	2037.07	2043.61	2053.31	1675.98	2119.11	2255.56
ENSGALG00000003885	29.5274	27.8388	22.7871	21.6574	32.3375	33.9458	50.8339	62.9556	29.9637	47.5392	27.3826	15.4196	28.4271	41.3961	24.3449	25.4735
ENSGALG00000003886	49.2123	29.8758	70.2602	55.556	47.9487	62.0724	58.0959	37.7734	131.22	59.9899	94.8612	71.9582	94.028	59.2971	65.2885	63.6837
ENSGALG00000003891	210.629	249.192	194.64	265.539	208.521	247.32	207.874	207.753	326.501	222.981	190.7	232.322	306.138	183.485	158.242	204.946
ENSGALG00000003893	1113.18	564.925	995.037	829.574	1070.48	1264.72	1326.22	750.97	1672.8	1056.05	1281.12	961.156	1315.3	2001.56	1412	1392.94
ENSGALG00000003899	4.92123	26.4808	37.0291	16.9493	13.381	19.3976	9.07748	26.981	9.29909	13.5826	16.6252	20.5595	12.0268	15.6634	11.0659	18.5262
ENSGALG00000003901	79.7239	270.24	21.8376	44.2565	36.7978	73.7109	70.8044	61.1569	22.7311	35.0884	37.1621	38.0351	34.9872	34.6832	29.8778	28.9472
ENSGALG00000003904	0	0	0	0.941627	0	0	39.9409	0	0	0	0	0	1.09335	3.35644	0	0
ENSGALG00000003906	207.676	261.413	209.831	213.749	262.045	267.687	290.479	228.439	245.909	338.434	290.451	291.945	226.323	299.842	277.753	202.63
ENSGALG00000003907	594.485	577.147	566.829	541.436	566.463	561.561	651.763	691.612	912.344	874.947	790.184	645.568	607.902	987.912	730.346	790.836
ENSGALG00000003909	278.542	291.968	274.395	219.399	237.513	328.79	272.325	221.244	251.075	282.971	242.532	221.015	276.617	262.921	226.85	291.787
ENSGALG00000003911	0	0	2.84839	1.88325	0	1.93976	0	0	0	0	0	0	0	0	1.10659	0
ENSGALG00000003913	147.637	162.959	163.308	122.412	156.112	206.585	130.716	277.904	122.955	165.255	162.34	108.965	162.909	126.426	73.0346	137.788
ENSGALG00000003914	1.96849	0.678996	0.949463	0.941627	0	2.90964	4.53874	0	0	0	1.9559	1.02797	0	0	0	0
ENSGALG00000003916	1443.89	433.199	1233.35	1435.04	379.129	439.356	492.907	556.707	1291.54	1237.15	1827.79	1794.84	1912.27	419.555	1508.28	1981.14
ENSGALG00000003919	332.675	329.992	387.381	372.884	450.495	286.115	334.051	409.211	413.293	449.358	528.093	538.659	372.832	302.08	449.274	336.945
ENSGALG00000003920	544.288	416.904	680.765	684.563	682.432	543.133	500.169	571.097	930.942	904.376	970.127	1050.59	758.784	764.149	852.071	741.047
ENSGALG00000003921	583.658	535.728	719.693	952.927	655.67	1000.92	819.697	856.196	421.559	845.518	459.637	847.051	754.411	509.06	1160.81	1098.83
ENSGALG00000003922	40.3541	1613.29	35.1301	32.0153	20.0715	58.1928	205.151	26.0816	17.5649	10.187	80.192	13.3637	16.4002	14.5446	17.7054	6.94732
ENSGALG00000003923	3047.23	1998.29	1257.09	2977.43	1448.5	3232.61	2835.81	1716.89	570.344	679.131	1297.74	1721.86	1369.97	528.08	1016.95	1141.68
ENSGALG00000003924	209.644	197.588	194.64	232.582	238.628	234.711	184.273	273.407	200.447	265.993	190.7	281.665	202.269	305.436	246.769	231.577
ENSGALG00000003925	1064.95	490.914	945.665	945.394	954.513	594.537	767.955	876.882	1999.3	1477.11	1353.48	1191.42	1526.31	1528.3	1142	1259.78
ENSGALG00000003929	201.77	145.305	180.398	212.808	201.83	180.398	181.55	164.584	234.544	237.696	215.149	179.896	193.523	231.594	195.866	163.262
ENSGALG00000003930	5.90548	16.2959	2.84839	7.53302	5.57543	6.78917	29.0479	8.09429	5.16616	2.26377	2.93385	0	3.28005	4.47525	4.42634	2.31577
ENSGALG00000003932	491.139	398.571	191.791	207.158	234.168	503.368	515.601	297.69	221.112	146.013	93.8833	87.3778	144.322	2179.45	170.414	122.736
ENSGALG00000003933	140.747	805.289	96.8452	131.828	85.8616	116.386	189.719	88.1378	67.1601	37.3522	124.2	80.182	72.161	124.188	75.2478	71.7889
ENSGALG00000003935	26.5746	38.0238	124.38	151.602	41.2582	93.1086	68.0811	70.1505	83.6918	135.826	38.1401	123.357	77.6278	74.9605	109.552	77.5784
ENSGALG00000003936	434.052	713.625	380.735	349.344	340.101	396.681	342.221	374.136	431.891	357.676	443.99	322.784	329.098	311.03	351.894	341.576
ENSGALG00000003937	328.738	270.24	265.85	334.278	369.093	344.308	267.786	284.2	460.821	717.615	497.777	497.54	532.461	541.506	397.264	502.523
ENSGALG00000003939	593.5	957.384	1690.99	984	403.661	535.374	908.656	656.537	352.332	366.731	984.797	1004.33	751.131	252.852	300.991	744.521
ENSGALG00000003941	186.022	235.612	201.286	218.457	237.513	178.458	278.679	160.986	208.713	218.454	260.135	275.497	240.537	251.733	229.063	217.683
ENSGALG00000003942	658.461	565.604	520.306	479.288	534.126	527.615	517.417	681.719	1024.97	791.188	667.94	591.085	633.049	804.427	593.13	706.311
ENSGALG00000003944	8.85821	8.82695	26.585	7.53302	17.8414	13.5783	9.07748	31.4778	15.4985	9.05508	17.6031	16.4476	10.9335	27.9703	15.4922	17.3683
ENSGALG00000003947	3263.76	3796.27	2990.81	2799.46	3124.47	2420.82	2095.08	2519.12	2730.83	2922.53	3696.65	3806.59	3668.18	2827.24	3703.74	3539.66
ENSGALG00000003948	391.73	499.062	488.024	576.276	453.84	396.681	467.49	389.425	319.269	461.809	447.902	580.806	477.793	402.773	388.412	342.734
ENSGALG00000003950	304.132	457.643	252.557	300.379	278.771	306.482	309.542	313.879	249.009	250.147	232.752	279.609	277.711	219.287	245.662	231.577
ENSGALG00000003952	0	0	0	0.941627	0	0	9.98523	0	0	1.13189	0	1.02797	0	0	0	1.15789
ENSGALG00000003955	135.826	245.797	151.914	190.209	149.421	113.476	89.8671	95.3328	378.163	162.991	243.51	216.903	276.617	147.683	191.439	202.63
ENSGALG00000003958	296.258	301.474	414.915	390.775	427.078	370.494	295.018	394.822	484.586	492.37	482.13	471.84	502.94	427.387	396.158	486.312
ENSGALG00000003959	996.057	1036.15	1093.78	1061.21	1349.25	1127	889.593	1179.07	1237.81	1669.53	1309.48	1295.25	1254.07	1108.74	1091.09	1302.62
ENSGALG00000003965	120.078	47.5297	268.698	309.795	35.6827	79.5302	49.0184	47.6664	26.864	44.1435	110.508	120.273	94.028	11.1881	69.7149	52.1049
ENSGALG00000003966	6837.56	7538.21	7619.44	7867.29	8754.54	6172.32	7265.62	7788.51	3556.38	7631.17	6418.29	5922.16	4972.55	5937.54	5359.19	5241.75
ENSGALG00000003969	696.846	600.911	575.374	702.454	669.051	655.639	690.796	604.374	724.295	723.275	731.507	707.247	799.238	811.14	864.243	822.099
ENSGALG00000003972	183.07	143.947	205.084	131.828	256.47	177.488	187.904	206.854	235.577	284.103	211.237	240.546	211.016	303.198	239.022	180.63
ENSGALG00000003973	100.393	154.132	109.188	147.835	103.703	116.386	235.107	116.018	87.8247	65.6493	58.6771	120.273	59.0408	108.525	56.4359	96.1045
ENSGALG00000003976	184.054	117.466	151.914	172.318	144.961	145.482	148.871	133.106	246.942	129.035	147.671	172.7	135.575	314.387	201.399	210.735
ENSGALG00000003977	1633.85	1797.3	2457.21	2022.62	1353.71	1579.94	1037.56	1015.38	2232.81	1914.02	1816.05	2002.49	2815.37	2085.47	2178.87	2579.77
ENSGALG00000003978	10.8267	6.78996	4.74731	1.88325	2.23017	3.87952	0.907748	2.6981	1.03323	3.39566	2.93385	4.1119	2.1867	1.11881	3.31976	5.78943
ENSGALG00000003979	22.6377	105.923	22.7871	67.7972	26.7621	38.7952	46.2952	50.3645	25.8308	28.2971	29.3385	39.063	21.867	11.1881	39.8371	38.2102
ENSGALG00000003980	15.7479	7.46896	19.9387	11.2995	43.4883	22.3073	25.417	10.7924	13.432	10.187	6.84566	14.3916	14.2135	5.59407	7.7461	21.9998
ENSGALG00000003985	412.399	456.964	460.489	586.634	508.479	673.097	488.369	532.425	770.791	623.669	702.169	669.212	602.435	633.248	620.794	716.731
ENSGALG00000003986	297.242	367.337	343.706	316.387	301.073	320.061	298.649	374.136	247.976	378.05	272.848	306.336	238.35	324.456	314.27	339.261
ENSGALG00000003987	19.6849	107.96	35.1301	18.8325	18.9565	17.4579	28.1402	17.9873	16.5317	19.242	12.7134	18.5035	15.3069	15.6634	9.95927	16.2104
ENSGALG00000003990	52.165	65.1836	49.3721	59.3225	47.9487	70.8013	71.7121	59.3581	52.6948	62.2537	36.1842	52.4267	49.2007	71.6041	55.3293	52.1049
ENSGALG00000003991	306.1	425.052	269.647	353.11	292.152	265.747	258.708	371.438	250.042	315.796	251.333	227.182	224.136	269.634	263.367	253.577
ENSGALG00000003995	185.038	137.157	227.871	202.45	204.061	193.006	162.487	232.036	309.97	221.849	230.796	202.511	254.75	295.367	213.571	229.261
ENSGALG00000003999	301.179	87.5905	216.478	206.216	412.582	331.699	208.782	302.187	505.25	191.289	266.003	258.022	333.471	2136.93	322.016	267.472
ENSGALG00000004002	414.368	373.448	286.738	362.526	351.252	309.392	366.73	374.136	448.423	333.906	333.481	312.504	362.992	635.486	428.249	399.471
ENSGALG00000004003	665.35	750.291	930.474	835.223	976.815	770.085	787.926	803.134	683.999	980.212	877.222	862.471	763.157	812.258	856.497	860.309
ENSGALG00000004004	12956.6	10823.2	16422.9	13224.2	20004.6	17738.1	9900.81	13432	19841.1	20474.7	25933.3	25519.5	26304.9	13307.2	24736.6	20669.4
ENSGALG00000004005	605.311	645.725	1017.82	774.959	800.631	788.513	511.062	628.657	888.579	1182.82	913.406	1049.56	920.6	748.486	735.879	719.047
ENSGALG00000004009	39.3698	25.1229	51.271	51.7895	20.0715	26.1868	39.0332	30.5784	15.4985	20.3739	31.2944	11.3077	15.3069	5.59407	9.95927	17.3683
ENSGALG00000004017	164.369	107.96	124.38	144.069	124.89	170.699	147.963	152.892	191.148	235.432	196.568	203.539	178.216	238.307	178.16	189.893
ENSGALG00000004019	44.2911	46.1717	44.6248	48.023	27.8771	35.8856	55.3726	57.5594	64.0604	57.7261	44.0078	35.9791	50.294	40.2773	58.649	38.2102
ENSGALG00000004028	1.96849	0.678996	0	1.88325	2.23017	1.93976	25.417	1.79873	0	0	0	1.02797	0	2.23763	0	3.47366
ENSGALG00000004033	11.811	8.14795	18.9893	7.53302	16.7263	11.6386	12.7085	3.59746	15.4985	6.79131	10.7575	13.3637	14.2135	0	13.279	11.5789
ENSGALG00000004034	4542.3	4626	5473.65	6993.46	6880.08	5682.53	5199.58	5615.64	5446.16	6371.38	6772.31	6777.44	6494.49	5143.18	6552.09	6165.74
ENSGALG00000004035	1.96849	2.03699	2.84839	1.88325	3.34526	2.90964	5.44649	0	1.03323	0	0	0	0	0	0	0
ENSGALG00000004037	5.90548	212.526	3.79785	6.59139	2.23017	2.90964	15.4317	2.6981	3.0997	0	15.6472	3.08392	2.1867	15.6634	0	1.15789
ENSGALG00000004038	469.485	325.918	565.88	602.641	579.845	682.796	463.859	554.909	710.863	656.493	593.616	681.547	681.156	592.971	782.356	662.311
ENSGALG00000004039	1648.61	1594.96	1846.71	1766.49	2049.53	2081.36	1322.59	2200.75	1171.68	1598.22	1395.54	1565.61	1267.19	1152.38	1418.64	1314.2
ENSGALG00000004040	812.003	712.946	1040.61	971.759	778.33	672.127	659.933	889.473	1085.93	914.563	891.891	986.856	981.827	952.11	1126.5	919.362
ENSGALG00000004042	27.5589	42.7767	66.4624	50.8479	44.6034	30.0663	38.1254	43.1696	52.6948	33.9566	43.0298	62.7065	59.0408	41.3961	52.0095	62.5258
ENSGALG00000004044	112.204	9.50594	39.8774	11.2995	4.46034	4.8494	133.439	9.89302	72.3262	15.8464	65.5227	1.02797	1.09335	59.2971	1.10659	1.15789
ENSGALG00000004045	84.6452	48.8877	60.7656	45.1981	47.9487	84.3796	52.6494	53.0626	72.3262	55.4624	69.4345	64.7624	74.3477	124.188	74.1412	57.8943
ENSGALG00000004046	84.6452	50.9247	78.8054	74.3885	49.0638	122.205	169.749	80.0436	132.254	46.4073	28.3606	61.6785	47.014	137.614	45.37	55.5785
ENSGALG00000004047	465.548	468.507	178.499	226.932	562.003	475.242	367.638	594.481	699.498	658.757	419.541	239.518	423.126	405.01	466.979	354.313
ENSGALG00000004048	529.524	427.767	284.839	403.016	256.47	432.567	409.395	306.684	211.813	152.804	237.642	307.364	297.391	420.674	279.966	226.946
ENSGALG00000004049	1615.15	1208.61	1432.74	1323.93	2280.35	1440.27	1171	1405.71	2309.27	2177.75	1788.67	1721.86	1929.76	1938.9	1669.84	1604.83
ENSGALG00000004052	231.298	278.388	194.64	175.143	177.299	232.771	270.509	200.559	216.979	189.025	209.281	206.623	255.844	204.743	214.678	182.946
ENSGALG00000004055	117.125	226.106	117.733	175.143	154.997	202.705	162.487	130.408	91.9576	141.486	157.45	142.888	110.428	252.852	119.511	123.894
ENSGALG00000004057	194.881	290.61	249.709	238.232	285.462	292.904	207.874	225.741	210.779	232.036	292.407	245.686	302.858	185.723	313.164	304.524
ENSGALG00000004058	143.7	128.33	18.9893	28.2488	73.5957	93.1086	72.6199	93.534	49.5951	16.9783	24.4488	19.5315	20.7736	106.287	36.5173	71.7889
ENSGALG00000004059	12.7952	10.1849	10.4441	15.066	12.2659	18.4277	23.6015	18.8867	13.432	3.39566	6.84566	7.19582	9.84014	23.4951	8.85268	10.421
ENSGALG00000004063	332.675	286.536	290.536	331.453	357.942	291.934	270.509	315.677	353.365	329.379	354.018	361.847	361.898	323.337	272.22	324.208
ENSGALG00000004064	1.96849	0.678996	0	0	0	0.969881	1.8155	0.899366	0	0	2.93385	0	0	3.35644	0	0
ENSGALG00000004065	101.377	84.1955	95.8957	74.3885	121.544	79.5302	59.0036	101.628	73.3595	86.0233	103.663	67.8463	76.5344	101.812	69.7149	76.4205
ENSGALG00000004066	3.93698	4.75297	5.69678	2.82488	11.1509	3.87952	4.53874	10.7924	8.26585	7.9232	6.84566	17.4756	8.74679	14.5446	9.95927	12.7367
ENSGALG00000004068	1325.78	1040.9	1914.12	1903.97	1699.39	1495.56	995.8	1878.78	1702.77	2029.47	1930.48	1963.43	1770.13	1708.43	1831.4	1978.83
ENSGALG00000004069	0.984246	1.35799	0	6.59139	0	0.969881	0.907748	0	1.03323	1.13189	6.84566	5.13987	0	0	4.42634	1.15789
ENSGALG00000004070	57.0863	72.6526	77.856	105.462	37.9129	56.2531	55.3726	51.2638	23.7643	38.4841	47.9196	42.147	36.0805	22.3763	54.2227	20.8419
ENSGALG00000004071	52.165	78.0845	121.531	43.3148	183.989	78.5603	30.8634	72.8486	153.952	91.6827	178.965	67.8463	108.242	15.6634	188.12	25.4735
ENSGALG00000004074	2.95274	2.71598	1.89893	5.64976	1.11509	5.81928	0.907748	2.6981	0	1.13189	0.977951	6.16785	0	4.47525	3.31976	9.26309
ENSGALG00000004078	17.7164	11.5429	10.4441	1.88325	13.381	32.9759	45.3874	48.5658	32.0302	3.39566	8.80156	6.16785	12.0268	82.7922	26.5581	27.7893
ENSGALG00000004079	325.785	561.53	553.537	561.21	711.425	414.139	342.221	456.878	908.211	558.019	802.898	666.128	815.638	358.02	887.482	1010.83
ENSGALG00000004081	40.3541	67.8996	82.6033	69.6804	92.5521	98.9278	56.2804	98.0309	84.725	136.958	59.655	79.1541	66.6943	170.06	76.3544	114.631
ENSGALG00000004082	199.802	125.614	169.004	227.874	172.838	184.277	206.967	137.603	323.402	226.377	192.656	262.134	250.377	371.446	221.317	267.472
ENSGALG00000004083	0	2.03699	0	0.941627	0	1.93976	5.44649	0.899366	0	0	1.9559	0	3.28005	6.71288	0	0
ENSGALG00000004085	40.3541	187.403	40.8269	38.6067	60.2146	43.6446	51.7417	68.3518	38.2296	50.9348	44.0078	53.4547	49.2007	21.2575	22.1317	21.9998
ENSGALG00000004087	3.93698	0.678996	1.89893	3.76651	0	2.90964	6.35424	1.79873	1.03323	0	1.9559	0	1.09335	0	0	1.15789
ENSGALG00000004088	1124.99	928.188	1390.01	1288.15	1204.29	1206.53	1200.04	967.718	1625.27	1804.22	1564.72	1646.82	1545.99	1740.87	1697.5	1604.83
ENSGALG00000004093	4.92123	4.75297	0	2.82488	2.23017	20.3675	11.8007	13.4905	1.03323	6.79131	4.88975	2.05595	1.09335	0	0	3.47366
ENSGALG00000004096	0	0	2.84839	1.88325	0	0	0.907748	0	0	0	0	0	0	0	0	0
ENSGALG00000004097	108.267	65.8626	111.087	95.1043	147.191	165.85	179.734	151.993	136.387	134.694	112.464	126.441	203.363	109.644	116.191	129.683
ENSGALG00000004098	144.684	295.363	113.936	96.9876	98.1275	107.657	113.469	139.402	112.622	104.133	131.045	103.825	104.961	111.881	84.1005	100.736
ENSGALG00000004101	0	0	0	0	3.34526	0	1.8155	0	0	0	0	0	0	0	0	0
ENSGALG00000004102	0	0.678996	0	0	0	0	0	0	0	0	0	0	0	0	0	0
ENSGALG00000004103	18.7007	0.678996	0	1.88325	0	0	4.53874	2.6981	1.03323	2.26377	1.9559	0	0	24.6139	1.10659	0
ENSGALG00000004104	335.628	291.289	353.2	377.592	311.109	329.759	248.723	249.124	485.619	462.941	342.283	356.707	373.925	445.288	413.863	420.313
ENSGALG00000004106	40.3541	139.194	51.271	59.3225	27.8771	49.4639	75.3431	44.9683	18.5982	48.6711	30.3165	28.7833	34.9872	32.4456	23.2383	23.1577
ENSGALG00000004107	9141.68	7291.74	8566.05	9194.05	10332.4	9080.02	8560.97	9043.12	6321.31	7067.49	5958.65	6221.3	6435.45	5230.45	6916.16	6749.32
ENSGALG00000004108	205.707	205.736	243.062	235.407	277.656	228.892	179.734	165.483	420.525	268.257	277.738	239.518	330.191	289.773	368.493	370.524
ENSGALG00000004110	214.566	260.734	356.049	290.021	393.625	263.808	228.753	348.055	329.601	432.38	441.056	377.267	400.166	270.753	319.803	336.945
ENSGALG00000004111	14.7637	306.906	15.1914	16.0077	6.69051	14.5482	10.893	13.4905	9.29909	7.9232	25.4267	5.13987	12.0268	13.4258	16.5988	9.26309
ENSGALG00000004112	206.692	286.536	182.297	227.874	197.37	230.832	200.612	234.734	195.281	258.07	198.524	201.483	212.11	213.693	261.154	185.262
ENSGALG00000004113	48.2281	116.787	38.928	48.9646	22.3017	55.2832	34.4944	41.3708	16.5317	16.9783	21.5149	19.5315	15.3069	2.23763	18.812	11.5789
ENSGALG00000004115	1899.59	1607.86	1737.52	1682.69	2162.15	1872.84	1821.85	1985.8	2148.09	2474.3	2158.34	2141.27	2203.1	3075.62	2217.6	2176.83
ENSGALG00000004116	0.984246	0	0	0.941627	0	0	3.63099	4.49683	0	1.13189	0.977951	0	1.09335	0	5.53293	0
ENSGALG00000004120	1.96849	1.35799	0	0	2.23017	0	0	1.79873	1.03323	0	0	2.05595	0	1.11881	3.31976	0
ENSGALG00000004121	45.2753	40.0608	67.4119	104.521	33.4526	30.0663	40.8487	36.874	7.23262	21.5058	28.3606	18.5035	17.4936	3.35644	36.5173	12.7367
ENSGALG00000004122	1397.63	2377.17	1705.24	1409.62	1694.93	1714.75	953.136	1374.23	1946.61	1521.25	1911.89	1445.33	1520.85	855.892	2438.91	1184.52
ENSGALG00000004123	26.5746	32.5918	10.4441	14.1244	33.4526	19.3976	23.6015	16.1886	22.7311	32.8247	19.559	26.7273	16.4002	31.3268	14.3856	11.5789
ENSGALG00000004127	0	22.4069	0	0.941627	0	0	4.53874	0.899366	0	0	0	0	1.09335	3.35644	0	0
ENSGALG00000004128	15.7479	107.96	25.6355	37.6651	16.7263	25.2169	19.0627	8.09429	2.06646	1.13189	8.80156	9.25177	3.28005	12.3069	4.42634	4.63154
ENSGALG00000004129	2.95274	0	5.69678	0	1.11509	0.969881	3.63099	4.49683	1.03323	0	7.82361	2.05595	14.2135	2.23763	13.279	0
ENSGALG00000004133	1214.56	1191.64	1352.04	1343.7	1480.83	1288.97	1318.96	1327.46	1260.54	1000.59	1337.84	1435.05	1325.14	927.496	1483.93	1294.52
ENSGALG00000004134	0.984246	0	0	1.88325	0	1.93976	2.72325	1.79873	0	0	0	2.05595	0	0	0	1.15789
ENSGALG00000004140	244.093	99.8124	310.474	278.722	112.624	114.446	57.1881	98.0309	143.619	207.135	188.745	208.679	215.39	31.3268	115.085	128.525
ENSGALG00000004141	5.90548	27.1598	24.686	6.59139	7.8056	3.87952	23.6015	6.29556	11.3655	15.8464	37.1621	13.3637	51.3874	8.95051	28.7712	13.8946
ENSGALG00000004143	845.467	1960.26	777.61	844.64	820.703	917.507	1146.49	777.951	630.271	633.856	756.934	642.484	711.77	848.06	666.164	634.522
ENSGALG00000004144	426.179	516.716	263.951	337.103	331.18	407.35	444.797	312.08	322.368	255.806	360.864	305.308	275.524	619.823	268.9	253.577
ENSGALG00000004146	1.96849	2.71598	14.2419	12.2412	6.69051	6.78917	5.44649	6.29556	17.5649	13.5826	23.4708	11.3077	16.4002	10.0693	4.42634	11.5789
ENSGALG00000004150	216.534	184.008	151.914	135.594	71.3655	83.4097	108.93	106.125	54.7613	74.7044	84.1038	94.5737	170.562	210.337	85.2071	82.2099
ENSGALG00000004152	562.989	537.086	531.699	652.548	766.064	688.615	572.789	804.932	637.504	723.275	673.808	793.596	650.542	708.209	530.054	780.415
ENSGALG00000004153	110.236	123.577	169.004	135.594	178.414	105.717	127.085	125.911	207.68	206.003	171.141	188.119	192.429	162.228	170.414	196.841
ENSGALG00000004155	6.88972	11.5429	62.6645	16.0077	6.69051	6.78917	22.6937	16.1886	23.7643	15.8464	22.4929	11.3077	16.4002	35.802	24.3449	12.7367
ENSGALG00000004156	448.816	595.48	708.299	745.769	909.91	907.808	623.623	849.001	815.22	966.63	1009.25	981.716	1139.27	925.259	943.917	980.73
ENSGALG00000004160	3800.17	3360.35	5591.39	5881.4	6120.7	3824.24	3350.5	4550.79	6650.91	7833.78	6019.29	8350.24	7115.51	4108.28	6580.86	6677.53
ENSGALG00000004161	110.236	1305.03	52.2205	96.9876	121.544	111.536	172.472	78.2448	40.296	66.7812	98.773	34.9511	36.0805	79.4357	49.7963	47.4733
ENSGALG00000004162	290.353	93.7015	31.3323	45.1981	314.454	101.837	76.2509	221.244	278.973	246.751	73.3463	29.8113	130.108	174.535	196.972	194.525
ENSGALG00000004163	0	0	0	0	0	0.969881	0	0.899366	0	0	0	0	0	0	1.10659	0
ENSGALG00000004165	356.297	360.547	273.445	361.585	331.18	355.946	332.236	325.57	371.963	336.17	361.842	319.7	371.739	394.941	354.107	255.893
ENSGALG00000004166	375.982	279.746	438.652	456.689	347.907	381.163	383.07	420.903	355.432	624.801	535.917	529.407	553.234	362.496	362.96	463.154
ENSGALG00000004168	2861.2	1379.04	3363	2945.41	3774.56	2671.05	2335.64	2708.89	5080.4	4924.83	4832.06	4915.77	4856.65	4167.58	4663.15	5234.8
ENSGALG00000004169	192.912	189.44	221.225	239.173	115.969	175.548	166.118	123.213	185.982	208.267	281.65	213.819	211.016	204.743	202.505	229.261
ENSGALG00000004170	507.871	633.503	325.666	342.752	540.817	619.754	348.575	461.375	202.513	203.739	161.362	238.49	240.537	176.772	199.185	276.735
ENSGALG00000004171	299.211	264.129	246.86	219.399	327.835	295.814	408.487	299.489	385.395	340.697	311.966	306.336	372.832	745.13	356.321	377.471
ENSGALG00000004172	458.659	347.646	492.771	437.857	576.499	469.422	476.568	557.607	606.507	582.921	456.703	436.889	476.7	579.545	567.678	439.997
ENSGALG00000004173	0	0.678996	2.84839	0.941627	0	2.90964	1.8155	0.899366	2.06646	2.26377	0.977951	2.05595	1.09335	11.1881	0	0
ENSGALG00000004174	914.365	848.745	916.232	861.589	1072.71	1126.03	894.132	965.019	1020.83	1103.59	957.414	1145.16	1084.6	1127.76	1055.68	1130.1
ENSGALG00000004176	566.926	421.657	471.883	349.344	359.058	440.326	362.192	507.242	234.544	276.18	199.502	245.686	240.537	238.307	372.919	239.682
ENSGALG00000004179	107.283	162.28	126.279	96.9876	111.509	100.868	96.2213	148.395	158.084	167.519	133.001	118.217	102.775	121.951	109.552	112.315
ENSGALG00000004180	399.604	420.978	386.431	405.841	374.669	427.717	407.579	372.337	297.571	419.929	372.599	369.043	389.232	425.149	343.042	373.997
ENSGALG00000004184	14882.8	6606.63	9689.27	13488.8	7081.91	12961.5	12973.5	9329.12	3316.67	2889.7	5250.62	4840.73	5470.02	1776.68	3840.96	4601.44
ENSGALG00000004186	232.282	337.461	272.496	238.232	259.815	248.289	249.631	245.527	283.106	347.489	318.812	315.588	300.671	350.189	353.001	313.787
ENSGALG00000004189	182.086	121.54	169.954	157.252	118.199	187.187	216.044	170.879	187.015	135.826	146.693	155.224	182.589	308.792	171.521	235.051
ENSGALG00000004190	887.79	604.306	724.44	755.185	695.813	726.441	791.557	851.699	1062.16	816.089	800.942	867.611	733.637	1197.13	920.679	897.362
ENSGALG00000004191	697.83	494.988	686.462	695.862	754.913	663.398	701.689	835.511	977.437	906.64	809.743	958.072	841.878	699.258	879.735	980.73
ENSGALG00000004192	687.004	458.322	445.298	453.864	814.013	655.639	626.346	590.883	888.579	824.012	738.353	648.652	656.009	1156.85	764.651	736.416
ENSGALG00000004193	91.5349	107.281	93.9968	84.7464	154.997	148.392	113.469	117.817	158.084	173.178	94.8612	142.888	87.4679	181.248	140.536	140.104
ENSGALG00000004195	19.6849	704.798	12.343	18.8325	15.6112	26.1868	75.3431	9.89302	7.23262	7.9232	39.118	11.3077	14.2135	10.0693	7.7461	12.7367
ENSGALG00000004196	1.96849	1.35799	2.84839	0	1.11509	0	5.44649	0	0	1.13189	6.84566	0	8.74679	3.35644	4.42634	0
ENSGALG00000004197	271.652	278.388	194.64	246.706	223.017	261.868	248.723	251.822	371.963	333.906	272.848	314.56	274.431	324.456	283.286	290.629
ENSGALG00000004198	136.81	167.033	104.441	203.391	102.588	140.633	174.288	184.37	135.353	69.045	94.8612	120.273	168.376	230.476	92.9532	100.736
ENSGALG00000004199	15.7479	13.5799	21.8376	15.066	7.8056	12.6085	12.7085	4.49683	10.3323	16.9783	8.80156	13.3637	14.2135	4.47525	15.4922	6.94732
ENSGALG00000004200	479.328	475.297	504.165	504.712	623.333	483.971	420.287	440.689	844.15	953.047	830.28	839.855	841.878	834.635	740.306	950.624
ENSGALG00000004203	706.689	566.962	872.556	966.109	1082.75	810.82	747.077	906.561	771.824	972.289	1018.05	985.828	892.172	757.437	883.055	834.836
ENSGALG00000004204	342.518	359.868	279.142	266.48	306.649	335.579	328.605	321.074	306.87	270.521	296.319	273.441	267.87	356.901	316.483	280.208
ENSGALG00000004205	87.5979	79.4425	39.8774	32.0153	55.7543	42.6748	61.7269	46.767	43.3957	24.9015	33.2503	49.3428	37.1739	107.406	40.9437	39.3681
ENSGALG00000004209	10.8267	8.14795	6.64624	8.47464	7.8056	9.69881	11.8007	6.29556	4.13293	3.39566	2.93385	2.05595	6.56009	1.11881	0	13.8946
ENSGALG00000004212	823.814	1051.76	744.379	639.365	712.54	919.447	765.232	723.09	721.196	490.106	609.263	541.743	627.582	887.219	544.44	567.364
ENSGALG00000004215	1481.29	1138.68	2137.24	2129.96	2076.29	1746.76	2214.91	1754.66	1615.97	2884.04	2205.28	2122.77	1775.6	2663.89	2027.26	1975.35
ENSGALG00000004216	21.6534	10.8639	18.0398	13.1828	10.0358	6.78917	11.8007	12.5911	11.3655	19.242	4.88975	8.2238	18.5869	5.59407	18.812	6.94732
ENSGALG00000004220	1051.17	1060.59	1023.52	913.378	1021.42	1124.09	922.272	999.195	803.854	865.892	781.383	693.883	879.052	523.605	751.372	679.679
ENSGALG00000004221	5.90548	28.5178	3.79785	5.64976	3.34526	0.969881	0.907748	1.79873	0	1.13189	6.84566	3.08392	0	1.11881	6.63951	2.31577
ENSGALG00000004222	4447.81	3192.64	6838.98	5579.14	6870.04	4828.07	4552.36	3906.84	7706.88	8631.76	8706.7	7628.6	7476.32	6580.86	8507.43	6946.16
ENSGALG00000004224	154.527	161.601	167.105	161.018	156.112	135.783	177.011	145.697	167.384	210.531	182.877	211.763	238.35	133.139	214.678	180.63
ENSGALG00000004225	146.653	201.662	130.076	161.018	102.588	165.85	158.856	137.603	170.483	165.255	183.855	136.721	159.629	98.4556	171.521	119.262
ENSGALG00000004227	212.597	291.968	300.98	308.854	304.418	273.506	324.066	256.319	292.405	347.489	381.401	319.7	377.205	413.961	351.894	421.471
ENSGALG00000004228	49.2123	48.2087	53.1699	60.2641	39.028	49.4639	35.4022	42.2702	80.5921	87.1552	59.655	64.7624	71.0677	91.7427	73.0346	62.5258
ENSGALG00000004230	0	0	0	1.88325	0	1.93976	0	0	0	0	0	0	0	0	0	0
ENSGALG00000004231	32.4801	107.281	28.4839	32.0153	27.8771	42.6748	11.8007	23.3835	14.4652	14.7145	41.0739	9.25177	5.46674	2.23763	9.95927	2.31577
ENSGALG00000004234	38.3856	42.0978	24.686	30.1321	14.4961	37.8254	32.6789	35.0753	7.23262	13.5826	29.3385	22.6154	21.867	15.6634	27.6646	17.3683
ENSGALG00000004236	133.857	125.614	141.47	118.645	185.104	116.386	122.546	160.087	117.788	119.98	138.869	143.916	80.9078	73.8417	144.963	133.157
ENSGALG00000004237	1566.92	1474.78	1022.57	965.168	1047.07	1214.29	1593.1	1207.85	1153.09	950.783	1113.89	1081.43	1138.18	2766.83	949.45	1039.78
ENSGALG00000004238	243.109	239.007	303.828	334.278	423.733	319.091	211.505	394.822	339.933	348.621	371.621	309.42	313.791	332.288	377.346	350.839
ENSGALG00000004239	90.5506	65.1836	58.8667	98.8708	94.7823	88.2592	78.0664	76.4461	56.8277	10.187	19.559	14.3916	18.5869	101.812	23.2383	25.4735
ENSGALG00000004240	305.116	298.758	390.229	383.242	370.208	444.205	360.376	414.608	309.97	279.576	285.562	295.029	224.136	261.802	283.286	226.946
ENSGALG00000004243	0	0	0	0	2.23017	1.93976	3.63099	7.19493	4.13293	0	1.9559	0	1.09335	1.11881	1.10659	0
ENSGALG00000004244	74.8027	140.552	82.6033	77.2134	110.393	75.6507	119.823	113.32	104.356	132.431	107.575	100.742	112.615	61.5347	59.7556	37.0524
ENSGALG00000004245	220.471	620.602	188.943	264.597	315.569	274.476	74.4354	139.402	144.652	147.145	232.752	161.392	167.282	180.129	289.925	120.42
ENSGALG00000004246	12.7952	5.43197	30.3828	16.9493	5.57543	1.93976	5.44649	12.5911	5.16616	0	3.9118	2.05595	1.09335	0	5.53293	4.63154
ENSGALG00000004247	0	3.39498	0.949463	0.941627	4.46034	3.87952	2.72325	1.79873	3.0997	4.52754	2.93385	2.05595	4.37339	4.47525	2.21317	9.26309
ENSGALG00000004248	0	0.678996	2.84839	0.941627	2.23017	1.93976	0	0	1.03323	0	3.9118	2.05595	1.09335	3.35644	1.10659	3.47366
ENSGALG00000004249	6.88972	20.3699	11.3936	13.1828	7.8056	7.75905	74.4354	10.7924	11.3655	7.9232	6.84566	13.3637	3.28005	0	9.95927	9.26309
ENSGALG00000004251	0.984246	10.1849	5.69678	0	2.23017	0	2.72325	0	1.03323	3.39566	5.86771	1.02797	0	3.35644	0	1.15789
ENSGALG00000004252	44.2911	175.86	21.8376	38.6067	25.647	20.3675	23.6015	25.1822	18.5982	15.8464	46.9416	21.5875	17.4936	20.1386	21.0251	30.105
ENSGALG00000004254	74.8027	205.057	63.614	50.8479	63.5599	87.2893	98.9446	74.6474	70.2598	41.8797	55.7432	72.9862	67.7876	87.2674	63.0754	46.3154
ENSGALG00000004255	57.0863	54.9987	45.5742	37.6651	74.7107	66.9218	84.4206	54.8613	55.7945	31.6928	51.8314	48.3148	33.8938	78.3169	46.4766	54.4206
ENSGALG00000004257	172.243	99.8124	203.185	161.018	111.509	85.3495	80.7896	142.999	236.61	285.235	176.031	204.567	151.975	252.852	261.154	159.788
ENSGALG00000004259	2537.39	2222.35	2632.86	2873.85	2453.19	2059.06	1403.38	2355.44	2894.08	3420.56	2818.45	3079.81	2642.62	2132.46	2621.5	3174.92
ENSGALG00000004261	89.5664	38.7028	75.957	40.49	56.8694	106.687	128.9	140.301	67.1601	149.409	58.6771	57.5666	83.0945	35.802	42.0502	46.3154
ENSGALG00000004262	0	1.35799	0	0.941627	0	0	0	0	0	0	0	0	0	0	0	0
ENSGALG00000004263	207.676	505.852	188.943	232.582	183.989	254.109	295.926	166.383	103.323	119.98	133.001	120.273	118.082	62.6535	118.405	97.2624
ENSGALG00000004266	19.6849	427.767	20.8882	21.6574	17.8414	18.4277	60.8191	17.9873	8.26585	24.9015	37.1621	18.5035	14.2135	15.6634	26.5581	10.421
ENSGALG00000004267	0.984246	1.35799	0	0	0	0	18.155	0	0	0	1.9559	0	1.09335	1.11881	1.10659	0
ENSGALG00000004268	188.975	256.66	146.217	143.127	129.35	160.03	188.812	140.301	160.151	176.574	246.444	195.315	139.949	185.723	156.029	170.209
ENSGALG00000004270	86.6136	99.1334	133.874	179.851	69.1353	90.1989	59.9114	113.32	48.5619	97.3421	66.5007	86.3499	77.6278	21.2575	57.5424	42.8418
ENSGALG00000004272	252.951	151.416	489.923	291.904	355.712	220.163	246.908	212.25	477.353	322.587	417.585	456.421	428.593	272.99	495.75	448.102
ENSGALG00000004273	108.267	71.9736	86.4011	64.0306	103.703	65.9519	157.948	62.9556	74.3927	109.793	87.0376	113.077	72.161	120.832	76.3544	46.3154
ENSGALG00000004274	3.93698	10.1849	5.69678	11.2995	0	7.75905	56.2804	2.6981	0	3.39566	3.9118	3.08392	3.28005	0	3.31976	2.31577
ENSGALG00000004276	147.637	89.6275	75.957	90.3962	99.2426	126.085	118.007	92.6347	118.822	131.299	87.0376	88.4058	76.5344	87.2674	94.0598	52.1049
ENSGALG00000004282	189.959	305.548	198.438	222.224	180.644	250.229	234.199	205.055	150.852	139.222	115.398	151.112	132.295	90.6239	95.1664	123.894
ENSGALG00000004285	0	2.03699	0	1.88325	0	0.969881	0.907748	0.899366	1.03323	0	1.9559	0	0	0	0	0
ENSGALG00000004286	8.85821	7.46896	9.49463	12.2412	8.92068	5.81928	55.3726	7.19493	6.19939	9.05508	11.7354	7.19582	18.5869	0	8.85268	3.47366
ENSGALG00000004288	48.2281	36.6658	81.6538	80.0383	75.8258	57.223	82.6051	49.4651	112.622	97.3421	63.5668	62.7065	74.3477	113	68.6083	90.3151
ENSGALG00000004290	157.479	129.009	88.3	127.12	118.199	182.338	199.705	182.571	58.8942	38.4841	52.8093	40.091	72.161	42.5149	73.0346	74.1047
ENSGALG00000004293	0.984246	6.78996	4.74731	0	0	0	8.16974	0	0	0	21.5149	1.02797	18.5869	12.3069	37.6239	1.15789
ENSGALG00000004294	62.0075	29.1968	45.5742	41.4316	30.1073	51.4037	43.5719	60.2575	42.3625	10.187	15.6472	17.4756	16.4002	10.0693	33.1976	32.4208
ENSGALG00000004295	387.793	210.489	332.312	321.095	291.037	299.693	299.557	243.728	481.486	409.742	333.481	426.609	437.339	400.535	347.468	369.366
ENSGALG00000004297	3.93698	4.07398	10.4441	7.53302	0	0	0.907748	1.79873	1.03323	2.26377	2.93385	1.02797	4.37339	1.11881	0	0
ENSGALG00000004300	578.737	218.637	356.998	428.44	618.873	457.784	413.933	552.211	591.009	601.031	482.13	491.372	601.342	488.921	573.211	515.259
ENSGALG00000004302	3480.29	2809.01	4726.43	3880.45	4273.01	3726.28	2900.26	3987.79	3930.41	4894.27	3948.97	4301.05	4594.25	4138.49	4686.39	4771.65
ENSGALG00000004304	2177.15	2707.16	1637.82	1530.14	1694.93	2042.57	2563.48	1867.98	2027.2	1464.66	1690.88	1569.72	1990.99	4005.35	1800.41	1850.3
ENSGALG00000004306	16.7322	15.6169	16.1409	24.4823	42.3733	27.1567	20.8782	44.0689	28.9305	13.5826	35.2062	22.6154	37.1739	10.0693	45.37	52.1049
ENSGALG00000004309	16.7322	23.0859	18.0398	19.7742	10.0358	20.3675	39.0332	17.9873	28.9305	12.4507	24.4488	24.6714	30.6138	21.2575	14.3856	25.4735
ENSGALG00000004310	29.5274	25.8018	15.1914	8.47464	21.1866	28.1265	19.9705	26.981	18.5982	2.26377	13.6913	4.1119	10.9335	5.59407	21.0251	11.5789
ENSGALG00000004311	167.322	236.291	136.723	152.544	131.58	150.332	177.011	180.773	192.181	155.068	199.502	157.28	183.683	214.812	181.48	165.578
ENSGALG00000004319	15.7479	61.7886	18.9893	34.8402	22.3017	32.9759	54.4649	45.8677	13.432	41.8797	12.7134	22.6154	24.0537	23.4951	13.279	19.6841
ENSGALG00000004320	1.96849	0.678996	0.949463	3.76651	5.57543	0.969881	62.6346	0	0	5.65943	1.9559	1.02797	2.1867	1.11881	3.31976	3.47366
ENSGALG00000004321	1016.73	545.913	767.166	822.982	938.902	930.116	797.003	971.315	760.459	739.121	622.955	766.869	650.542	1395.16	760.224	765.363
ENSGALG00000004322	0	4.07398	0	0	0	0	0	0	0	1.13189	1.9559	0	0	0	0	0
ENSGALG00000004323	90.5506	90.9855	66.4624	61.2058	59.0995	74.6808	55.3726	49.4651	78.5256	38.4841	62.5889	44.2029	101.681	96.2179	67.5017	57.8943
ENSGALG00000004324	100.393	90.9855	75.957	88.513	104.818	113.476	132.531	116.918	74.3927	123.375	78.2361	90.4618	123.548	162.228	67.5017	94.9467
ENSGALG00000004325	939.955	963.495	1143.15	1115.83	798.401	1067.84	965.844	878.68	867.915	973.421	985.774	970.408	1095.54	1163.57	1043.51	1002.73
ENSGALG00000004326	465.548	429.125	439.601	355.935	427.078	463.603	455.69	486.557	485.619	502.557	457.681	486.232	497.474	502.347	441.528	563.891
ENSGALG00000004328	164.369	193.514	237.366	200.567	244.204	235.681	199.705	201.458	335.8	267.125	258.179	244.658	293.017	249.495	251.195	287.156
ENSGALG00000004329	93.5034	59.7517	74.0581	65.9139	50.1789	85.3495	60.8191	65.6537	96.0906	44.1435	59.655	80.182	71.0677	64.8912	58.649	86.8415
ENSGALG00000004332	0.984246	0.678996	0	1.88325	0	0	0	1.79873	0	0	0	1.02797	1.09335	5.59407	3.31976	0
ENSGALG00000004333	139.763	105.244	188.943	112.995	139.386	127.054	166.118	109.723	299.637	207.135	215.149	233.35	255.844	262.921	262.261	230.419
ENSGALG00000004334	39.3698	89.6275	35.1301	38.6067	36.7978	19.3976	32.6789	19.786	15.4985	21.5058	18.5811	27.7553	19.6803	10.0693	30.9844	16.2104
ENSGALG00000004336	28.5431	350.362	23.7366	20.7158	15.6112	19.3976	21.786	6.29556	9.29909	11.3189	63.5668	19.5315	15.3069	8.95051	11.0659	6.94732
ENSGALG00000004339	34.4486	23.0859	34.1807	19.7742	27.8771	25.2169	18.155	28.7797	53.7281	32.8247	39.118	64.7624	54.6674	39.1585	47.5832	55.5785
ENSGALG00000004341	18.7007	79.4425	25.6355	30.1321	30.1073	30.0663	29.0479	25.1822	30.997	24.9015	31.2944	45.2309	24.0537	29.0891	26.5581	55.5785
ENSGALG00000004342	65.9445	249.871	37.9785	62.1474	54.6392	44.6145	43.5719	77.3455	28.9305	58.858	35.2062	30.8392	59.0408	29.0891	29.8778	48.6312
ENSGALG00000004343	28.5431	40.7398	20.8882	10.3579	11.1509	10.6687	54.4649	17.0879	13.432	7.9232	70.4125	11.3077	68.881	39.1585	34.3042	32.4208
ENSGALG00000004345	83.6609	74.0106	37.9785	44.2565	47.9487	73.7109	71.7121	39.5721	70.2598	54.3305	38.1401	42.147	28.4271	81.6734	96.2729	45.1576
ENSGALG00000004346	8.85821	57.0357	1.89893	0.941627	3.34526	6.78917	4.53874	1.79873	1.03323	3.39566	8.80156	0	4.37339	2.23763	1.10659	1.15789
ENSGALG00000004347	240.156	130.367	203.185	269.305	226.362	219.193	226.937	274.307	400.894	438.04	275.782	374.183	286.457	196.911	153.815	223.472
ENSGALG00000004348	96.4561	107.281	74.0581	95.1043	93.6672	104.747	104.391	151.093	192.181	229.773	111.486	119.245	119.175	114.119	118.405	85.6836
ENSGALG00000004350	91.5349	120.182	115.834	78.1551	124.89	52.3736	56.2804	136.704	108.489	95.0783	74.3243	63.7344	99.4947	96.2179	123.938	133.157
ENSGALG00000004352	710.626	706.835	753.873	770.251	850.81	720.621	641.778	853.498	838.984	999.455	604.374	738.086	862.652	1083.01	875.309	846.415
ENSGALG00000004353	187.991	283.141	201.286	225.049	214.096	221.133	180.642	239.231	214.912	222.981	190.7	200.455	196.803	214.812	221.317	222.314
ENSGALG00000004355	1023.62	811.4	1125.11	926.561	1825.4	1145.43	1020.31	1039.67	1456.86	886.266	1287.96	1189.37	1468.37	1127.76	1575.78	1429.99
ENSGALG00000004357	3562.97	3642.81	3777.91	3965.19	4570.74	3584.68	3669.12	3172.96	4296.18	4753.92	4079.03	4587.85	5128.9	4228	5258.49	5348.28
ENSGALG00000004358	0	0	0	0	1.11509	0	9.98523	0	1.03323	0	0	0	0	0	0	0
ENSGALG00000004360	4.92123	18.3329	1.89893	9.41627	3.34526	9.69881	7.26199	6.29556	7.23262	1.13189	11.7354	10.2797	1.09335	10.0693	2.21317	3.47366
ENSGALG00000004362	425.194	389.065	469.984	470.814	577.614	446.145	404.856	514.437	348.199	533.118	498.755	507.819	517.154	342.357	459.233	446.944
ENSGALG00000004363	357.281	408.756	304.778	325.803	282.117	354.006	373.992	357.948	381.263	385.973	470.394	414.274	423.126	543.743	378.452	343.892
ENSGALG00000004364	174.212	202.341	99.6936	141.244	66.9051	178.458	105.299	109.723	52.6948	54.3305	49.8755	55.5106	47.014	35.802	43.1568	33.5787
ENSGALG00000004365	8.85821	185.366	3.79785	8.47464	11.1509	10.6687	11.8007	9.89302	17.5649	4.52754	10.7575	8.2238	3.28005	6.71288	12.1724	5.78943
ENSGALG00000004366	616.138	643.688	636.14	661.964	604.376	635.272	634.516	643.047	864.815	856.837	724.662	795.652	770.811	924.14	777.93	757.258
ENSGALG00000004367	10.8267	7.46896	7.5957	9.41627	8.92068	6.78917	8.16974	4.49683	8.26585	6.79131	16.6252	4.1119	6.56009	10.0693	11.0659	4.63154
ENSGALG00000004369	95.4719	51.6037	98.7441	55.556	113.739	109.597	74.4354	116.918	90.9244	93.9465	181.899	118.217	113.708	132.02	194.759	163.262
ENSGALG00000004370	117.125	73.3316	180.398	134.653	198.485	122.205	103.483	134.905	225.245	200.344	122.244	241.574	243.817	95.0991	198.079	248.946
ENSGALG00000004372	614.169	312.338	647.534	508.479	560.888	364.675	444.797	366.042	938.174	515.008	358.908	718.554	619.929	714.922	1006.99	749.152
ENSGALG00000004373	0.984246	2.71598	0	1.88325	3.34526	1.93976	0.907748	0	9.29909	1.13189	1.9559	1.02797	0	0	17.7054	1.15789
ENSGALG00000004375	669.287	826.338	553.537	678.913	826.278	710.923	688.981	748.272	828.652	845.518	844.95	800.792	791.584	702.615	741.412	823.257
ENSGALG00000004376	194.881	43.4557	69.3108	121.47	69.1353	95.0483	164.302	127.71	134.32	270.521	123.222	139.805	134.482	66.01	130.577	209.577
ENSGALG00000004378	168.306	177.218	206.983	166.668	118.199	126.085	129.808	136.704	200.447	135.826	161.362	177.84	153.069	139.852	203.612	133.157
ENSGALG00000004379	11.811	51.6037	5.69678	5.64976	6.69051	9.69881	24.5092	15.2892	28.9305	6.79131	10.7575	9.25177	12.0268	10.0693	4.42634	15.0525
ENSGALG00000004383	376.966	291.968	444.349	397.367	398.086	349.157	294.11	424.501	415.359	421.061	377.489	403.994	389.232	347.951	396.158	328.84
ENSGALG00000004386	15.7479	3.39498	4.74731	26.3656	2.23017	0.969881	15.4317	3.59746	6.19939	4.52754	9.77951	2.05595	5.46674	8.95051	4.42634	0
ENSGALG00000004387	3189.94	1816.99	2463.86	2414.33	3154.58	2211.33	1670.26	2584.78	5353.17	4228.72	3419.89	3183.64	2977.19	3800.61	5659.08	5115.54
ENSGALG00000004390	218.503	279.067	248.759	225.049	286.577	193.006	233.291	213.15	256.241	292.026	269.914	291.945	270.057	293.129	247.875	237.367
ENSGALG00000004393	31.4959	61.1096	91.1484	86.6297	52.409	52.3736	22.6937	46.767	100.223	126.771	67.4786	99.7135	84.1878	14.5446	195.866	78.7363
ENSGALG00000004394	1.96849	5.43197	0.949463	1.88325	2.23017	0.969881	5.44649	0	2.06646	0	1.9559	0	2.1867	0	0	0
ENSGALG00000004397	172.243	85.5535	121.531	129.003	132.695	109.597	207.874	156.49	376.096	182.233	213.193	167.56	250.377	475.496	217.997	223.472
ENSGALG00000004398	52.165	557.456	45.5742	53.6727	21.1866	55.2832	52.6494	40.4715	19.6314	13.5826	46.9416	31.8672	26.2404	8.95051	17.7054	19.6841
ENSGALG00000004400	746.058	508.568	543.093	490.588	342.331	626.543	606.376	863.391	728.428	455.018	696.301	458.477	584.942	805.546	1030.23	964.519
ENSGALG00000004401	0	69.9366	0	0	0	0	0	0.899366	1.03323	1.13189	0	0	0	0	2.21317	0
ENSGALG00000004410	1313.97	697.329	657.028	681.738	1597.92	1172.59	1280.83	1974.11	1628.37	1075.29	810.721	767.897	861.559	1842.69	1280.32	1783.14
ENSGALG00000004412	321.848	386.349	389.28	418.082	425.963	361.766	390.332	429.897	371.963	485.579	381.401	499.596	418.753	408.367	469.192	436.523
ENSGALG00000004413	28.5431	81.4795	40.8269	27.3072	23.4168	32.9759	64.4501	35.0753	14.4652	28.2971	21.5149	28.7833	33.8938	31.3268	42.0502	43.9997
ENSGALG00000004416	515.745	437.952	560.183	662.906	579.845	591.627	496.538	645.745	629.238	698.373	575.035	673.323	650.542	844.704	734.773	861.467
ENSGALG00000004418	1.96849	3.39498	2.84839	3.76651	2.23017	1.93976	10.893	0	0	0	0.977951	2.05595	0	1.11881	0	0
ENSGALG00000004420	1334.64	408.077	106.34	118.645	446.034	735.17	88.9593	737.48	102.29	48.6711	768.669	1337.4	496.38	168.941	57.5424	1947.56
ENSGALG00000004424	13.7794	31.9128	16.1409	16.0077	6.69051	15.5181	11.8007	22.4841	9.29909	12.4507	9.77951	8.2238	5.46674	5.59407	14.3856	12.7367
ENSGALG00000004425	155.511	234.933	136.723	81.9216	108.163	142.572	158.856	147.496	165.317	131.299	87.0376	136.721	126.828	145.446	117.298	112.315
ENSGALG00000004428	43.3068	32.5918	59.8162	59.3225	37.9129	38.7952	30.8634	47.6664	45.4622	64.5175	46.9416	80.182	69.9743	49.2278	104.019	84.5257
ENSGALG00000004431	994.088	931.583	867.809	997.183	787.25	794.332	836.944	843.605	921.643	925.882	905.583	1015.64	979.64	1084.13	962.729	1029.36
ENSGALG00000004435	340.549	452.89	281.99	202.45	281.002	322.97	413.933	240.131	209.746	212.794	257.201	231.294	190.243	213.693	223.53	206.104
[truncated: 17,242 more rows]
