# Supplementary material for: SLC16A7 Promotes Triglyceride Deposition by De Novo Lipogenesis in Chicken Muscle Tissue
Source: Biology (Basel). 2022 Oct 22;11(11):1547. doi: 10.3390/biology11111547 (PMC9687483; doi:10.3390/biology11111547)
Supplement: Supplementary file 1 [file biology-11-01547-s001.zip › Table S6.xlsx]

## Sheet: Sheet1
ID	geneSymbol	moduleColor	GS.TG	p.GS.TG	MM.bisque4	p.MM.bisque4	MM.darkmagenta	p.MM.darkmagenta	MM.greenyellow	p.MM.greenyellow	MM.lightgreen	p.MM.lightgreen	MM.lightyellow	p.MM.lightyellow	MM.lightsteelblue1	p.MM.lightsteelblue1	MM.orangered4	p.MM.orangered4	MM.darkorange	p.MM.darkorange	MM.darkgreen	p.MM.darkgreen	MM.navajowhite2	p.MM.navajowhite2	MM.darkorange2	p.MM.darkorange2	MM.yellow	p.MM.yellow	MM.brown	p.MM.brown	MM.darkred	p.MM.darkred	MM.yellowgreen	p.MM.yellowgreen	MM.maroon	p.MM.maroon	MM.plum1	p.MM.plum1	MM.brown4	p.MM.brown4	MM.darkolivegreen	p.MM.darkolivegreen	MM.lightcyan	p.MM.lightcyan	MM.grey	p.MM.grey	MM.black	p.MM.black
ENSGALG00000009759	SLC16A7	bisque4	0.786315	0.000507905	0.719935	0.00247379	-0.534496	0.0401045	0.562956	0.0288911	-0.653804	0.00819973	0.607817	0.0162302	-0.488341	0.0647545	0.513863	0.0500596	0.619367	0.0138038	-0.363223	0.183284	-0.304467	0.269873	-0.458109	0.0859293	0.27125	0.32812	0.247576	0.373659	0.0126722	0.964249	-0.272006	0.32672	-0.146829	0.601547	0.140622	0.617163	0.198023	0.479281	-0.208116	0.456688	0.29659	0.283081	-0.0341463	0.903842	-0.171748	0.540508
ENSGALG00000009173	GFRA1	bisque4	0.184871	0.509504	0.237362	0.394316	0.0841429	0.765596	0.011344	0.967994	-0.18422	0.511024	-0.103331	0.714018	-0.0146751	0.958602	-0.133763	0.6346	0.423772	0.115458	0.293194	0.288891	0.434482	0.10559	0.0212394	0.940111	0.295786	0.28445	-0.330502	0.228915	-0.0855993	0.761646	-0.124279	0.659002	-0.250082	0.368683	-0.0238464	0.932774	-0.278087	0.315587	0.500428	0.057451	-0.175174	0.532335	0.221714	0.427104	-0.346515	0.205775
ENSGALG00000049499		bisque4	0.116852	0.678339	0.319016	0.246474	0.178839	0.523653	-0.0109784	0.969025	-0.155204	0.58073	-0.13066	0.642546	-0.12441	0.658663	-0.168231	0.548953	0.243497	0.381836	0.209206	0.45428	-0.0964229	0.732468	-0.122487	0.66365	0.177962	0.525724	-0.271772	0.327153	-0.0827501	0.769378	-0.536503	0.0392219	-0.279696	0.312678	-0.264778	0.340242	-0.147161	0.600716	0.144542	0.607283	-0.170137	0.54437	-0.0927339	0.742377	-0.368831	0.17611
ENSGALG00000019352		bisque4	0.182806	0.514329	0.416675	0.122337	0.185949	0.506994	0.12693	0.652148	-0.229329	0.410976	-0.198978	0.477121	-0.0993925	0.72452	-0.12661	0.652973	0.310593	0.259863	0.123846	0.660125	-0.0887955	0.752997	-0.301469	0.274856	0.14709	0.600895	-0.183489	0.512729	-0.0283864	0.92001	0.269626	0.331139	0.445353	0.0961897	-0.198986	0.477103	0.453963	0.0891753	-0.23694	0.395181	-0.243151	0.382536	-0.0425698	0.880263	-0.383994	0.157641
ENSGALT00000092333	NA	bisque4	0.0731487	0.795579	0.393986	0.146203	-0.0654357	0.816777	-0.0746619	0.791436	-0.129309	0.646019	0.0369647	0.895944	-0.201822	0.470714	0.000644548	0.998181	-0.00302823	0.991454	0.353111	0.196695	0.0428848	0.879383	0.166386	0.553409	-0.13704	0.626246	-0.0655537	0.816452	-0.154324	0.582903	-0.0113169	0.96807	0.0563731	0.841834	-0.218553	0.43389	-0.02335	0.934171	0.376891	0.166125	0.297617	0.281337	0.0572534	0.839393	-0.211931	0.448287
ENSGALT00000097205	NA	bisque4	0.142792	0.611687	0.410019	0.12904	-0.125848	0.654942	0.212184	0.447733	-0.302755	0.272712	0.150298	0.592889	-0.173248	0.536922	0.000938041	0.997353	0.020407	0.942454	0.0146502	0.958672	-0.0381595	0.892598	-0.199732	0.475418	0.0130267	0.963249	-0.0372448	0.895159	-0.196575	0.482566	0.0342765	0.903477	-0.212017	0.448098	0.143339	0.610308	0.348913	0.202444	-0.0183509	0.948244	0.484975	0.0669026	0.00705258	0.980099	-0.25831	0.352604
ENSGALT00000093666	NA	bisque4	0.342115	0.211978	0.515189	0.0493704	-0.0530748	0.85099	0.246888	0.375033	-0.425131	0.114172	0.131098	0.641422	-0.279079	0.313792	0.0461655	0.870225	0.221384	0.427809	-0.129545	0.645412	-0.379188	0.163348	-0.486309	0.0660453	0.0829194	0.768918	0.283594	0.305696	0.0715778	0.799887	0.179608	0.521838	0.266329	0.337314	-0.29952	0.278125	0.484966	0.0669082	-0.356571	0.192037	-0.310981	0.259237	-0.14405	0.608521	-0.378025	0.16475
ENSGALG00000006574	CRYGS	bisque4	-0.114694	0.683995	0.235179	0.398808	-0.0501814	0.859036	0.0803056	0.776028	0.00627821	0.982284	0.0207949	0.941362	-0.341806	0.212418	0.0838705	0.766335	-0.291519	0.291784	0.0423318	0.880928	-0.294579	0.286513	-0.0726334	0.796992	-0.0252302	0.928882	-0.256452	0.356199	0.135463	0.630262	-0.325018	0.237198	-0.0318463	0.910294	-0.398326	0.141414	0.180476	0.519796	-0.169589	0.545686	0.235808	0.397509	0.254739	0.359533	0.0280193	0.921041
ENSGALT00000106897	NA	bisque4	0.0376803	0.89394	0.334966	0.222307	-0.14118	0.615754	0.0986506	0.726503	-0.277236	0.317131	0.279362	0.31328	-0.369447	0.175333	0.0395492	0.888709	-0.0899284	0.749937	0.141306	0.615436	-0.313284	0.255539	-0.122445	0.66376	0.0451998	0.872919	-0.185056	0.509073	0.162207	0.563554	-0.375719	0.167553	0.158432	0.572786	-0.264317	0.341115	-0.0146117	0.958781	-0.0766297	0.786055	0.476724	0.0723857	0.0434806	0.877719	-0.228027	0.41371
ENSGALG00000005733	WNT8B	bisque4	0.180753	0.519145	0.434489	0.105584	0.144087	0.608426	-0.157254	0.575679	-0.034524	0.902783	-0.177298	0.527295	-0.0424166	0.880691	0.034021	0.904194	0.313281	0.255543	0.371531	0.172722	-0.109685	0.697178	0.114574	0.68431	-0.0559452	0.843021	-0.248533	0.371756	-0.193447	0.489698	0.00279701	0.992107	0.316086	0.251082	-0.264997	0.339827	0.00353234	0.990032	0.194685	0.48687	-0.100898	0.720502	-0.213138	0.445646	-0.217909	0.435281
ENSGALG00000029083	NXPH2	bisque4	0.386183	0.155086	0.293976	0.287547	-0.154517	0.582426	0.0733305	0.795081	0.134917	0.631653	-0.206759	0.459694	-0.0658037	0.815763	0.333972	0.223767	0.475661	0.073115	-0.0890551	0.752295	-0.0993735	0.724571	0.116729	0.678661	-0.0786612	0.78051	0.0557449	0.843576	-0.0210868	0.94054	0.103287	0.714135	-0.0723433	0.797787	-0.0843572	0.765014	-0.00163165	0.995395	-0.00491941	0.986118	-0.0731919	0.795461	0.0593782	0.833509	0.315162	0.252547
ENSGALG00000016655	GYG2	bisque4	0.112713	0.689199	0.439258	0.101384	-0.127257	0.651304	0.152569	0.587246	-0.290919	0.292823	0.185368	0.508348	-0.226629	0.416658	0.0503868	0.858464	-0.135082	0.631231	-0.0153226	0.956777	-0.290765	0.29309	-0.284265	0.304502	0.0459493	0.870828	0.0597424	0.832501	0.0587804	0.835163	-0.140078	0.61854	-0.137447	0.625211	-0.256242	0.356607	0.0509363	0.856935	-0.12171	0.665669	0.0592204	0.833945	0.0149265	0.957893	-0.242249	0.384358
ENSGALG00000012100	CFAP221	bisque4	0.227376	0.415081	0.491258	0.0629335	-0.196432	0.48289	0.26232	0.34491	-0.352549	0.19746	0.282281	0.308038	-0.308612	0.263076	0.171714	0.540588	-0.0709237	0.801681	-0.176711	0.528686	-0.227897	0.413984	-0.385731	0.155611	-0.0622755	0.825497	0.4255	0.113824	-0.183402	0.512934	-0.120781	0.668085	-0.00592281	0.983286	-0.282026	0.308494	0.0682898	0.808919	-0.286927	0.299799	-0.00652296	0.981593	0.13695	0.626474	-0.213686	0.444449
ENSGALG00000046817		bisque4	0.253079	0.362781	0.275665	0.319995	-0.178719	0.523937	0.413106	0.125901	-0.122461	0.663717	-0.136692	0.627132	-0.00100838	0.997154	0.0303308	0.914548	0.247958	0.372899	-0.443639	0.0976313	0.0833189	0.767833	-0.357053	0.191395	0.402545	0.136861	-0.0968532	0.731315	0.406378	0.132811	-0.0935821	0.740095	-0.362593	0.184102	-0.10615	0.706532	-0.226617	0.416682	-0.305054	0.268904	-0.170706	0.543005	0.177868	0.525946	0.0829237	0.768906
ENSGALG00000050187		bisque4	0.457648	0.0862857	0.58734	0.0213251	-0.351369	0.199069	0.330656	0.228685	-0.544855	0.0357024	0.485327	0.0666756	-0.501034	0.0571014	0.241415	0.386048	0.378796	0.163821	-0.231654	0.406116	-0.195338	0.48538	-0.33793	0.217988	-0.0484293	0.863915	0.326962	0.23424	-0.163478	0.560459	-0.0276969	0.921947	-0.261571	0.346339	-0.073928	0.793445	0.622941	0.013113	-0.0304641	0.914174	0.539742	0.0378275	-0.125361	0.656201	-0.318646	0.247054
ENSGALT00000098358	NA	bisque4	0.36706	0.178355	0.429197	0.110383	-0.0542197	0.84781	0.223724	0.422815	-0.379586	0.162872	0.113735	0.686513	-0.00817533	0.976931	0.100659	0.721138	0.62123	0.0134403	-0.234574	0.400057	0.0368926	0.896146	-0.459132	0.0851419	0.257867	0.35346	-0.0915288	0.745622	0.0381326	0.892673	0.38147	0.160622	-0.0297514	0.916175	-0.05799	0.837352	0.32661	0.234774	-0.19787	0.479627	-0.0751239	0.790172	-0.156849	0.576675	-0.329005	0.231157
ENSGALG00000052061		bisque4	0.127658	0.65027	0.382739	0.159118	-0.220429	0.429856	0.0675459	0.810965	-0.204598	0.464502	0.292123	0.290738	0.0291296	0.917922	0.255922	0.35723	-0.0544095	0.847283	-0.247404	0.374004	-0.0263815	0.925644	-0.22007	0.430627	0.00135703	0.99617	0.20692	0.459337	0.0837072	0.766778	0.321758	0.242208	0.0959244	0.733805	-0.345532	0.207151	-0.148139	0.598272	-0.0790298	0.779504	-0.146236	0.603033	-0.170329	0.543909	-0.0673406	0.81153
ENSGALT00000059036	NA	bisque4	0.193224	0.490208	0.37575	0.167514	-0.161205	0.565998	0.285572	0.302189	-0.234348	0.400524	0.154224	0.583151	-0.127577	0.650478	0.120321	0.669283	-0.158452	0.572738	-0.284216	0.304591	-0.238366	0.392258	-0.357151	0.191264	0.10865	0.699913	0.258397	0.352436	-0.0198881	0.943915	-0.229877	0.409828	-0.295629	0.284718	-0.105341	0.708678	0.000971084	0.99726	-0.257343	0.354472	-0.216593	0.438128	-0.034982	0.901499	-0.0846522	0.764214
ENSGALG00000032628	SRCIN1	bisque4	0.44996	0.0923897	0.645533	0.00934421	-0.211116	0.450074	0.356081	0.192692	-0.462948	0.0822481	0.154195	0.583223	-0.428687	0.110854	0.0733888	0.794922	0.116951	0.678082	0.0713533	0.800502	-0.356638	0.191948	-0.279919	0.312275	0.250635	0.367591	0.0568888	0.840404	0.190029	0.497549	-0.226964	0.415951	0.0271715	0.923424	-0.105212	0.709021	0.251793	0.365308	-0.0155468	0.956145	-0.142193	0.613196	0.0200919	0.943341	-0.318926	0.246615
ENSGALG00000010494	SLC5A9	bisque4	0.12142	0.666425	0.355657	0.193261	-0.0492102	0.86174	0.0924558	0.743125	-0.310693	0.259702	0.245474	0.377862	-0.268495	0.333249	0.0996617	0.723801	-0.026909	0.924162	-0.110812	0.694205	-0.139251	0.620634	-0.388364	0.152568	-0.208855	0.455054	0.539549	0.0379097	-0.360932	0.18627	0.111712	0.691834	-0.0961452	0.733213	-0.376175	0.166996	0.290785	0.293056	-0.185248	0.508625	-0.155405	0.580233	0.1635	0.560405	-0.322341	0.241309
ENSGALT00000092880	NA	bisque4	0.284965	0.303262	0.474421	0.0739718	-0.306592	0.266375	0.133574	0.635083	-0.138944	0.621411	0.145023	0.606075	-0.0910112	0.747017	0.270733	0.32908	0.173448	0.536445	-0.266507	0.336979	-0.179474	0.522156	-0.101282	0.719478	-0.0715555	0.799948	0.1848	0.509671	0.140859	0.616564	0.151024	0.591084	-0.103756	0.71289	-0.275286	0.320688	-0.035815	0.899165	-0.0727472	0.79668	0.208569	0.455685	-0.251646	0.365598	0.0778191	0.782807
ENSGALT00000097071	NA	bisque4	0.204041	0.465746	0.396128	0.143826	-0.0565262	0.84141	-0.0545359	0.846932	-0.199181	0.476661	0.121702	0.665689	-0.0955355	0.734848	0.0452336	0.872825	0.00807819	0.977205	0.22817	0.41341	-0.0545041	0.84702	0.0847218	0.764025	0.0342902	0.903439	0.0120476	0.96601	-0.125717	0.655281	-0.144194	0.608157	-0.233078	0.403155	-0.088347	0.754209	-0.00933058	0.973673	0.486383	0.0659975	-0.201156	0.47221	-0.273829	0.323359	-0.262	0.34552
ENSGALG00000009458		bisque4	0.118869	0.673069	0.295134	0.285563	0.0833608	0.767719	0.145237	0.605537	-0.128449	0.648231	-0.15348	0.58499	-0.0871285	0.757504	-0.126757	0.652594	0.129134	0.646468	-0.0458354	0.871146	-0.200399	0.473914	-0.258193	0.35283	0.248015	0.372786	-0.207935	0.457089	0.14724	0.60052	-0.435842	0.10438	-0.269309	0.331729	-0.235574	0.397992	-0.108715	0.699741	-0.152384	0.587706	-0.204955	0.463707	-0.0751305	0.790154	-0.201245	0.472011
ENSGALG00000006192	USH1C	bisque4	0.217566	0.436023	0.349298	0.201912	-0.256284	0.356527	0.434011	0.106011	-0.31724	0.249261	0.215784	0.439882	-0.343778	0.20962	0.156291	0.578048	-0.0872781	0.757099	-0.33448	0.22302	-0.0806984	0.774958	-0.46249	0.0825916	0.290081	0.29428	0.194015	0.488399	0.253164	0.362615	-0.263131	0.343366	-0.220498	0.429707	-0.315708	0.251681	-0.0930779	0.741451	-0.293879	0.287713	-0.303937	0.27075	0.474377	0.0740023	-0.0789335	0.779767
ENSGALG00000027960	GRPR	bisque4	0.0828538	0.769096	0.278808	0.314282	0.0695966	0.805326	0.0231327	0.934782	-0.0045211	0.987242	-0.123722	0.660446	-0.102181	0.717082	0.055453	0.844386	-0.0210614	0.940612	0.0195258	0.944935	-0.34613	0.206313	-0.152832	0.586595	-0.0638679	0.821101	0.0313865	0.911585	-0.117162	0.67753	-0.204946	0.463725	-0.127991	0.649413	-0.234704	0.399788	0.0792931	0.778787	-0.20176	0.470855	-0.196024	0.483818	-0.0179473	0.949381	-0.0500359	0.859441
ENSGALG00000000400	KCNC4	bisque4	0.282068	0.308418	0.438266	0.102249	-0.38276	0.159094	0.357195	0.191206	-0.356989	0.191479	0.508442	0.0529524	-0.244667	0.379481	0.330405	0.22906	-0.0606833	0.829898	-0.277052	0.317467	-0.118315	0.674515	-0.199016	0.477035	0.0338179	0.904763	0.109485	0.697707	-0.278693	0.31449	-0.234645	0.39991	-0.38762	0.153424	0.338429	0.217265	0.323731	0.239169	-0.0447669	0.874128	0.611515	0.0154202	-0.154016	0.583665	-0.0494193	0.861158
ENSGALG00000005519	TLL2	bisque4	0.529929	0.0421688	0.524944	0.0445106	-0.16276	0.562207	0.248608	0.371606	-0.201462	0.471523	-0.059737	0.832515	-0.243208	0.382421	0.210426	0.451592	0.663272	0.0070279	-0.140257	0.618088	-0.249019	0.370789	-0.178127	0.525335	0.229728	0.41014	-0.0990173	0.725523	0.280477	0.311273	-0.168132	0.549192	0.101166	0.719787	-0.27775	0.316197	5.25456e-05	0.999852	-0.148892	0.596392	-0.116801	0.678474	-0.125847	0.654945	-0.0328331	0.907525
ENSGALG00000043130		bisque4	0.167053	0.551797	0.333089	0.225071	-0.22051	0.429683	0.325005	0.237218	-0.115011	0.683162	0.205792	0.461844	-0.115684	0.681397	0.329977	0.229699	-0.270932	0.32871	-0.317355	0.24908	-0.338797	0.216734	-0.273323	0.32429	0.279262	0.313461	-0.138967	0.621353	0.161275	0.565828	-0.364546	0.181574	-0.236789	0.395492	0.0138979	0.960793	0.0165771	0.953242	-0.29781	0.28101	-0.229175	0.4113	-0.0258591	0.927113	0.15195	0.588784
ENSGALT00000094759	NA	bisque4	0.193191	0.490284	0.509756	0.0522404	0.0918956	0.744634	0.13225	0.638469	-0.295643	0.284693	-0.0319009	0.910141	-0.106657	0.705187	-0.0147938	0.958268	0.276028	0.319331	0.102537	0.716131	-0.0700937	0.80396	-0.329658	0.230177	0.106214	0.706363	-0.118165	0.674906	-0.0885801	0.753579	0.229819	0.40995	0.594229	0.0194913	-0.283789	0.305349	0.177299	0.527293	-0.291611	0.291624	-0.103683	0.713082	-0.00251632	0.992899	-0.388753	0.152122
ENSGALG00000017271	ANO2	bisque4	0.168764	0.54767	0.451523	0.091125	-0.239275	0.390402	0.0915703	0.74551	-0.228263	0.413213	0.450408	0.0920263	-0.0127073	0.96415	0.354729	0.194509	-0.16887	0.547416	-0.14424	0.608043	-0.154003	0.583696	-0.0866789	0.758721	0.0585305	0.835855	-0.0526489	0.852173	-0.190571	0.496298	-0.196515	0.482702	-0.153811	0.584172	0.0385772	0.891429	-0.0547235	0.846411	0.0962681	0.732883	0.129587	0.645302	-0.440972	0.0999046	-0.067398	0.811372
ENSGALT00000051741	NA	bisque4	0.465801	0.0801319	0.578223	0.0239514	-0.164379	0.558272	0.122102	0.66465	-0.366907	0.17855	0.209774	0.453027	-0.225286	0.419499	0.25383	0.36131	0.714732	0.00274965	-0.136181	0.628432	-0.0918822	0.74467	-0.276956	0.31764	-0.0835525	0.767198	0.162663	0.562443	-0.205849	0.461717	0.3181	0.247909	-0.0426375	0.880074	-0.217475	0.436219	0.431896	0.107917	-0.0460862	0.870447	0.275665	0.319994	-0.197507	0.480452	-0.280872	0.310562
ENSGALT00000090614	NA	bisque4	-0.391133	0.14941	-0.428904	0.110654	-0.000662923	0.998129	-0.383483	0.158241	0.450451	0.091991	-0.00614261	0.982666	0.231717	0.405985	0.0996359	0.72387	-0.224857	0.420407	-0.0551409	0.845252	0.322209	0.241512	0.441946	0.0990704	-0.365704	0.180087	-0.00715121	0.979821	-0.15055	0.59226	0.101303	0.71942	-0.360723	0.186543	-0.128627	0.647774	-0.279783	0.312522	0.347	0.205098	0.331667	0.227178	-0.0133716	0.962277	0.396463	0.143456
ENSGALG00000001723		bisque4	-0.477848	0.0716202	-0.641466	0.00995082	0.131973	0.63918	-0.390439	0.150198	0.514529	0.0497125	-0.198797	0.47753	0.0349442	0.901605	-0.105236	0.708956	-0.569043	0.0268371	0.307041	0.26564	-0.116602	0.678993	0.500161	0.0576054	-0.45573	0.0877813	0.153479	0.584993	-0.0710203	0.801416	-0.102136	0.717201	-0.0832417	0.768042	0.0521851	0.853463	-0.122771	0.662912	0.170056	0.544563	0.13762	0.624771	0.313396	0.25536	0.407254	0.131897
ENSGALT00000101426	NA	bisque4	0.585048	0.0219635	0.61438	0.0148144	-0.333386	0.224632	0.335322	0.221786	-0.561762	0.0293074	0.389924	0.150783	-0.652134	0.00842147	0.262899	0.343807	0.469237	0.0776338	-0.00768929	0.978303	-0.449389	0.0928549	-0.333739	0.224111	0.25733	0.354498	0.075679	0.788654	0.338747	0.216805	-0.317976	0.248103	-0.0880021	0.755141	-0.303903	0.270806	0.287442	0.298894	0.0237089	0.933161	-0.0264728	0.925388	0.125006	0.657119	-0.317596	0.248701
ENSGALG00000051117	GIMD1	bisque4	0.465906	0.0800547	0.647023	0.00912926	-0.569906	0.0265551	0.395077	0.144989	-0.35875	0.189142	0.439346	0.101308	-0.715317	0.00271743	0.494176	0.0611492	0.234932	0.399317	-0.238646	0.391686	-0.465001	0.0807214	-0.176589	0.528974	0.0140731	0.960299	0.0183646	0.948206	0.325365	0.236669	-0.202529	0.469129	-0.313299	0.255515	-0.284798	0.303558	0.517591	0.0481388	-0.0659273	0.815422	0.680219	0.00526217	0.178191	0.525184	0.0841079	0.76569
ENSGALG00000033033	MEP1A	bisque4	0.236959	0.395142	0.416268	0.122741	0.15118	0.590695	0.204248	0.465283	-0.300877	0.275845	-0.0628319	0.823961	0.0211146	0.940462	-0.0817728	0.772035	0.266757	0.336508	0.0199295	0.943799	0.124467	0.658515	-0.384396	0.15717	0.345539	0.207141	-0.17648	0.529234	-0.285278	0.302707	-0.228217	0.413311	-0.272834	0.325192	0.0261377	0.92633	-0.0244702	0.931019	-0.0240939	0.932078	-0.440983	0.0998947	0.0375199	0.894389	-0.433378	0.106579
ENSGALG00000053871		bisque4	0.15191	0.588883	0.400743	0.138793	0.1991	0.476846	0.0713957	0.800386	-0.244923	0.378967	-0.163162	0.561227	0.0684877	0.808374	-0.198721	0.477702	0.278671	0.31453	0.0552666	0.844903	-0.104396	0.711187	-0.336427	0.220172	0.325826	0.235966	-0.289673	0.29499	0.154861	0.581577	-0.0486174	0.863391	0.15951	0.570143	-0.284848	0.30347	-0.0550598	0.845477	-0.141122	0.6159	-0.429013	0.110552	-0.293941	0.287607	-0.435964	0.104273
ENSGALG00000017189	C1H11ORF70	bisque4	0.101471	0.718973	0.380158	0.162186	-0.135359	0.630526	0.265556	0.338772	-0.313012	0.255974	0.140584	0.617259	-0.331503	0.227423	-0.0814596	0.772887	0.00542517	0.984691	-0.0964783	0.73232	-0.225831	0.418344	-0.274687	0.321784	0.171252	0.541695	-0.160902	0.566737	0.257482	0.354203	-0.314819	0.253092	-0.115488	0.681913	-0.220396	0.429926	0.207304	0.458485	-0.168242	0.548927	0.401178	0.138325	-0.051573	0.855164	-0.251493	0.365899
ENSGALG00000028673	MARCHF3	bisque4	-0.116827	0.678406	-0.381201	0.160942	-0.0184868	0.947861	-0.079231	0.778956	0.230131	0.409296	-0.159614	0.569889	0.454951	0.0883939	-0.126013	0.654515	-0.233463	0.402357	0.0580142	0.837285	0.356195	0.192541	0.343441	0.210096	0.0852565	0.762575	-0.0243264	0.931424	0.105507	0.708238	0.334498	0.222995	-0.0733295	0.795084	0.619184	0.0138399	-0.293167	0.288938	0.330012	0.229647	-0.124249	0.65908	-0.113422	0.687334	0.26694	0.336165
ENSGALG00000006911	TMC5	bisque4	0.19841	0.478406	0.218583	0.433827	-0.105364	0.708617	0.415723	0.123281	-0.157024	0.576245	-0.0816088	0.772481	0.0836629	0.766899	-0.00862439	0.975665	0.016381	0.953794	-0.264069	0.341585	0.325525	0.236424	-0.284231	0.304563	0.391561	0.148926	-0.0234419	0.933912	-0.0133709	0.962279	-0.078391	0.781247	-0.323425	0.239638	0.262547	0.344478	-0.196973	0.481663	-0.120493	0.668836	-0.288399	0.297215	0.308764	0.262828	-0.0173934	0.950942
ENSGALT00000045847	NA	bisque4	0.233335	0.402621	0.413998	0.125004	-0.389636	0.151112	0.238603	0.391773	-0.33044	0.229007	0.427421	0.112027	-0.264761	0.340274	0.282652	0.307374	-0.348283	0.203315	-0.152051	0.588533	-0.413743	0.12526	-0.209699	0.453192	-0.00996655	0.971879	0.427633	0.11183	0.250636	0.367589	0.138744	0.62192	0.221841	0.426831	-0.138027	0.62374	0.0904625	0.748496	-0.155049	0.581112	-0.0900006	0.749743	-0.0614161	0.827872	-0.0225868	0.936318
ENSGALT00000042200	NA	bisque4	0.0423554	0.880862	0.293164	0.288942	-0.189122	0.499641	0.192432	0.492022	-0.219615	0.431604	0.304094	0.27049	-0.480056	0.0701335	0.173335	0.536715	-0.0915499	0.745565	-0.0631769	0.823008	-0.191247	0.494743	-0.193653	0.489228	-0.143211	0.61063	0.0483194	0.864221	-0.233036	0.403243	-0.323918	0.238881	-0.355676	0.193235	-0.148875	0.596435	0.406326	0.132865	-0.118137	0.67498	0.629144	0.0119781	0.329899	0.229816	-0.105939	0.707092
ENSGALT00000104817	NA	bisque4	0.465976	0.0800028	0.641193	0.00999258	-0.176218	0.529854	0.125231	0.656537	-0.505145	0.054771	0.367273	0.178084	-0.180821	0.518984	0.170463	0.543588	0.427707	0.111761	0.111473	0.692463	-0.162547	0.562727	-0.157347	0.575452	-0.0344944	0.902866	0.167509	0.550696	-0.290549	0.293466	0.154804	0.581716	0.402979	0.136398	0.0819064	0.771672	0.256244	0.356605	0.063462	0.822221	0.334488	0.223009	-0.465417	0.0804144	-0.431897	0.107916
ENSGALT00000097811	NA	bisque4	0.597197	0.0187396	0.694655	0.00405301	-0.224184	0.421838	0.358736	0.18916	-0.492663	0.0620695	0.244598	0.379621	-0.423373	0.115838	0.287555	0.298695	0.481148	0.0694071	-0.139487	0.620035	-0.388572	0.152329	-0.465809	0.0801256	0.101751	0.718226	0.335489	0.221542	-0.0575375	0.838606	-0.100792	0.720783	0.177778	0.526158	-0.254791	0.359432	0.203658	0.466602	-0.329732	0.230067	-0.170244	0.544113	0.0585664	0.835756	-0.284766	0.303615
ENSGALT00000052900	NA	bisque4	0.299324	0.278454	0.294612	0.286456	0.0557031	0.843692	0.0593385	0.833618	-0.138376	0.622853	-0.246166	0.376476	-0.0729216	0.796202	-0.173872	0.535433	0.562284	0.0291247	0.110468	0.695113	-0.0534503	0.849947	-0.0469711	0.867979	0.335422	0.221638	-0.308975	0.262485	0.393875	0.146327	-0.309009	0.26243	-0.0885952	0.753538	-0.268161	0.333875	-0.27944	0.31314	0.166404	0.553364	-0.226834	0.416224	-0.186881	0.504829	-0.224999	0.420106
ENSGALG00000005975	ZNF488	bisque4	0.584338	0.0221643	0.667825	0.00651352	-0.0699518	0.80435	0.344891	0.208051	-0.432032	0.107793	-0.0389485	0.89039	-0.257223	0.354706	0.0730331	0.795896	0.801891	0.000323355	-0.00460158	0.987015	-0.0665991	0.813572	-0.362557	0.184149	0.346384	0.205959	-0.201975	0.470371	0.0479521	0.865244	-0.0576467	0.838303	0.115265	0.682496	-0.0945161	0.737585	0.184573	0.5102	-0.131083	0.641461	-0.0369205	0.896068	0.00887392	0.974961	-0.369528	0.175231
ENSGALG00000054865		bisque4	0.316014	0.251197	0.406971	0.132192	-0.0526701	0.852114	0.113769	0.686424	-0.222434	0.425564	0.0994088	0.724477	0.119729	0.670827	0.201857	0.470635	0.670245	0.00625245	-0.124381	0.658738	0.156233	0.578191	-0.217929	0.435238	0.132956	0.636662	-0.237443	0.39415	-0.190442	0.496598	0.239194	0.390566	0.273862	0.323299	0.0345377	0.902745	-0.0800399	0.776752	-0.185806	0.507328	0.297968	0.280743	-0.213057	0.445822	-0.167917	0.549712
ENSGALG00000052568		bisque4	0.316683	0.250139	0.540928	0.0373264	-0.380943	0.161248	0.196164	0.4835	-0.461701	0.0831857	0.630428	0.011753	-0.54539	0.0354851	0.359222	0.188517	-0.207635	0.457752	0.156325	0.577965	-0.457858	0.0861234	-0.0717655	0.799372	-0.0204314	0.942385	0.119931	0.6703	-0.132735	0.637228	-0.382751	0.159105	-0.184303	0.510829	0.084321	0.765112	0.362804	0.183828	0.240373	0.388163	0.363781	0.182562	-0.0353266	0.900533	-0.220664	0.429353
ENSGALG00000033339	FIGNL2	bisque4	0.372197	0.171893	0.547691	0.034563	-0.387926	0.153071	0.278106	0.315552	-0.187099	0.504324	0.238977	0.391011	-0.464638	0.0809901	0.418547	0.120496	0.0497895	0.860127	-0.227806	0.414176	-0.441	0.0998805	-0.120624	0.668494	-0.206644	0.45995	0.298155	0.280426	-0.0681313	0.809355	0.00855233	0.975868	-0.259363	0.350575	-0.12183	0.665357	0.628442	0.0121026	-0.134867	0.63178	0.389375	0.15141	-0.00312422	0.991183	0.133723	0.634701
ENSGALG00000051871	INHBC	bisque4	0.283231	0.306343	0.54049	0.037511	-0.116253	0.679908	0.274928	0.321342	-0.382059	0.159922	0.11531	0.682379	-0.328373	0.232109	0.00482575	0.986382	0.134603	0.632454	0.228976	0.411717	0.0984081	0.727152	-0.129606	0.645255	0.215438	0.440634	-0.149681	0.594424	-0.122416	0.663834	-0.235279	0.3986	0.107581	0.70274	-0.00717833	0.979744	0.0256043	0.92783	0.156848	0.576678	0.153244	0.585574	0.271713	0.327263	-0.3544	0.194952
ENSGALG00000021647	NRTN	bisque4	0.302848	0.272557	0.265391	0.339084	0.169932	0.544861	0.139399	0.620259	-0.224568	0.421022	-0.254902	0.359216	-0.0465263	0.869219	-0.193462	0.489663	0.608494	0.0160796	0.122943	0.662467	0.165068	0.556599	-0.178977	0.523327	0.215079	0.441414	-0.145211	0.605604	-0.043951	0.876405	0.31147	0.258449	0.23638	0.396333	0.0633099	0.822641	0.459714	0.0846957	0.0180684	0.94904	-0.221801	0.426917	-0.0428073	0.8796	-0.366128	0.179545
ENSGALT00000102523	NA	bisque4	0.214745	0.442141	0.468751	0.0779839	-0.231376	0.406695	0.000786692	0.99778	-0.321601	0.242452	0.358848	0.189011	-0.206134	0.461083	0.152423	0.58761	-0.10813	0.701288	0.241913	0.385039	-0.208398	0.456063	0.0632291	0.822864	-0.0850174	0.763223	0.177579	0.526631	-0.0142864	0.959698	0.0267372	0.924644	0.396919	0.142955	-0.127982	0.649435	-0.0975201	0.729528	0.240717	0.387465	0.162495	0.562853	-0.24293	0.382982	-0.237008	0.395041
ENSGALG00000040729		bisque4	0.424569	0.114703	0.648471	0.00892424	-0.266922	0.336198	0.134808	0.631932	-0.428864	0.11069	0.425936	0.113415	-0.28259	0.307486	0.370461	0.17406	0.376307	0.166835	-0.0125563	0.964575	-0.142867	0.611499	-0.219281	0.432323	0.170208	0.544199	-0.0932843	0.740896	0.0188428	0.946859	-0.0844557	0.764747	-0.0894853	0.751134	-0.289858	0.294667	-0.010065	0.971601	0.175966	0.530453	0.0203177	0.942705	-0.100423	0.721767	-0.280221	0.311733
ENSGALG00000030054	PTPRN2	bisque4	0.446769	0.0950107	0.498962	0.0583034	-0.0324414	0.908625	0.179893	0.521167	-0.304922	0.269122	-0.0678032	0.810257	-0.100687	0.721065	0.0234534	0.933879	0.630931	0.0116658	0.0907242	0.747791	0.206175	0.460991	-0.151764	0.589244	0.35194	0.198288	-0.225193	0.419695	0.0374279	0.894646	-0.00308554	0.991293	-0.121345	0.666618	-0.0880048	0.755134	-0.0374661	0.89454	0.270748	0.329051	-0.279168	0.31363	0.0288735	0.918641	-0.324782	0.237559
ENSGALG00000002335	DOCK3	bisque4	0.133833	0.634422	0.414367	0.124634	-0.129868	0.644581	-0.129872	0.644571	-0.220265	0.430209	0.328213	0.23235	-0.141402	0.615192	0.164083	0.558989	0.0880964	0.754886	0.223827	0.422596	-0.162788	0.562139	0.110004	0.696338	-0.274942	0.321318	0.0920549	0.744205	-0.319054	0.246415	-0.0269801	0.923962	0.303802	0.270973	-0.132594	0.63759	-0.0338483	0.904678	0.183327	0.51311	0.562472	0.0290592	-0.377178	0.165776	-0.227986	0.413798
ENSGALT00000101392	NA	bisque4	0.0471048	0.867606	0.309039	0.26238	-0.147252	0.60049	0.0209649	0.940883	-0.0238957	0.932635	-0.0184918	0.947847	-0.405525	0.133705	0.066116	0.814902	-0.12481	0.657627	0.193186	0.490296	-0.1324	0.638086	0.136663	0.627204	-0.208403	0.456053	0.0292476	0.91759	-0.0319392	0.910034	-0.113394	0.687408	-0.327162	0.233937	-0.286692	0.300212	0.293234	0.288822	0.268171	0.333855	0.339394	0.215874	0.300294	0.276822	-0.00124221	0.996494
ENSGALG00000001214	PARD6A	bisque4	-0.00714736	0.979832	0.35404	0.195438	-0.132752	0.637185	0.169492	0.54592	-0.225954	0.418084	0.245477	0.377856	-0.0915919	0.745452	0.111834	0.691512	-0.259106	0.351069	-0.252491	0.363936	-0.0765126	0.786375	-0.299112	0.278812	-0.0991376	0.725201	0.18355	0.512589	-0.124294	0.658963	0.350099	0.200809	0.0897147	0.750514	-0.158811	0.571857	0.474758	0.0737386	-0.257007	0.355124	0.186177	0.506465	-0.146127	0.603304	-0.149261	0.595472
ENSGALT00000094727	NA	bisque4	0.378451	0.164236	0.333693	0.224179	-0.208994	0.454747	0.0632825	0.822716	-0.305293	0.26851	0.384903	0.156577	0.00609675	0.982796	0.32696	0.234244	0.298383	0.280042	-0.225123	0.419843	-0.17941	0.522305	-0.247871	0.373073	0.135539	0.630068	0.284345	0.304361	0.0904409	0.748555	0.0450447	0.873352	0.0603788	0.83074	-0.197707	0.479998	-0.282086	0.308386	-0.0204801	0.942248	-0.442379	0.0987011	-0.338449	0.217236	-0.130546	0.64284
ENSGALG00000045876		bisque4	0.209722	0.453143	0.409486	0.129588	-0.11724	0.677324	0.0931995	0.741124	-0.304151	0.270397	0.324766	0.237584	0.121944	0.66506	0.190066	0.497463	-0.0189078	0.946676	-0.236169	0.396767	-0.016935	0.952233	-0.296128	0.283867	0.0483123	0.864241	0.272655	0.325521	-0.27047	0.329567	0.155976	0.578826	-0.206772	0.459666	-0.0107192	0.969756	0.0178006	0.949795	0.0123025	0.965291	-0.281659	0.30915	-0.413836	0.125166	-0.24495	0.378914
ENSGALT00000107335	NA	bisque4	0.189118	0.49965	0.454234	0.0889603	0.131245	0.641045	0.0477975	0.865675	-0.108905	0.699239	-0.0391355	0.889866	-0.00894881	0.97475	0.193589	0.489374	0.256282	0.356531	-0.0639206	0.820955	-0.268855	0.332576	-0.317973	0.248109	0.0619206	0.826478	-0.145178	0.605687	-0.204163	0.465474	-0.0263624	0.925698	0.312655	0.256545	-0.333245	0.22484	0.102487	0.716266	-0.385865	0.155455	-0.343181	0.210465	-0.1929	0.490949	-0.171703	0.540615
ENSGALG00000006076	RASGEF1C	bisque4	0.284301	0.30444	0.503909	0.0554642	0.040149	0.887031	-0.0585767	0.835728	-0.199491	0.475962	0.00946557	0.973292	-0.303949	0.27073	0.134938	0.631598	0.533897	0.0403709	0.246547	0.375715	-0.309861	0.261048	-0.0695109	0.805562	-0.149829	0.594056	-0.15048	0.592434	-0.160602	0.567472	0.132877	0.636865	0.342218	0.211832	-0.326864	0.234389	0.493432	0.0616004	-0.0255568	0.927963	0.27219	0.32638	-0.164237	0.558615	-0.285013	0.303177
ENSGALG00000048116		bisque4	0.1874	0.503626	0.501747	0.0566923	-0.37915	0.163395	0.20798	0.456988	-0.375765	0.167496	0.562649	0.0289976	-0.547632	0.0345861	0.338977	0.216474	-0.130554	0.642818	-0.0513073	0.855903	-0.300176	0.277021	-0.121964	0.665009	-0.00559706	0.984206	-0.0619831	0.826305	0.0587348	0.83529	-0.229201	0.411244	-0.215401	0.440714	-0.196481	0.48278	0.482413	0.0685721	0.131881	0.639415	0.557253	0.0309208	0.000958735	0.997294	-0.145212	0.6056
ENSGALG00000052262	KCNA5	bisque4	0.622513	0.0131944	0.688875	0.00450727	-0.113731	0.686522	0.396654	0.143247	-0.456483	0.0871918	0.0113679	0.967927	-0.183854	0.511879	0.0985681	0.726724	0.631295	0.0116028	-0.00790501	0.977694	-0.0722955	0.797918	-0.330713	0.2286	0.435661	0.104541	-0.180948	0.518686	0.0398	0.888007	-0.105609	0.707966	0.064691	0.81883	0.108268	0.700923	0.142253	0.613046	-0.0422797	0.881074	-0.207411	0.458249	-0.104135	0.711882	-0.345546	0.207131
ENSGALT00000095119	NA	bisque4	0.509128	0.05258	0.638765	0.0103704	-0.396388	0.143539	0.0675735	0.810889	-0.451811	0.0908932	0.444325	0.097053	-0.631586	0.0115528	0.327114	0.23401	0.398515	0.141207	0.245304	0.378203	-0.388762	0.152112	0.046733	0.868643	-0.205944	0.461505	0.277775	0.316152	0.0492483	0.861634	0.0636527	0.821694	0.184808	0.509652	-0.296185	0.28377	0.386981	0.154162	0.324699	0.237685	0.489451	0.0640572	-0.0485665	0.863533	-0.250248	0.368356
ENSGALG00000007503	KMO	bisque4	0.203612	0.466705	0.301802	0.2743	0.238149	0.392703	-0.0342167	0.903645	-0.168551	0.548182	-0.228309	0.413117	0.062137	0.82588	-0.162772	0.562178	0.64615	0.00925475	0.256033	0.357014	0.167593	0.550493	-0.0857798	0.761156	0.0410744	0.884443	-0.277235	0.317134	-0.279828	0.31244	0.375687	0.167592	0.37456	0.168973	0.0575331	0.838618	0.375471	0.167856	0.0276748	0.922009	0.130973	0.641743	-0.192949	0.490838	-0.401717	0.137746
ENSGALG00000021039	HKDC1	bisque4	0.387843	0.153166	0.517225	0.048325	-0.240065	0.388791	0.249863	0.369117	-0.0719179	0.798954	0.0392339	0.889591	-0.160856	0.566851	0.421095	0.11802	0.267627	0.334875	-0.329423	0.23053	-0.274115	0.322834	-0.212234	0.447623	0.0595379	0.833066	0.0372398	0.895173	0.0306149	0.913751	-0.0735745	0.794413	-0.229174	0.411301	-0.229197	0.411252	0.0951652	0.735842	-0.246155	0.376499	-0.109655	0.697257	-0.0322982	0.909026	0.182459	0.51514
ENSGALG00000005022	GP9	bisque4	0.580876	0.023163	0.479351	0.0706061	-0.267737	0.334669	0.198811	0.477499	-0.0509972	0.856766	-0.0277505	0.921796	-0.135047	0.631322	0.445875	0.0957545	0.576408	0.0245021	-0.166537	0.553044	-0.328134	0.232469	-0.00598362	0.983115	0.0759903	0.787803	-0.00309131	0.991276	0.131108	0.641396	0.0230214	0.935095	0.0181162	0.948906	0.00113498	0.996797	0.096915	0.731149	-0.0918812	0.744673	-0.0727358	0.796711	-0.197043	0.481504	0.246533	0.375741
ENSGALG00000007732	RTN4R	bisque4	0.627213	0.0123228	0.540677	0.0374321	-0.109377	0.697993	0.31336	0.255417	-0.404256	0.135043	-0.00995919	0.9719	-0.17892	0.523461	0.044711	0.874283	0.743114	0.00150075	-0.013112	0.963009	-0.0011659	0.99671	-0.205278	0.462987	0.314294	0.253927	-0.0280808	0.920868	-0.0046475	0.986885	-0.0143508	0.959516	-0.0735499	0.79448	0.178485	0.524489	0.287569	0.29867	0.124104	0.659457	-0.124079	0.659522	-0.206061	0.461244	-0.31573	0.251646
ENSGALG00000006519	KIAA1024	bisque4	0.529781	0.042237	0.623263	0.0130522	-0.102835	0.71534	0.456617	0.0870873	-0.452891	0.0900277	0.0417254	0.882623	-0.0800145	0.776821	0.0602045	0.831222	0.479591	0.0704452	-0.152514	0.587382	-0.185104	0.508962	-0.439379	0.101279	0.537043	0.0389865	-0.269393	0.331572	0.230075	0.409414	-0.125132	0.656793	0.307569	0.264776	0.13501	0.631415	0.0770441	0.784923	-0.329031	0.231118	-0.198102	0.479101	-0.285139	0.302953	-0.304367	0.270038
ENSGALG00000020906		bisque4	0.37938	0.163118	0.518531	0.0476635	0.161057	0.566359	0.13043	0.643137	-0.302834	0.272581	-0.0491454	0.86192	-0.0614903	0.827667	0.0336412	0.905259	0.683723	0.00494541	0.000966065	0.997274	-0.191243	0.494752	-0.372042	0.172086	0.197682	0.480054	-0.236505	0.396076	-0.235751	0.397627	-0.153017	0.586138	0.206968	0.45923	-0.117104	0.677682	0.203159	0.467717	-0.281868	0.308776	-0.102798	0.715439	-0.336598	0.219921	-0.411792	0.127231
ENSGALG00000009895	GRIP1	bisque4	0.340427	0.21439	0.636276	0.0107692	-0.447639	0.0942906	0.201583	0.471251	-0.420424	0.118669	0.54141	0.037124	-0.594576	0.0194021	0.344891	0.208052	-0.0180063	0.949215	-0.0408017	0.885205	-0.452512	0.0903309	-0.0994941	0.724249	-0.220222	0.4303	0.32009	0.244799	-0.0669238	0.812678	-0.210145	0.45221	-0.141498	0.614951	-0.237122	0.394807	0.39771	0.142087	0.0778852	0.782627	0.665257	0.00679984	-0.119835	0.670549	-0.152102	0.588405
ENSGALT00000105182	NA	bisque4	0.399302	0.140352	0.574261	0.0251664	-0.497351	0.0592504	0.246893	0.375022	-0.468833	0.0779245	0.526665	0.0436916	-0.459814	0.0846197	0.294078	0.287372	-0.122584	0.663398	0.0123852	0.965058	-0.373888	0.169801	-0.0896664	0.750645	-0.0439469	0.876417	0.445312	0.0962244	0.204138	0.465529	-0.0208743	0.941138	0.17939	0.522353	-0.145811	0.604096	0.0397525	0.88814	0.116129	0.680232	0.219577	0.431686	-0.0449925	0.873498	-0.139489	0.620032
ENSGALT00000094276	NA	bisque4	0.444314	0.0970618	0.519595	0.0471293	0.0449155	0.873713	0.466913	0.0793168	-0.435597	0.104597	-0.110894	0.693989	0.0286015	0.919405	-0.134605	0.63245	0.555599	0.031529	-0.208966	0.45481	0.146473	0.602438	-0.555187	0.0316821	0.604401	0.0170071	-0.209961	0.452615	0.0503332	0.858614	-0.245706	0.377397	-0.0169131	0.952295	0.0763161	0.786912	-0.17763	0.52651	-0.302975	0.272346	-0.388521	0.152387	-0.0491485	0.861912	-0.425997	0.113357
ENSGALT00000103921	NA	bisque4	0.475871	0.0729705	0.713199	0.0028354	-0.274905	0.321386	0.371236	0.17309	-0.466511	0.0796108	0.237479	0.394075	-0.450399	0.0920335	0.1646	0.557734	0.190462	0.49655	0.0374451	0.894598	-0.184789	0.509695	-0.203245	0.467525	0.170998	0.542305	0.0234341	0.933934	-0.0581617	0.836877	-0.244283	0.380253	-0.141426	0.615133	0.000348105	0.999018	0.345112	0.20774	0.116715	0.678698	0.183384	0.512975	0.00842343	0.976232	-0.295047	0.285713
ENSGALG00000006588		bisque4	0.64484	0.00944544	0.581426	0.0230023	-0.506444	0.0540492	0.520978	0.0464416	-0.641002	0.010022	0.648631	0.00890177	-0.462794	0.0823635	0.415238	0.123764	0.142471	0.612495	-0.169913	0.544908	-0.367241	0.178125	-0.319265	0.246085	0.151779	0.589207	0.439514	0.101163	-0.0521351	0.853601	-0.0311633	0.912211	0.248748	0.371329	0.407048	0.132112	0.457589	0.0863316	-0.151361	0.590246	0.195415	0.485206	-0.0858406	0.760992	-0.181371	0.517693
ENSGALT00000099638	NA	bisque4	0.215754	0.439947	0.439721	0.100983	-0.18901	0.4999	0.0721369	0.798353	-0.317881	0.248254	0.240127	0.388664	-0.451812	0.0908923	0.0345207	0.902792	-0.0398548	0.887854	0.398412	0.14132	-0.245016	0.378781	0.150073	0.593448	-0.117339	0.677066	0.0117008	0.966988	-0.0582691	0.836579	-0.0772301	0.784415	0.303973	0.27069	0.0348237	0.901943	0.420616	0.118483	0.30837	0.263469	0.524049	0.0449412	-0.0758031	0.788314	-0.27123	0.328158
ENSGALG00000007814		bisque4	0.350918	0.199685	0.449866	0.0924667	-0.00953338	0.973101	-0.112004	0.691064	-0.12599	0.654574	-0.119404	0.671674	-0.236505	0.396074	0.0681909	0.809191	0.57489	0.0249702	0.389369	0.151417	-0.0801877	0.776349	0.176975	0.528061	-0.150771	0.591711	-0.0436001	0.877385	-0.106429	0.705793	0.204937	0.463747	0.253098	0.362745	-0.239728	0.389478	0.220495	0.429714	0.34113	0.213384	0.136835	0.626767	-0.0709605	0.801581	-0.210868	0.450621
ENSGALG00000048704		bisque4	0.545024	0.0356338	0.574498	0.0250923	-0.289983	0.29445	0.265396	0.339074	-0.254631	0.359744	0.215077	0.441418	-0.165365	0.55588	0.458125	0.085917	0.457916	0.0860784	-0.186738	0.505162	-0.373315	0.170507	-0.199816	0.475228	0.0758729	0.788124	0.0898416	0.750172	0.0566709	0.841008	0.0820338	0.771325	0.509764	0.0522359	-0.0407089	0.885465	0.0401015	0.887164	-0.357754	0.190462	0.0517124	0.854777	-0.232175	0.405031	0.0608407	0.829462
ENSGALG00000028095	HOXA1	bisque4	0.210266	0.451943	0.27942	0.313176	-0.289177	0.295855	0.302981	0.272337	-0.292138	0.290713	0.224866	0.420389	-0.333869	0.22392	0.0482944	0.864291	-0.278797	0.314301	0.0499807	0.859595	0.0507492	0.857456	-0.0404244	0.886261	-0.0260209	0.926658	0.41705	0.121967	-0.182742	0.514478	-0.0672418	0.811802	-0.286492	0.300564	0.254516	0.359969	0.228171	0.413408	0.224715	0.420709	0.132847	0.636942	0.353104	0.196705	-0.106731	0.704991
ENSGALG00000054262	ITPRID1	bisque4	0.272012	0.326709	0.387285	0.153811	-0.244808	0.379198	0.578874	0.023756	-0.476175	0.0727615	0.145983	0.603667	-0.180261	0.520302	-0.12181	0.66541	-0.161759	0.564646	-0.210631	0.45114	0.0274733	0.922576	-0.428583	0.11095	0.554022	0.0321176	-0.0350594	0.901282	0.381547	0.160531	-0.129822	0.644699	-0.202746	0.468643	0.262743	0.344105	0.119365	0.671775	-0.120116	0.669818	-0.162902	0.561861	0.153496	0.58495	-0.264095	0.341535
ENSGALT00000057891	NA	bisque4	-0.577319	0.0242245	-0.634133	0.0111219	0.457463	0.0864296	-0.326087	0.235569	0.438127	0.10237	-0.39951	0.140126	0.336842	0.219567	-0.363191	0.183325	-0.376892	0.166124	0.273786	0.323438	0.349235	0.201999	0.203422	0.46713	-0.260876	0.34767	0.0156141	0.955956	-0.401249	0.138249	0.0255074	0.928102	0.373792	0.169919	0.0504689	0.858236	-0.389738	0.150995	-0.154172	0.583278	-0.130041	0.644135	0.409124	0.129961	0.0924389	0.743171
ENSGALT00000106673	NA	bisque4	0.355004	0.194138	0.50806	0.0531608	-0.218688	0.433599	0.269337	0.331678	-0.297423	0.281667	0.350834	0.1998	-0.0373197	0.89495	0.44286	0.0982914	0.139531	0.619926	-0.301693	0.274482	-0.0902726	0.749009	-0.328222	0.232337	0.0376249	0.894095	0.142342	0.612821	-0.346193	0.206225	0.348354	0.203217	0.0647622	0.818634	0.179597	0.521866	0.482668	0.068404	-0.231513	0.40641	-0.0278485	0.921521	-0.201906	0.470526	-0.0675278	0.811015
ENSGALG00000004758	KCNB1	bisque4	0.442666	0.0984563	0.446857	0.0949375	0.0745222	0.791818	0.380832	0.161381	-0.359588	0.188035	-0.16713	0.551609	-0.187898	0.502472	-0.101866	0.717919	0.648412	0.00893256	-0.0603568	0.830801	0.0348826	0.901778	-0.464943	0.080764	0.448482	0.0935977	-0.169321	0.546329	-0.0263183	0.925822	-0.364296	0.181898	-0.206211	0.460911	-0.0343142	0.903372	-0.00479043	0.986482	-0.209113	0.454484	-0.310473	0.260057	0.231228	0.407005	-0.38394	0.157704
ENSGALG00000052726		bisque4	-0.399144	0.140523	-0.45534	0.0880876	0.0320669	0.909675	-0.252993	0.362949	0.485685	0.0664452	-0.15612	0.57847	-0.0866353	0.758839	0.0800917	0.776611	-0.308336	0.263525	-0.11329	0.68768	-0.143771	0.609221	0.213423	0.445023	-0.568702	0.0269493	0.296707	0.282882	-0.114563	0.684337	0.0235355	0.933648	-0.244175	0.380472	-0.322254	0.241442	0.0853855	0.762225	-0.22009	0.430584	0.357019	0.19144	0.397017	0.142847	0.485549	0.0665329
ENSGALT00000042528	NA	bisque4	0.452521	0.090324	0.346607	0.205646	-0.195544	0.484912	0.184646	0.51003	-0.24471	0.379394	0.248365	0.37209	-0.0295515	0.916737	0.268788	0.332702	0.307557	0.264795	0.121955	0.665033	-0.1341	0.633738	0.0756497	0.788734	0.303432	0.271587	-0.256222	0.356648	-0.0633587	0.822506	-0.375206	0.16818	0.162751	0.562228	0.497594	0.0591066	-0.202339	0.469555	0.176379	0.529474	0.0849015	0.763537	-0.33362	0.224286	-0.0437126	0.877071
ENSGALT00000097955	NA	bisque4	0.739556	0.00162568	0.65215	0.00841937	-0.526256	0.0438853	0.522725	0.0455839	-0.552526	0.0326833	0.572564	0.0257008	-0.428272	0.111237	0.538322	0.0384342	0.329884	0.229839	-0.446998	0.0948208	-0.371569	0.172675	-0.445612	0.0959732	0.15586	0.579112	0.603614	0.0171901	-0.0858713	0.760909	-0.31946	0.245781	-0.31626	0.250808	0.0674484	0.811234	0.0839234	0.766191	-0.202088	0.470117	-0.131885	0.639406	-0.0332812	0.906269	-0.06448	0.819412
ENSGALG00000035505	AOAH	bisque4	0.21225	0.447588	0.468717	0.0780082	-0.197412	0.480666	0.117319	0.677119	-0.275864	0.319632	0.300543	0.276406	-0.316109	0.251047	0.167367	0.551039	-0.0739877	0.793281	0.117569	0.676465	-0.487258	0.0654402	-0.0422834	0.881063	0.181867	0.516528	-0.289317	0.29561	0.254566	0.359872	-0.517424	0.0482241	0.0216653	0.938911	-0.13481	0.631925	0.0224699	0.936647	0.08405	0.765848	0.203482	0.466995	-0.327473	0.233468	-0.158482	0.572664
ENSGALT00000069012	NA	bisque4	0.627772	0.0122223	0.563646	0.0286522	-0.481131	0.0694186	0.266872	0.336293	-0.441822	0.0991757	0.512315	0.050874	-0.569691	0.0266252	0.468447	0.0782031	0.2118	0.448573	-0.065814	0.815735	-0.447772	0.0941813	-0.073184	0.795483	-0.0922469	0.743688	0.550883	0.033313	-0.0243421	0.93138	-0.0272399	0.923231	-0.106371	0.705945	0.0113574	0.967956	0.538846	0.0382093	0.206184	0.460971	0.0262949	0.925888	-0.109146	0.698603	-0.0702567	0.803513
ENSGALG00000044293		bisque4	0.210278	0.451918	0.3496	0.201497	-0.205563	0.462352	-0.0191451	0.946007	-0.151468	0.589979	0.172487	0.538739	-0.336587	0.219938	0.136716	0.627071	-0.211138	0.450028	0.361416	0.185636	-0.27686	0.317815	0.246451	0.375906	-0.0468084	0.868432	0.101058	0.720075	0.0950191	0.736234	-0.231727	0.405964	0.0231832	0.93464	-0.113021	0.688389	-0.00412988	0.988346	0.480908	0.0695664	-0.101061	0.720065	-0.0197679	0.944253	-0.07417	0.792782
ENSGALG00000016867	ITGBL1	bisque4	0.607432	0.0163163	0.775562	0.000679517	-0.550129	0.0336053	0.421832	0.117312	-0.458697	0.0854759	0.467033	0.0792293	-0.570571	0.0263394	0.496325	0.0598591	0.284363	0.304329	-0.298308	0.280168	-0.589936	0.0206191	-0.273838	0.323343	0.18462	0.510089	0.0693451	0.806017	0.454939	0.0884036	-0.256375	0.356349	-0.0471713	0.867421	-0.313412	0.255334	0.265716	0.33847	-0.147203	0.600611	0.250309	0.368235	-0.20081	0.47299	-0.0077417	0.978155
ENSGALG00000004297	DNAH1	bisque4	0.503937	0.0554483	0.612852	0.015135	-0.0825496	0.769923	0.284048	0.304889	-0.327858	0.232886	-0.0669064	0.812726	-0.3408	0.213855	0.106488	0.705636	0.685788	0.00476593	0.0324425	0.908621	-0.135938	0.62905	-0.264448	0.340866	0.180292	0.52023	-0.112765	0.689061	0.0403875	0.886364	-0.0356966	0.899497	0.231745	0.405927	-0.222497	0.42543	0.232678	0.403987	-0.165377	0.555851	0.0569579	0.840212	0.10922	0.698406	-0.257383	0.354395
ENSGALG00000006534	PEX11A	bisque4	0.379557	0.162905	0.287694	0.29845	-0.0832223	0.768095	0.190185	0.497188	-0.215957	0.439506	0.0765954	0.786149	-0.0344205	0.903073	0.168132	0.549193	0.332726	0.225608	-0.327293	0.23374	-0.360933	0.186268	-0.382539	0.159355	-0.0307641	0.913332	0.482484	0.0685254	-0.0885141	0.753757	0.129851	0.644626	0.0291218	0.917944	-0.0362375	0.897981	0.208534	0.455763	-0.434491	0.105581	-0.309835	0.261089	-0.276762	0.317994	-0.0723196	0.797852
ENSGALT00000089578	NA	bisque4	0.138948	0.621402	0.476907	0.0722608	-0.23761	0.393806	0.139334	0.620424	-0.287864	0.298153	0.494226	0.0611191	0.00582903	0.983551	0.371694	0.172519	-0.225189	0.419703	-0.21896	0.433013	-0.2381	0.392802	-0.262697	0.344193	-0.0374886	0.894477	0.140649	0.617095	-0.231206	0.407051	0.0633128	0.822633	0.248582	0.371658	-0.0223569	0.936965	-0.0185193	0.94777	-0.264231	0.341278	0.161097	0.566262	-0.365795	0.17997	-0.0962763	0.732861
ENSGALT00000106778	NA	bisque4	0.181246	0.517986	0.151241	0.590544	-0.469113	0.0777234	0.345101	0.207755	-0.341063	0.213478	0.43667	0.103649	-0.42612	0.113243	0.126762	0.65258	-0.0612463	0.828341	-0.250551	0.367757	-0.206622	0.459998	-0.183988	0.511564	0.0589367	0.834731	0.278958	0.31401	0.45371	0.0893756	-0.107039	0.704175	-0.0381453	0.892638	-0.0382793	0.892263	0.0420936	0.881594	-0.167399	0.550962	0.597627	0.0186324	0.218342	0.434346	0.027172	0.923422
ENSGALG00000000653	CNTN2	bisque4	0.257784	0.35362	0.403494	0.13585	-0.239323	0.390304	0.388611	0.152284	-0.246253	0.376302	0.0306508	0.91365	-0.299044	0.278926	0.0406408	0.885655	0.00803901	0.977316	-0.222619	0.425169	-0.222574	0.425265	-0.255021	0.358983	0.324973	0.237267	-0.12767	0.650239	0.498232	0.0587311	-0.128076	0.649193	-0.231828	0.405754	-0.136407	0.627856	0.296254	0.283652	-0.115379	0.682198	-0.0386754	0.891154	0.0296574	0.916439	-0.0427527	0.879752
ENSGALG00000037626	KCNQ3	bisque4	0.611654	0.0153903	0.771215	0.000761058	-0.535071	0.0398503	0.418498	0.120544	-0.626747	0.0124073	0.638554	0.0104037	-0.452941	0.089988	0.439661	0.101036	0.368652	0.176336	-0.259575	0.350166	-0.335299	0.221819	-0.333752	0.224092	0.356943	0.191541	-0.0625203	0.824821	0.375248	0.168129	-0.238411	0.392166	-0.135071	0.63126	-0.139701	0.619494	0.129438	0.645686	0.048703	0.863152	0.267554	0.335012	-0.280008	0.312116	-0.227886	0.414007
ENSGALG00000030652		bisque4	-0.0447748	0.874106	0.262442	0.344677	0.0513174	0.855875	0.149286	0.595408	-0.102425	0.71643	0.0163738	0.953815	-0.159575	0.569985	-0.0178957	0.949527	-0.227884	0.414011	-0.0495231	0.860869	-0.100774	0.720832	-0.217599	0.435951	0.177424	0.526998	-0.235476	0.398193	-0.0452265	0.872845	-0.439346	0.101308	-0.269498	0.331377	-0.2134	0.445074	0.0819834	0.771462	-0.094438	0.737795	-0.13007	0.644063	0.0725846	0.797126	-0.157697	0.574591
ENSGALG00000050206		bisque4	0.136389	0.627903	0.329648	0.230192	-0.11282	0.688916	0.300748	0.276062	-0.272097	0.326552	-0.0427574	0.879739	-0.168283	0.54883	-0.0949462	0.73643	0.171388	0.54137	-0.233747	0.401768	0.174516	0.5339	-0.380342	0.161966	0.261294	0.346869	-0.0420153	0.881813	0.350698	0.199987	0.318359	0.247503	-0.213148	0.445623	-0.316737	0.250054	0.26633	0.337312	-0.102475	0.716297	-0.0935948	0.740061	0.277564	0.316535	-0.221971	0.426553
ENSGALG00000047639		bisque4	0.435215	0.104937	0.55197	0.0328954	-0.34996	0.201	0.24578	0.377248	-0.235251	0.398659	0.208594	0.455631	-0.454349	0.0888694	0.341847	0.212359	0.0310874	0.912424	-0.0628413	0.823934	-0.463909	0.081531	-0.0899548	0.749866	0.00576523	0.983731	0.252773	0.36338	0.12443	0.658611	-0.303304	0.271799	-0.285132	0.302965	-0.211596	0.449022	0.157536	0.574985	0.0612906	0.828219	-0.0855226	0.761854	0.0488477	0.862749	0.0385232	0.89158
ENSGALG00000005981	GDF2	bisque4	0.0829021	0.768965	0.413879	0.125124	-0.108007	0.701615	0.26891	0.332473	-0.358502	0.18947	0.148977	0.596179	-0.0647772	0.818593	-0.0856121	0.761611	-0.086668	0.758751	-0.0682893	0.80892	-0.07136	0.800484	-0.326621	0.234758	0.275972	0.319434	-0.215665	0.440141	0.247599	0.373613	0.0954411	0.735101	0.215779	0.439893	-0.0336839	0.905139	0.102682	0.715745	-0.208831	0.455107	0.197905	0.479549	-0.133661	0.634859	-0.306793	0.266046
ENSGALG00000044002		bisque4	0.116544	0.679145	0.457382	0.0864921	-0.0909307	0.747234	0.139654	0.619613	-0.303176	0.272013	0.182289	0.51554	-0.0628869	0.823808	0.0484535	0.863847	0.142692	0.611938	-0.126941	0.652118	0.0743278	0.79235	-0.263924	0.34186	-0.0400877	0.887202	-0.0371644	0.895384	-0.229493	0.410633	0.376066	0.167129	-0.116217	0.680003	-0.0305731	0.913868	0.519557	0.0471484	-0.0461402	0.870296	0.444838	0.0966217	-0.2109	0.450549	-0.30482	0.269291
ENSGALG00000027793	SCN9A	bisque4	0.345389	0.207352	0.475233	0.0734096	-0.55152	0.0330677	0.29129	0.29218	-0.359777	0.187786	0.618466	0.0139822	-0.375637	0.167653	0.476147	0.0727805	0.104636	0.71055	-0.292678	0.28978	-0.336256	0.220421	-0.133947	0.63413	0.0803746	0.77584	-0.0320374	0.909758	0.271068	0.328457	-0.18303	0.513805	-0.181112	0.518301	-0.023351	0.934168	0.136418	0.627827	-0.0360573	0.898486	0.717031	0.00262487	-0.195189	0.485719	0.0707963	0.802031
ENSGALG00000050176		bisque4	0.505998	0.054296	0.58531	0.0218898	-0.18015	0.520563	0.409072	0.130014	-0.353411	0.196289	0.137433	0.625248	-0.0828486	0.76911	0.212379	0.447305	0.227466	0.414891	-0.121791	0.665459	-0.23191	0.405584	-0.296374	0.283448	0.286881	0.299879	0.0144325	0.959286	-0.167579	0.550526	-0.300829	0.275927	0.0598374	0.832238	0.329887	0.229835	-0.0290085	0.918262	-0.24492	0.378973	-0.0801812	0.776367	-0.197766	0.479863	-0.138039	0.623709
ENSGALG00000051119	PCP4L1	bisque4	0.580892	0.0231583	0.518487	0.0476859	-0.337486	0.218631	0.543286	0.0363449	-0.48491	0.0669446	0.37701	0.165979	-0.0430981	0.878787	0.321907	0.241978	0.292531	0.290034	-0.481181	0.069385	-0.268059	0.334065	-0.519071	0.0473916	0.672113	0.00605655	-0.127959	0.649493	0.383891	0.157762	-0.348237	0.203379	-0.203141	0.467758	0.247261	0.374288	-0.147232	0.60054	-0.286023	0.301391	-0.399847	0.139761	-0.348528	0.202976	-0.101998	0.717569
ENSGALT00000091135	NA	bisque4	0.234157	0.400918	0.394714	0.145393	0.168112	0.549241	0.313225	0.255632	-0.336098	0.220651	-0.107159	0.703858	-0.0487784	0.862942	-0.181731	0.516847	0.228153	0.413445	-0.00899061	0.974632	-0.0348678	0.90182	-0.396675	0.143224	0.364563	0.181553	-0.244233	0.380355	-0.103737	0.712939	-0.0434737	0.877738	0.248749	0.371326	0.166915	0.552129	0.46762	0.0788027	-0.268226	0.333753	-0.245868	0.377073	-0.199981	0.474857	-0.436551	0.103753
ENSGALG00000054588		bisque4	0.413312	0.125694	0.487007	0.0655993	-0.0630894	0.823249	0.0912034	0.746499	-0.173557	0.536184	-0.0932914	0.740877	-0.314373	0.253802	0.0749842	0.790554	0.639509	0.0102534	0.125956	0.654663	-0.07742	0.783897	0.00787633	0.977775	0.118928	0.672915	-0.199297	0.476401	0.0449655	0.873573	-0.340496	0.21429	-0.165246	0.556169	-0.29892	0.279134	0.0180252	0.949162	0.230058	0.409449	0.0896991	0.750556	-0.0402799	0.886665	-0.178117	0.525357
ENSGALG00000044485	F2RL3	bisque4	0.476763	0.0723587	0.726279	0.00216795	-0.464812	0.0808606	0.371892	0.172272	-0.443461	0.097782	0.579859	0.0234628	-0.303121	0.272104	0.601035	0.0178006	0.222556	0.425305	-0.464481	0.081106	-0.403237	0.136124	-0.482449	0.0685481	0.13411	0.633713	0.116603	0.678992	0.0392984	0.889411	-0.144902	0.606379	-0.243542	0.381746	-0.237955	0.3931	0.0645409	0.819244	-0.336382	0.220237	0.192632	0.491565	-0.130908	0.64191	-0.0404084	0.886305
ENSGALG00000050153		bisque4	-0.731253	0.00195003	-0.707017	0.0032033	0.628416	0.0121072	-0.405586	0.13364	0.567184	0.0274525	-0.650587	0.00863102	0.34783	0.203945	-0.508717	0.0528027	-0.343208	0.210427	0.27112	0.328361	0.279534	0.312971	0.147776	0.599178	-0.254379	0.360237	-0.2449	0.379014	-0.232492	0.404372	0.182266	0.515593	0.174162	0.534744	-0.140092	0.618505	-0.0179248	0.949445	-0.221923	0.426656	-0.171704	0.540613	0.418689	0.120357	0.0773709	0.784031
ENSGALG00000001035		bisque4	-0.479729	0.0703524	-0.517426	0.0482228	0.309453	0.261709	-0.480885	0.0695813	0.444984	0.0964991	-0.371098	0.173262	0.197003	0.481593	-0.396158	0.143793	-0.243952	0.380921	0.368276	0.176812	0.234761	0.39967	0.55872	0.0303888	-0.190879	0.495591	-0.271898	0.326921	0.132786	0.637098	-0.0559672	0.84296	-0.0408138	0.885171	-0.164367	0.558301	-0.160231	0.568378	0.523407	0.045252	0.0279224	0.921314	-0.165069	0.556598	0.0954211	0.735155
ENSGALG00000006241		bisque4	0.442636	0.0984818	0.493995	0.0612591	-0.528429	0.0428638	0.267873	0.334414	-0.492284	0.0623019	0.594506	0.0194201	-0.613516	0.014995	0.295783	0.284455	0.0506994	0.857594	0.179781	0.521431	-0.311333	0.25867	0.0622063	0.825688	0.127055	0.651825	0.0660067	0.815204	0.259411	0.350482	-0.459262	0.0850419	-0.0723903	0.797658	0.0595036	0.833161	-0.0111131	0.968645	0.384448	0.157109	0.534744	0.0399948	0.0863121	0.759715	-0.146799	0.601623
ENSGALG00000012934	BICD1	bisque4	0.564794	0.0282586	0.641428	0.00995657	-0.203953	0.465943	0.320289	0.244489	-0.37569	0.167589	0.019449	0.945151	-0.389423	0.151355	0.116451	0.679388	0.514431	0.0497637	0.0907592	0.747696	-0.154961	0.581328	-0.158958	0.571494	0.32631	0.23523	-0.125153	0.65674	0.223442	0.423415	-0.288185	0.29759	-0.0700672	0.804033	-0.14944	0.595025	0.0258509	0.927136	0.143177	0.610717	-0.11434	0.684923	0.0949649	0.73638	-0.237054	0.394947
ENSGALG00000001311	ARHGAP44	bisque4	0.475042	0.0735421	0.696212	0.00393712	-0.585682	0.0217855	0.376963	0.166037	-0.503992	0.0554175	0.658251	0.00763172	-0.559939	0.029952	0.500571	0.0573686	-0.12158	0.666008	-0.2679	0.334364	-0.55725	0.030922	-0.291946	0.291044	0.118988	0.67276	0.302977	0.272342	0.287781	0.298297	-0.35596	0.192855	-0.34845	0.203085	-0.262301	0.344947	0.127811	0.649876	0.00781349	0.977952	0.0902187	0.749154	-0.0721879	0.798213	-0.0623377	0.825325
ENSGALG00000053116	LRRC61	bisque4	0.13885	0.621649	0.404645	0.134631	-0.116061	0.68041	0.181363	0.517711	-0.112856	0.688822	-0.0109558	0.969089	-0.177506	0.526802	0.147894	0.598882	0.00789542	0.977721	-0.19815	0.478995	-0.13456	0.632564	-0.267969	0.334233	-0.0475389	0.866396	0.125855	0.654925	-0.0325416	0.908343	0.155067	0.581068	-0.258516	0.352206	-0.301591	0.274651	0.300846	0.275897	-0.196236	0.483336	-0.0360394	0.898536	0.157921	0.57404	-0.0299627	0.915582
ENSGALG00000037889	PTPRT	bisque4	0.356928	0.191561	0.51105	0.0515458	-0.407943	0.131181	0.381757	0.160282	-0.323353	0.23975	0.434097	0.105934	-0.252391	0.364131	0.381535	0.160544	-0.211364	0.449532	-0.230136	0.409285	-0.471956	0.0756974	-0.19001	0.497591	0.183769	0.512077	0.0758003	0.788322	0.177275	0.527351	-0.283565	0.305747	0.150339	0.592786	0.147712	0.599338	0.095642	0.734562	-0.229489	0.41064	0.119238	0.672106	-0.282748	0.307204	0.0618137	0.826773
ENSGALG00000034025	ASIC1	bisque4	0.45825	0.0858206	0.593585	0.0196572	-0.300613	0.276288	0.525133	0.0444201	-0.421706	0.117432	0.239364	0.390219	-0.167038	0.551833	0.218839	0.433274	0.0646335	0.818989	-0.196275	0.483249	-0.110321	0.6955	-0.318167	0.247805	0.435134	0.105008	-0.172027	0.539839	0.0238317	0.932815	-0.189928	0.497782	-0.295209	0.285436	0.430901	0.108822	0.281491	0.309451	-0.0613675	0.828006	0.0398366	0.887905	-0.0789555	0.779707	-0.134985	0.631479
ENSGALG00000039738	SLC9A3	bisque4	0.31675	0.250033	0.413375	0.12563	-0.277098	0.317382	0.454853	0.0884713	-0.378732	0.163897	0.15852	0.572571	-0.117423	0.676846	0.0899801	0.749798	0.343032	0.210676	-0.278413	0.314996	0.113992	0.685838	-0.357964	0.190182	0.337035	0.219286	-0.196719	0.482238	0.267137	0.335795	0.297407	0.281693	0.102549	0.716101	0.179138	0.522947	0.255249	0.358539	-0.270813	0.328931	0.433142	0.106791	0.0811043	0.773854	-0.12943	0.645707
ENSGALG00000027980	NANOS1	bisque4	0.491398	0.0628466	0.383788	0.157883	-0.101927	0.717758	0.213426	0.445016	-0.299306	0.278484	0.123395	0.661293	-0.137731	0.624491	0.213299	0.445294	0.533975	0.0403361	-0.195032	0.486077	-0.262557	0.344458	-0.355258	0.193797	-0.0256201	0.927785	0.463052	0.0821709	-0.244768	0.379278	0.00671868	0.981041	0.136733	0.627028	-0.0224706	0.936645	0.070369	0.803204	-0.357493	0.190809	-0.187416	0.503588	-0.0986521	0.726499	-0.15516	0.580837
ENSGALG00000043009	WNT1	bisque4	0.428157	0.111344	0.667309	0.00657027	-0.365977	0.179737	0.524975	0.0444957	-0.651559	0.00849887	0.568653	0.0269655	-0.475842	0.0729901	0.295847	0.284346	-0.122413	0.663843	-0.271123	0.328356	-0.530353	0.0419738	-0.611664	0.0153882	0.326199	0.235398	0.162268	0.563405	0.210064	0.452389	-0.163103	0.561371	-0.0349808	0.901503	-0.0328996	0.907339	0.507454	0.0534927	-0.343173	0.210476	-0.123334	0.661453	-0.0385933	0.891384	-0.326174	0.235437
ENSGALG00000003554	OPTC	bisque4	0.545142	0.0355857	0.67502	0.00576147	-0.455607	0.0878781	0.521409	0.0462289	-0.555316	0.0316343	0.595027	0.019287	-0.403143	0.136224	0.480307	0.0699665	0.019621	0.944667	-0.35752	0.190773	-0.40536	0.133879	-0.487735	0.0651375	0.387775	0.153245	0.142319	0.612878	0.139489	0.620032	-0.461728	0.0831658	-0.266914	0.336214	-0.0125449	0.964608	0.0465172	0.869244	-0.193229	0.490196	-0.220563	0.429569	-0.0263066	0.925855	-0.136779	0.626911
ENSGALG00000001348	TEKT3	bisque4	0.100951	0.720359	0.402267	0.137158	-0.325102	0.237069	0.0841133	0.765676	-0.0898885	0.750045	0.393106	0.147187	-0.1394	0.620257	0.493377	0.0616341	-0.306582	0.266391	-0.329238	0.230808	-0.362222	0.184585	-0.16402	0.559142	-0.162245	0.563461	0.249162	0.370507	0.024106	0.932043	0.129272	0.646114	-0.038869	0.890612	-0.358429	0.189567	0.111049	0.693579	-0.204026	0.465778	-0.00764286	0.978434	-0.16659	0.552915	0.176982	0.528043
ENSGALG00000016868	NALCN	bisque4	0.490479	0.0634161	0.763022	0.000936292	-0.308204	0.263739	0.499162	0.0581864	-0.582133	0.0227966	0.301497	0.274809	-0.458726	0.0854537	0.19148	0.494209	0.280834	0.31063	-0.28326	0.306291	-0.279657	0.312748	-0.552238	0.0327932	0.337926	0.217992	0.0104877	0.970409	0.293181	0.288913	-0.0153122	0.956807	-0.090589	0.748155	-0.277388	0.316856	0.491058	0.0630572	-0.234501	0.400207	-0.0179123	0.94948	-0.0130092	0.963299	-0.346036	0.206445
ENSGALT00000092133	NA	bisque4	0.0982745	0.727509	0.500186	0.0575908	-0.183297	0.513179	0.14863	0.597047	-0.247527	0.373757	0.325561	0.23637	-0.157776	0.574397	0.288575	0.296907	-0.216985	0.437279	-0.21361	0.444614	-0.290513	0.293528	-0.295508	0.284925	-0.124211	0.659179	0.151117	0.590851	-0.127846	0.649786	0.316113	0.25104	0.183925	0.511713	-0.223522	0.423246	0.511626	0.0512391	-0.283652	0.305593	0.132658	0.637424	-0.228888	0.411901	-0.115811	0.681066
ENSGALG00000011109	MAPK10	bisque4	0.774508	0.0006986	0.778263	0.000632538	-0.611807	0.0153575	0.650735	0.00861086	-0.706671	0.00322503	0.657583	0.00771492	-0.714497	0.00276264	0.553854	0.0321808	0.383319	0.158435	-0.393412	0.146844	-0.502442	0.056295	-0.545794	0.0353221	0.21619	0.439001	0.435301	0.10486	0.202103	0.470085	-0.124343	0.658835	0.0648812	0.818306	-0.068985	0.807007	0.502122	0.0564775	-0.354054	0.195419	0.14279	0.61169	0.148419	0.597572	-0.151037	0.591051
ENSGALT00000070566	NA	bisque4	0.130844	0.642074	0.308814	0.262747	0.24418	0.38046	0.101957	0.717678	-0.228739	0.412215	-0.0929106	0.741901	0.113277	0.687714	-0.195426	0.48518	0.0138453	0.960941	0.262077	0.345373	-0.101117	0.719917	-0.179921	0.521102	0.247813	0.373188	-0.230576	0.408367	-0.339498	0.215724	-0.328666	0.231668	0.272328	0.326125	0.306299	0.266855	-0.0380707	0.892847	-0.0936237	0.739983	-0.263246	0.343147	-0.301399	0.274973	-0.416784	0.12223
ENSGALG00000010233	SYNDIG1L	bisque4	0.614786	0.01473	0.731703	0.00193122	-0.50212	0.0564791	0.321814	0.242122	-0.477127	0.0721102	0.487002	0.065603	-0.412942	0.126067	0.447655	0.0942776	0.58956	0.0207204	-0.224866	0.420388	-0.274924	0.32135	-0.189429	0.498932	0.123101	0.662057	-0.00114757	0.996761	0.164595	0.557747	-0.173202	0.537033	-0.123538	0.660924	-0.130626	0.642634	0.097463	0.729681	0.0267023	0.924743	0.610523	0.0156343	-0.266532	0.336931	-0.108849	0.699388
ENSGALG00000015080	SLC24A2	bisque4	0.323789	0.239079	0.487934	0.0650112	-0.309677	0.261346	0.389586	0.151169	-0.495869	0.0601314	0.422457	0.116712	-0.293654	0.2881	0.120711	0.668269	-0.149912	0.59385	-0.171615	0.540826	-0.283202	0.306393	-0.344875	0.208074	0.183013	0.513843	0.329502	0.230411	0.116343	0.679673	-0.228667	0.412365	0.226409	0.417123	-0.00612689	0.982711	-0.00316226	0.991076	-0.218161	0.434736	-0.00446519	0.987399	-0.133313	0.635749	-0.248589	0.371645
ENSGALT00000107356	NA	bisque4	0.559664	0.03005	0.521833	0.0460204	-0.201678	0.471039	0.134488	0.632746	-0.179044	0.523169	-0.0098307	0.972262	-0.0270725	0.923702	0.265112	0.33961	0.699132	0.00372684	-0.0734482	0.794759	-0.0235204	0.933691	-0.00411042	0.9884	0.0786605	0.780512	-0.00975787	0.972467	-0.0326787	0.907959	0.227018	0.415836	-0.106809	0.704786	0.077242	0.784383	0.136603	0.627357	0.175778	0.5309	0.0556501	0.843839	-0.32102	0.243352	-0.0232178	0.934542
ENSGALT00000098774	NA	bisque4	0.278726	0.31443	0.391153	0.149388	-0.211773	0.448633	-0.0971798	0.73044	-0.179258	0.522665	0.307243	0.265309	-0.225173	0.419739	0.246027	0.376753	0.358004	0.190129	0.116009	0.680546	-0.0399752	0.887517	0.184083	0.511343	-0.141135	0.615866	0.00875975	0.975283	-0.21794	0.435213	-0.311636	0.258182	-0.314105	0.254228	-0.17299	0.537538	-0.12179	0.665461	0.480961	0.0695312	0.457717	0.0862324	-0.295737	0.284533	-0.127473	0.650747
ENSGALT00000103745	NA	bisque4	0.103621	0.713247	0.351728	0.198578	0.0803103	0.776015	0.113268	0.68774	-0.325535	0.236409	0.0491131	0.86201	-0.0610331	0.82893	-0.20281	0.468499	0.142397	0.612683	-0.0900104	0.749716	-0.165949	0.554465	-0.374474	0.169079	0.197392	0.480711	-0.0715743	0.799896	0.0772553	0.784346	-0.215795	0.439858	-0.196324	0.483137	-0.24408	0.380662	0.0915472	0.745572	-0.119609	0.67114	-0.0724873	0.797392	-0.364291	0.181903	-0.452172	0.0906032
ENSGALG00000001690	GABRB2	bisque4	0.206358	0.460585	0.458368	0.0857295	-0.257435	0.354295	0.359611	0.188004	-0.445372	0.0961741	0.2952	0.28545	-0.244352	0.380116	0.0437891	0.876857	-0.14898	0.596173	-0.28406	0.304868	-0.259365	0.350571	-0.47431	0.0740494	0.293578	0.288231	0.135162	0.631028	0.450714	0.0917786	0.0180208	0.949174	-0.0284754	0.91976	-0.286413	0.300704	0.129649	0.645143	-0.243935	0.380954	-0.189632	0.498463	-0.0587139	0.835347	-0.258657	0.351934
ENSGALG00000028023	LRRC74B	bisque4	0.433531	0.106441	0.527359	0.0433646	-0.293524	0.288324	0.325165	0.236974	-0.462615	0.0824983	0.336758	0.219688	-0.544187	0.0359747	0.171727	0.540558	-0.052356	0.852987	0.145468	0.604958	-0.363213	0.183298	-0.17686	0.528333	0.0389367	0.890423	0.423018	0.116176	-0.0674283	0.811289	-0.367183	0.178199	0.153028	0.586111	-0.0242281	0.9317	0.0909599	0.747155	0.0108906	0.969273	-0.0553482	0.844677	0.234817	0.399553	-0.247583	0.373647
ENSGALG00000029823		bisque4	0.623305	0.0130442	0.673281	0.00593667	-0.545587	0.0354057	0.410439	0.12861	-0.497596	0.0591057	0.522888	0.0455043	-0.376894	0.166121	0.487493	0.065291	0.604769	0.0169222	-0.48911	0.0642704	-0.391391	0.149118	-0.388254	0.152695	0.192622	0.491587	0.0765364	0.78631	0.385213	0.156215	-0.0218163	0.938486	-0.139797	0.619251	-0.187285	0.503893	0.209974	0.452587	-0.249995	0.368856	0.485516	0.0665536	-0.31919	0.246203	-0.0405185	0.885997
ENSGALT00000062533	NA	bisque4	-0.288407	0.297201	-0.371772	0.172422	0.129126	0.646489	-0.361475	0.185558	0.407134	0.132022	-0.145555	0.604741	0.242777	0.383291	0.0176446	0.950234	-0.543052	0.0364412	0.266488	0.337016	-0.260518	0.348356	0.417369	0.121652	-0.419674	0.119397	0.258524	0.352191	-0.158119	0.573553	0.19459	0.487087	0.457653	0.0862823	0.157155	0.575922	-0.112434	0.689932	0.00799229	0.977448	-0.180922	0.518748	-0.17785	0.52599	0.338399	0.217308
ENSGALT00000099973	NA	bisque4	-0.1973	0.48092	-0.235764	0.397601	-0.0925324	0.742919	-0.0135144	0.961874	0.0118148	0.966666	0.210343	0.451775	-0.416233	0.122775	0.0555341	0.844161	-0.463006	0.0822049	0.0104228	0.970592	-0.289614	0.295092	-0.0334401	0.905823	-0.161117	0.566212	0.314031	0.254346	0.23428	0.400664	-0.162123	0.563759	0.0020488	0.994218	-0.352126	0.198035	0.210192	0.452106	-0.0869956	0.757864	-0.133609	0.634994	0.48733	0.0653942	0.0904902	0.748422
ENSGALG00000004247	MORN3	bisque4	-0.465226	0.0805553	-0.593011	0.0198064	0.439886	0.10084	-0.361406	0.185649	0.443867	0.0974386	-0.298703	0.279501	0.544907	0.0356813	-0.263457	0.342746	-0.272172	0.326413	0.0406772	0.885553	0.242555	0.383739	0.226804	0.416288	-0.0866126	0.758901	-0.14124	0.615601	-0.284953	0.303282	-0.116965	0.678043	0.125576	0.655645	0.157714	0.574548	-0.350602	0.200118	-0.0233247	0.934242	-0.351061	0.199489	-0.331831	0.226935	0.132633	0.63749
ENSGALG00000054081		bisque4	0.367365	0.177967	0.328345	0.232151	-0.0935891	0.740076	0.218377	0.434272	-0.147309	0.600347	-0.0615832	0.82741	0.0985627	0.726738	0.10728	0.703537	0.448105	0.0939074	0.0764522	0.78654	0.269051	0.33221	0.0253937	0.928422	0.211244	0.449795	-0.236668	0.395741	-0.245929	0.37695	0.0924935	0.743024	0.0403538	0.886458	0.503972	0.0554284	-0.0388216	0.890745	0.124793	0.657671	0.21908	0.432756	-0.00560519	0.984183	-0.0480408	0.864997
ENSGALG00000006804	ODF2L	bisque4	0.412637	0.126375	0.468089	0.0784623	-0.0845258	0.764557	0.0626484	0.824467	-0.215126	0.441311	0.10462	0.710592	0.135684	0.629697	0.294234	0.287104	0.674537	0.00580975	-0.214127	0.443486	0.0703783	0.803179	-0.240995	0.386899	0.17747	0.526887	-0.0871111	0.757551	-0.0231726	0.934669	0.328983	0.231191	0.0864395	0.75937	-0.194223	0.487923	-0.0873284	0.756963	-0.0419744	0.881927	-0.248475	0.37187	-0.337305	0.218894	-0.142127	0.613364
ENSGALG00000054251		bisque4	-0.591811	0.0201207	-0.609543	0.0158481	0.435255	0.104901	-0.276514	0.318445	0.431765	0.108035	-0.452024	0.0907223	0.688544	0.00453449	-0.433098	0.10683	-0.0824803	0.770111	-0.128427	0.648288	0.65104	0.00856918	0.0509068	0.857018	0.0680291	0.809636	-0.396769	0.14312	-0.0260442	0.926593	0.257912	0.353372	-0.0548384	0.846092	0.00747429	0.978909	-0.50146	0.0568567	-0.124603	0.658164	-0.0663442	0.814274	-0.0284767	0.919756	0.0871362	0.757483
ENSGALG00000003464		bisque4	0.417866	0.121164	0.518281	0.0477895	-0.389621	0.151129	0.403833	0.13549	-0.523966	0.0449814	0.428406	0.111113	-0.488675	0.064544	0.150238	0.593038	0.248639	0.371545	-0.186425	0.505889	-0.344005	0.209299	-0.279038	0.313866	0.345784	0.206797	-0.150711	0.591861	0.521809	0.0460319	-0.261504	0.346468	-0.0766986	0.785867	-0.0804443	0.77565	0.382783	0.159067	-0.0207838	0.941393	0.390568	0.150052	-0.227127	0.415607	-0.236345	0.396404
ENSGALG00000005265	SYT9	bisque4	0.395099	0.144965	0.44082	0.100035	-0.322817	0.240575	0.232721	0.403897	-0.442572	0.0985364	0.523785	0.0450689	0.0392385	0.889578	0.362386	0.184371	0.381429	0.16067	-0.474259	0.0740845	-0.0108752	0.969316	-0.43087	0.108849	0.109896	0.696622	0.280489	0.311251	-0.0720582	0.798569	0.334912	0.222386	-0.128681	0.647634	0.0214956	0.939389	0.0700348	0.804122	-0.174147	0.534779	0.0969036	0.73118	-0.385676	0.155676	-0.180705	0.519257
ENSGALG00000033012	SPRY4	bisque4	0.740734	0.00158343	0.76137	0.000975281	-0.588264	0.0210719	0.447655	0.0942777	-0.481589	0.0691153	0.545911	0.0352747	-0.51693	0.0484757	0.607119	0.0163867	0.279694	0.312683	-0.390444	0.150192	-0.688562	0.00453296	-0.309873	0.261028	-0.038444	0.891802	0.54282	0.0365373	0.0345868	0.902607	-0.141605	0.614681	-0.179408	0.52231	0.00875428	0.975298	0.470307	0.0768676	-0.227577	0.414658	0.200508	0.473668	-0.310516	0.259988	0.0419771	0.881919
ENSGALG00000006834	CPB1	bisque4	0.285757	0.301861	0.395738	0.144257	0.0531631	0.850744	0.120894	0.667793	-0.259367	0.350567	-0.111043	0.693595	-0.00294162	0.991699	-0.122766	0.662926	0.288037	0.297849	0.133087	0.636328	-0.161531	0.565202	-0.184463	0.510455	0.266323	0.337326	-0.100833	0.720674	0.219988	0.430802	-0.00814745	0.97701	0.457967	0.0860391	-0.122838	0.66274	-0.158316	0.573071	-0.104199	0.71171	-0.332297	0.226243	-0.25046	0.367937	-0.312128	0.257391
ENSGALG00000009021	ST6GALNAC5	bisque4	0.369599	0.175141	0.488115	0.0648967	-0.149224	0.595563	0.218385	0.434254	-0.361843	0.185079	0.247334	0.374143	-0.369434	0.17535	0.16422	0.558658	0.115238	0.682568	-0.103001	0.714897	-0.467346	0.0790013	-0.320439	0.244255	-0.116283	0.679828	0.469543	0.0774143	-0.259101	0.351079	-0.243334	0.382166	-0.122618	0.66331	-0.113747	0.686481	0.364833	0.181205	-0.212487	0.447069	-0.0120254	0.966072	-0.143556	0.609762	-0.245026	0.378761
ENSGALG00000052856		bisque4	0.50475	0.0549916	0.670819	0.00619176	-0.357205	0.191192	0.370326	0.174228	-0.534652	0.0400354	0.487013	0.065596	-0.542781	0.0365531	0.421331	0.117794	0.276541	0.318396	-0.241332	0.386217	-0.597575	0.0186452	-0.495923	0.0600989	0.168422	0.548493	0.117844	0.675746	0.283185	0.306425	-0.0100212	0.971725	0.136347	0.62801	-0.322332	0.241322	0.546639	0.0349825	-0.341419	0.21297	0.000522653	0.998525	-0.0588657	0.834927	-0.218544	0.433911
ENSGALG00000034982	CYP11A1	bisque4	0.21316	0.445598	0.29605	0.284	-0.117574	0.67645	0.0892437	0.751786	0.11527	0.682482	-0.156555	0.577398	-0.0396701	0.88837	0.254976	0.359071	0.178011	0.525608	-0.176249	0.529781	-0.254545	0.359912	-0.0120483	0.966008	0.0412013	0.884088	-0.100413	0.721795	0.241205	0.386474	-0.0273445	0.922937	0.0626394	0.824492	-0.287989	0.297934	-0.0830283	0.768622	-0.199912	0.475013	-0.16084	0.56689	-0.0944387	0.737793	0.266315	0.337341
ENSGALG00000002182	NR5A2	bisque4	0.720095	0.0024657	0.650795	0.00860266	-0.283703	0.305501	0.510776	0.0516922	-0.437951	0.102523	0.087719	0.755907	-0.185809	0.50732	0.208533	0.455765	0.577242	0.0242479	-0.165199	0.556283	-0.104323	0.71138	-0.300295	0.276822	0.457209	0.0866268	-0.012137	0.965758	0.0770321	0.784956	-0.285436	0.302428	-0.189072	0.499756	0.289865	0.294656	-0.0515534	0.855219	-0.0473684	0.866871	-0.162385	0.56312	-0.0685604	0.808174	-0.152726	0.586857
ENSGALT00000105447	NA	bisque4	-0.449199	0.0930099	-0.547178	0.0347669	0.480644	0.0697418	-0.290111	0.294228	0.294048	0.287424	-0.433421	0.10654	0.363048	0.183512	-0.556472	0.031207	-0.314742	0.253214	0.416759	0.122255	0.396452	0.143469	0.259672	0.34998	0.11372	0.686552	-0.317862	0.248283	-0.206113	0.461128	-0.341857	0.212345	-0.356743	0.191808	0.301724	0.27443	-0.381031	0.161144	0.397341	0.142492	-0.36953	0.175228	0.136969	0.626426	-0.137244	0.625727
ENSGALT00000046820	NA	bisque4	0.379294	0.163222	0.596025	0.0190337	-0.130499	0.642959	0.280799	0.310693	-0.454594	0.0886753	0.382076	0.159902	-0.336291	0.220369	0.324966	0.237277	0.309521	0.261598	-0.152122	0.588356	-0.213935	0.443905	-0.479813	0.0702961	0.199645	0.475615	-0.0355607	0.899877	-0.231333	0.406787	-0.256285	0.356525	-0.13816	0.6234	-0.190943	0.495444	0.274838	0.321508	-0.194334	0.48767	-0.0956581	0.734519	0.0461084	0.870384	-0.340771	0.213897
ENSGALG00000039219	ADAMTS14	bisque4	0.674471	0.00581635	0.625164	0.0126972	-0.233682	0.401903	0.456503	0.0871767	-0.450366	0.0920601	0.176444	0.529319	-0.371362	0.172933	0.296474	0.283279	0.75699	0.0010851	-0.21807	0.434932	-0.226375	0.417194	-0.39291	0.147407	0.330182	0.229393	-0.0773538	0.784077	0.0503682	0.858516	-0.16709	0.551707	-0.00476782	0.986545	0.0509566	0.856879	0.392176	0.148232	-0.233965	0.401315	0.0479013	0.865386	-0.0427535	0.87975	-0.194074	0.488264
ENSGALG00000005524	NTSR1	bisque4	0.666784	0.00662835	0.670726	0.00620151	-0.170865	0.542622	0.434485	0.105587	-0.399418	0.140226	-0.000442713	0.998751	-0.222318	0.425812	0.194245	0.487875	0.781936	0.000572922	-0.169076	0.546919	-0.0965461	0.732138	-0.35989	0.187637	0.357768	0.190443	-0.122463	0.663714	0.0195798	0.944783	-0.085814	0.761064	-0.0617888	0.826842	0.0754577	0.789259	0.22787	0.414041	-0.169644	0.545555	-0.0350265	0.901375	-0.0609366	0.829197	-0.21311	0.445707
ENSGALG00000052334		bisque4	0.52837	0.042891	0.740943	0.00157601	-0.56246	0.0290633	0.36919	0.175656	-0.506029	0.0542787	0.685593	0.00478266	-0.64563	0.00933012	0.608265	0.0161303	0.211657	0.448888	-0.187093	0.504337	-0.389561	0.151198	-0.237267	0.39451	0.00999412	0.971801	0.13841	0.622767	-0.040164	0.886989	-0.287253	0.299224	-0.197267	0.480995	-0.158642	0.57227	0.339479	0.215751	-0.0056948	0.98393	0.561466	0.0294114	0.0775485	0.783546	-0.0787221	0.780344
ENSGALG00000032087	MC5R	bisque4	0.803864	0.000304534	0.618204	0.0140345	-0.422361	0.116804	0.670034	0.00627486	-0.545794	0.035322	0.27657	0.318344	-0.099027	0.725497	0.33173	0.227085	0.558439	0.03049	-0.448457	0.0936179	-0.0990781	0.72536	-0.483675	0.0677457	0.549232	0.0339551	0.159422	0.570359	0.156706	0.577029	-0.045575	0.871873	-0.133344	0.635671	0.493123	0.0617889	0.0340619	0.904079	-0.261213	0.347024	-0.22755	0.414715	-0.140081	0.618533	-0.0862419	0.759905
ENSGALG00000054272		bisque4	0.598536	0.0184077	0.64263	0.00977417	-0.312198	0.257278	0.110562	0.694864	-0.264953	0.339911	0.342554	0.211354	-0.255572	0.35791	0.56725	0.0274303	0.683827	0.00493626	-0.197893	0.479576	-0.289733	0.294885	-0.115868	0.680916	-0.101866	0.717919	0.172909	0.537732	-0.219667	0.431492	-0.0321241	0.909515	-0.0338962	0.904544	-0.210426	0.451592	0.144838	0.606539	-0.00951125	0.973163	0.203214	0.467594	-0.34473	0.208278	-0.0108468	0.969396
ENSGALG00000012115	WT1	bisque4	0.187432	0.503552	0.406251	0.132944	-0.101542	0.718783	0.241831	0.385205	-0.0983096	0.727415	-0.0114691	0.967641	-0.0777651	0.782955	0.184513	0.510339	-0.104379	0.711233	-0.0189503	0.946556	-0.240479	0.387949	-0.148842	0.596518	0.15958	0.569971	-0.19929	0.476415	-0.00828882	0.976611	-0.090279	0.748991	0.0565782	0.841265	0.112275	0.69035	0.128263	0.648712	-0.211932	0.448286	-0.045374	0.872433	0.0310258	0.912597	0.0350176	0.9014
ENSGALG00000039571	PRPH	bisque4	0.492475	0.0621847	0.440872	0.09999	-0.287668	0.298497	0.393307	0.146962	-0.474612	0.0738394	0.272224	0.326317	-0.422317	0.116846	0.151678	0.589458	0.296034	0.284028	-0.222512	0.425399	-0.487912	0.0650254	-0.46227	0.0827572	0.366998	0.178434	0.158773	0.57195	0.500305	0.0575224	-0.342947	0.210796	-0.222536	0.425348	-0.206418	0.460451	0.0611017	0.828741	-0.217818	0.435478	-0.292649	0.28983	0.0436409	0.877271	-0.209171	0.454356
ENSGALG00000006877	KLHL4	bisque4	0.796201	0.000383012	0.839038	9.2231e-05	-0.672047	0.00606341	0.700848	0.00360749	-0.760022	0.00100807	0.644054	0.0095614	-0.701458	0.00356579	0.485533	0.0665425	0.364688	0.181392	-0.439997	0.100745	-0.589526	0.0207296	-0.575421	0.0248059	0.365617	0.180199	0.280154	0.311852	0.531997	0.0412246	-0.101506	0.71888	-0.0701716	0.803746	-0.0812429	0.773477	0.539179	0.0380672	-0.305163	0.268724	0.165053	0.556637	-0.0190836	0.946181	-0.173445	0.536453
ENSGALG00000016698	SHOX	bisque4	0.363361	0.183105	0.544303	0.0359274	-0.389634	0.151114	0.428748	0.110797	-0.267204	0.335669	0.332601	0.225793	-0.231512	0.406413	0.418872	0.120178	0.102324	0.7167	-0.396978	0.14289	-0.372183	0.171911	-0.32094	0.243476	0.272623	0.32558	-0.171576	0.540918	0.216916	0.437429	-0.439256	0.101386	-0.141462	0.615041	-0.0242458	0.93165	-0.107359	0.703329	-0.395582	0.144429	0.324155	0.238519	-0.11026	0.695662	0.120094	0.669875
ENSGALG00000051882		bisque4	0.748372	0.00133036	0.757358	0.00107552	-0.578383	0.0239032	0.342238	0.211803	-0.568236	0.0271028	0.683752	0.00494286	-0.435441	0.104736	0.604865	0.0169	0.33886	0.216642	-0.177967	0.525712	-0.379093	0.163463	-0.174573	0.533764	-0.0385755	0.891434	0.541401	0.0371279	-0.18263	0.514741	-0.046887	0.868213	0.00314528	0.991124	0.124539	0.65833	0.229714	0.410169	0.0935578	0.74016	0.216936	0.437384	-0.281289	0.309813	-0.111623	0.692067
ENSGALT00000066368	NA	bisque4	0.609791	0.0157939	0.701204	0.00358312	-0.561135	0.0295279	0.568497	0.0270167	-0.596097	0.0190153	0.491996	0.0624788	-0.242324	0.384206	0.333636	0.224263	0.347167	0.204866	-0.445144	0.0963654	-0.180398	0.519979	-0.440637	0.100193	0.478822	0.0709615	-0.0265639	0.925132	0.44734	0.0945378	-0.11409	0.685579	-0.331773	0.227021	0.113114	0.688143	-0.0313338	0.911733	-0.109905	0.696598	0.26546	0.338952	-0.208103	0.456717	-0.135219	0.630884
ENSGALT00000105541	NA	bisque4	0.655907	0.0079271	0.792318	0.000428669	-0.257667	0.353845	0.439331	0.101321	-0.538049	0.0385516	0.203707	0.466492	-0.483078	0.0681356	0.247547	0.373718	0.68199	0.00510012	-0.204309	0.465147	-0.308077	0.263946	-0.472149	0.0755614	0.208408	0.456042	0.0765788	0.786194	0.0484123	0.863962	-0.098901	0.725834	-0.0586413	0.835549	-0.219879	0.431038	0.469754	0.0772632	-0.234824	0.39954	0.11418	0.685344	-0.0414729	0.883329	-0.325494	0.236471
ENSGALG00000051848	KIF5A	bisque4	-0.452488	0.0903499	-0.42528	0.114031	0.254998	0.359029	-0.360496	0.186841	0.60155	0.0176774	-0.398247	0.1415	0.245425	0.37796	0.0209842	0.940829	-0.287924	0.298048	-0.0412572	0.883932	0.0124118	0.964983	0.245406	0.377998	-0.563044	0.0288603	0.167213	0.551411	-0.248442	0.371937	0.563635	0.0286563	0.31496	0.252867	-0.260196	0.348974	0.249035	0.370758	-0.301075	0.275515	-0.0200369	0.943496	0.124516	0.658388	0.448429	0.0936407
ENSGALG00000008859	WDR31	bisque4	0.499458	0.058014	0.549778	0.0337418	-0.408328	0.130782	0.533564	0.0405198	-0.243319	0.382195	0.119302	0.67194	-0.236	0.397114	0.383366	0.158379	0.301725	0.274427	-0.561176	0.0295134	-0.231152	0.407164	-0.415479	0.123524	0.197306	0.480906	0.185627	0.507744	0.22175	0.427027	0.00431477	0.987824	-0.22841	0.412904	-0.0690313	0.80688	0.157194	0.575827	-0.475359	0.073323	0.0626131	0.824564	0.102514	0.716192	0.183891	0.511791
ENSGALG00000029558		bisque4	0.365121	0.180836	0.488855	0.0644307	-0.2494	0.370034	0.430845	0.108873	-0.448545	0.0935457	0.420064	0.119018	-0.166638	0.552799	0.267446	0.335214	-0.121265	0.666826	-0.162976	0.56168	-0.0392258	0.889613	-0.353652	0.195962	0.316943	0.24973	0.105312	0.708756	-0.297322	0.281838	-0.331363	0.22763	-0.315463	0.252069	0.371217	0.173114	0.0816551	0.772355	-0.0182464	0.948539	-0.186894	0.504799	0.0542408	0.847751	-0.216331	0.438696
ENSGALG00000035950	NGFR	bisque4	0.668179	0.00647476	0.746743	0.00138138	-0.257413	0.354337	0.404133	0.135173	-0.430029	0.109618	0.160685	0.567269	-0.391596	0.148887	0.352821	0.197089	0.647219	0.00910129	-0.199417	0.476128	-0.304518	0.26979	-0.397642	0.142162	0.165628	0.555244	0.122397	0.663885	-0.0227876	0.935753	-0.0239214	0.932563	0.0552677	0.8449	-0.151405	0.590135	0.365765	0.180008	-0.263291	0.343062	-0.037323	0.89494	-0.0048153	0.986411	-0.179943	0.521049
ENSGALT00000103728	NA	bisque4	0.300199	0.276983	0.428774	0.110773	-0.0941478	0.738574	0.113244	0.687803	-0.345034	0.20785	0.225655	0.418717	-0.145767	0.604209	0.168079	0.54932	0.459144	0.0851328	0.0229319	0.935347	0.123721	0.660447	-0.181732	0.516846	0.183097	0.513648	-0.221168	0.428271	-0.0397777	0.888069	0.287108	0.29948	0.0889547	0.752567	-0.0678633	0.810092	0.361057	0.186106	0.160968	0.566576	0.0718577	0.799119	-0.0802374	0.776214	-0.318034	0.248013
ENSGALT00000105902	NA	bisque4	0.581863	0.0228749	0.606061	0.0166262	-0.594576	0.0194022	0.566033	0.0278385	-0.656604	0.00783835	0.658346	0.00761988	-0.578129	0.0239797	0.351685	0.198636	0.302576	0.273009	-0.343909	0.209435	-0.39713	0.142723	-0.411767	0.127256	0.357392	0.190942	0.0903511	0.748797	0.470481	0.0767437	-0.398357	0.14138	-0.0858116	0.76107	-0.0138054	0.961054	0.114611	0.684211	-0.194303	0.487742	0.492404	0.0622285	-0.0441587	0.875825	-0.164496	0.557987
ENSGALG00000000280	EFNA5	bisque4	0.641794	0.00990081	0.795994	0.000385343	-0.453556	0.0894978	0.544904	0.0356825	-0.681425	0.00515137	0.461177	0.0835826	-0.447631	0.0942974	0.299905	0.277476	0.544028	0.0360398	-0.330834	0.22842	-0.0500232	0.859476	-0.530655	0.0418354	0.339209	0.216139	0.167867	0.549832	0.193266	0.490113	-0.0399615	0.887555	-0.030807	0.913211	-0.218748	0.43347	0.0804437	0.775652	-0.160926	0.566679	0.169312	0.546352	0.107957	0.701746	-0.338853	0.216653
ENSGALT00000094059	NA	bisque4	-0.594117	0.01952	-0.596147	0.0190028	0.466758	0.0794303	-0.415912	0.123094	0.46696	0.0792827	-0.46445	0.0811292	0.468036	0.0785006	-0.465215	0.0805632	-0.192977	0.490773	0.352019	0.198181	0.669074	0.00637769	0.419561	0.119507	-0.0848117	0.763781	-0.407803	0.131327	-0.221119	0.428376	0.0331057	0.906761	0.225801	0.418409	0.0404877	0.886083	-0.522289	0.0457968	0.282533	0.307587	0.0323788	0.9088	0.136531	0.627542	0.0340943	0.903988
ENSGALG00000001369		bisque4	0.190402	0.496689	0.498251	0.0587196	-0.283663	0.305572	0.303139	0.272073	-0.516597	0.0486459	0.577531	0.0241603	-0.116664	0.678832	0.218895	0.433154	-0.153467	0.585023	-0.393282	0.14699	-0.115391	0.682167	-0.515212	0.0493586	0.234301	0.40062	0.157019	0.576258	0.0854752	0.761982	0.0609875	0.829057	-0.120071	0.669934	-0.161409	0.565501	0.136399	0.627878	-0.176888	0.528267	-0.0692847	0.806183	-0.280716	0.310843	-0.322446	0.241146
ENSGALG00000047749	FGF11	bisque4	0.282186	0.308207	0.471717	0.0758661	-0.13945	0.620129	0.34791	0.203833	-0.28712	0.299459	0.0110181	0.968913	-0.0525419	0.852471	0.0292627	0.917548	0.143278	0.610463	-0.21784	0.43543	0.0559763	0.842935	-0.349306	0.201901	0.2673	0.335489	0.0403058	0.886592	0.0746142	0.791566	0.00223718	0.993687	-0.080494	0.775515	-0.0749073	0.790764	-0.08568	0.761427	-0.189621	0.498488	-0.147159	0.600721	0.054005	0.848406	-0.171729	0.540552
ENSGALG00000010983	NPY	bisque4	0.568639	0.0269701	0.603202	0.0172867	-0.381715	0.160331	0.394994	0.145082	-0.445573	0.0960064	0.314565	0.253495	-0.46681	0.079392	0.30381	0.270961	0.223482	0.42333	-0.250771	0.367323	-0.410527	0.12852	-0.336779	0.219658	-0.0549473	0.84579	0.615586	0.0145649	-0.0348619	0.901836	0.023191	0.934618	-0.0708315	0.801935	-0.085279	0.762514	0.456089	0.0874997	-0.200094	0.474603	-0.00230631	0.993491	-0.0191231	0.946069	-0.122772	0.66291
ENSGALG00000034899	NKAIN3	bisque4	-0.393427	0.146828	-0.502236	0.0564125	0.252659	0.363605	-0.353665	0.195945	0.322076	0.241717	-0.357167	0.191243	0.194084	0.488241	-0.415059	0.123943	-0.44785	0.0941169	0.493559	0.0615233	0.156975	0.576365	0.490162	0.0636131	-0.195957	0.483971	-0.00605464	0.982915	0.123674	0.660569	0.379009	0.163564	0.297472	0.281583	0.182601	0.514809	0.0979487	0.728381	0.423017	0.116177	-0.172377	0.539003	0.035039	0.90134	0.0573474	0.839133
ENSGALG00000015373	PDE6B	bisque4	-0.372429	0.171605	-0.454722	0.0885745	0.149111	0.595844	-0.331159	0.227934	0.380548	0.16172	-0.0642942	0.819925	0.498552	0.0585431	-0.0659474	0.815367	-0.367856	0.177343	-0.0495244	0.860865	0.344324	0.20885	0.342776	0.211039	-0.242546	0.383758	0.0857746	0.761171	-0.385794	0.155538	0.0681924	0.809187	-0.323739	0.239156	0.281097	0.310157	-0.296372	0.283452	0.286839	0.299953	-0.0127402	0.964057	-0.332091	0.226548	0.240526	0.387854
ENSGALG00000009568	SPOCK3	bisque4	0.633699	0.0111944	0.808678	0.000262346	-0.549731	0.0337601	0.460512	0.0840869	-0.652261	0.00840447	0.622721	0.0131547	-0.40851	0.130594	0.458632	0.0855264	0.373609	0.170144	-0.316021	0.251186	-0.236273	0.396553	-0.431782	0.10802	0.339017	0.216416	0.0712826	0.800697	0.266048	0.337843	-0.110746	0.69438	-0.277717	0.316257	-0.133174	0.636105	0.0710565	0.801317	0.0105409	0.970259	0.17285	0.537873	-0.103217	0.714322	-0.241472	0.385932
ENSGALG00000045795		bisque4	0.0311338	0.912294	0.372229	0.171853	0.197156	0.481247	0.0944498	0.737763	-0.240516	0.387874	-0.0447466	0.874184	-0.143015	0.611123	-0.100322	0.722039	-0.0339526	0.904386	0.160145	0.568589	-0.152863	0.586519	-0.337619	0.218437	-0.0340927	0.903993	-0.0209477	0.940932	-0.386068	0.155219	0.11803	0.67526	0.207449	0.458164	-0.0869506	0.757986	0.534752	0.0399914	-0.259405	0.350493	-0.0828604	0.769078	0.0694558	0.805713	-0.421174	0.117944
ENSGALG00000027655	TRABD2B	bisque4	0.71369	0.00280772	0.856252	4.619e-05	-0.538549	0.0383368	0.564804	0.0282552	-0.712327	0.00288519	0.691696	0.00428081	-0.57324	0.0254869	0.546985	0.034844	0.45864	0.0855198	-0.35428	0.195114	-0.381776	0.160258	-0.537116	0.038955	0.249268	0.370297	0.16726	0.551296	0.00947076	0.973277	-0.244475	0.379867	-0.110121	0.696027	-0.0347773	0.902073	0.354813	0.194395	-0.250683	0.367495	0.349406	0.201764	-0.0355978	0.899773	-0.256115	0.356854
ENSGALT00000099767	NA	bisque4	0.250016	0.368816	0.436428	0.103862	-0.292062	0.290843	-0.160889	0.566771	-0.0075584	0.978672	0.301548	0.274724	-0.288738	0.296623	0.506513	0.0540107	0.0206062	0.941893	0.254836	0.359344	-0.525719	0.0441405	0.330082	0.229543	-0.194004	0.488425	-0.156316	0.577989	0.0652968	0.81716	-0.228647	0.412408	0.0813547	0.773172	-0.228688	0.412321	-0.0296311	0.916513	0.334157	0.223496	0.293344	0.288633	-0.288678	0.296727	0.175548	0.531446
ENSGALG00000027192	NTS	bisque4	0.566307	0.0277461	0.529144	0.0425314	-0.545907	0.0352762	0.458402	0.0857033	-0.454485	0.0887616	0.438642	0.101921	-0.462295	0.0827383	0.324538	0.237932	-0.0510368	0.856656	-0.247952	0.372912	-0.392363	0.148022	-0.188893	0.500171	0.0448813	0.873808	0.622349	0.0132256	0.144488	0.607419	-0.0862045	0.760006	-0.243683	0.381462	0.164138	0.558856	0.348278	0.203322	0.0298342	0.915943	0.0222361	0.937305	-0.0582778	0.836555	-0.00555335	0.984329
ENSGALT00000107094	NA	bisque4	-0.688665	0.00452454	-0.774917	0.000691146	0.573872	0.025288	-0.563708	0.0286311	0.737413	0.00170489	-0.732234	0.0019092	0.746239	0.00139749	-0.472302	0.0754534	-0.290855	0.292934	0.358738	0.189157	0.651216	0.00854539	0.546561	0.0350136	-0.160856	0.56685	-0.396255	0.143686	-0.1654	0.555794	0.377292	0.165638	0.221321	0.427944	0.116861	0.678315	-0.526682	0.0436837	0.27312	0.324664	-0.315743	0.251625	0.0675955	0.810829	0.259771	0.34979
ENSGALG00000005806	KIF24	bisque4	0.289244	0.295738	0.367646	0.177611	-0.0631535	0.823072	0.0776859	0.783171	-0.301431	0.274919	0.158161	0.573451	-0.186909	0.504764	0.0821915	0.770896	0.183665	0.51232	-0.0373137	0.894966	-0.0708101	0.801993	-0.240701	0.387497	-0.154358	0.582818	0.557408	0.0308644	-0.346308	0.206064	0.150225	0.59307	-0.106159	0.706509	-0.182654	0.514685	0.234426	0.400362	0.032555	0.908306	-0.265312	0.339232	-0.0123266	0.965223	-0.301541	0.274735
ENSGALG00000045096		bisque4	0.763329	0.000929169	0.744085	0.00146801	-0.637438	0.0105815	0.659218	0.00751235	-0.676303	0.00563497	0.719747	0.00248336	-0.461852	0.0830718	0.571097	0.0261697	0.227457	0.414911	-0.452406	0.0904158	-0.474607	0.0738431	-0.481503	0.0691719	0.498425	0.0586176	0.132587	0.637607	0.304726	0.269446	-0.465302	0.0804992	-0.338861	0.216641	0.228299	0.413138	0.140249	0.618107	-0.150144	0.593272	-0.00960793	0.97289	-0.179591	0.52188	-0.0886671	0.753344
ENSGALT00000106304	NA	bisque4	0.659465	0.00748204	0.846638	6.86623e-05	-0.587977	0.0211503	0.616133	0.0144528	-0.746831	0.00137858	0.749275	0.00130275	-0.574033	0.0252376	0.497838	0.0589626	0.287129	0.299444	-0.446089	0.095576	-0.353175	0.196609	-0.564764	0.028269	0.192356	0.492196	0.301646	0.27456	-0.0321365	0.90948	-0.182448	0.515168	-0.227898	0.413983	0.039747	0.888155	0.497768	0.059004	-0.256024	0.357031	0.474753	0.073742	-0.0990405	0.725461	-0.266868	0.3363
ENSGALT00000108177	NA	bisque4	0.428655	0.110883	0.521914	0.0459806	-0.181261	0.51795	0.0493975	0.861218	-0.230538	0.408445	0.230783	0.407933	-0.121097	0.667263	0.330917	0.228296	0.335871	0.220982	0.0679022	0.809985	-0.268508	0.333225	-0.017896	0.949526	0.206419	0.46045	-0.208092	0.456741	0.0322196	0.909247	-0.348847	0.202535	-0.226096	0.417784	-0.0693071	0.806122	-0.182579	0.514859	0.273441	0.324074	-0.151777	0.589211	-0.33863	0.216975	-0.111611	0.6921
ENSGALG00000043393	CADM2	bisque4	0.0493512	0.861347	0.283568	0.305741	0.0314201	0.91149	-0.00136694	0.996142	-0.143466	0.609988	-0.0377829	0.893652	-0.225432	0.419188	-0.101332	0.719342	-0.0854827	0.761962	0.27695	0.317652	-0.261557	0.346366	-0.0507487	0.857457	0.153417	0.585145	-0.189596	0.498548	0.257377	0.354407	-0.381152	0.161	0.0354198	0.900272	-0.368051	0.177096	-0.222018	0.426453	0.108968	0.699074	-0.216753	0.43778	0.0822241	0.770808	-0.235035	0.399104
ENSGALT00000101636	NA	bisque4	-0.529461	0.0423846	-0.632664	0.011369	0.495234	0.0605116	-0.259679	0.349967	0.454713	0.0885819	-0.575367	0.0248226	0.25819	0.352836	-0.481737	0.069017	-0.217878	0.435349	0.258928	0.351412	0.627126	0.0123386	0.240884	0.387125	-0.098197	0.727717	-0.169128	0.546795	-0.37057	0.173922	-0.0395627	0.888671	-0.314311	0.2539	0.0825941	0.769802	-0.0944777	0.737688	0.222846	0.424686	-0.25543	0.358187	0.570727	0.0262892	0.0376226	0.894101
ENSGALG00000004729	SLC7A10	bisque4	0.550616	0.0334163	0.596526	0.0189074	-0.454658	0.0886252	0.402996	0.13638	-0.521019	0.0464212	0.587081	0.0213964	-0.383964	0.157677	0.473902	0.0743329	0.175207	0.532257	-0.136437	0.62778	-0.253325	0.362299	-0.23932	0.39031	0.19982	0.47522	0.0819739	0.771488	-0.0574397	0.838877	-0.0382952	0.892218	-0.141638	0.614598	0.314536	0.253542	0.467994	0.0785308	0.0698833	0.804538	0.218469	0.434073	-0.0753668	0.789508	-0.137888	0.624091
ENSGALG00000012971	CCDC170	bisque4	0.479069	0.0707956	0.717356	0.00260761	-0.368623	0.176372	0.463336	0.0819579	-0.564049	0.0285136	0.449606	0.0926779	-0.531364	0.0415118	0.271387	0.327867	0.0940977	0.738709	-0.117723	0.676063	-0.262368	0.344819	-0.390806	0.149781	0.175807	0.530831	0.224531	0.421099	-0.10587	0.707276	-0.491481	0.0627958	-0.193982	0.488476	-0.0966026	0.731986	0.061837	0.826709	-0.10416	0.711815	0.177597	0.526587	0.189689	0.498333	-0.292065	0.290839
ENSGALT00000100885	NA	bisque4	-0.280497	0.311236	-0.512776	0.0506303	0.284567	0.303968	-0.0297014	0.916316	0.276856	0.317824	-0.365089	0.180877	0.139845	0.619129	-0.333375	0.224648	-0.158569	0.57245	0.125744	0.65521	0.409648	0.129421	0.161547	0.565164	0.0349499	0.901589	-0.123868	0.660067	-0.295568	0.284822	-0.202331	0.469572	-0.441662	0.0993128	0.444238	0.0971259	0.0951504	0.735882	0.155969	0.578843	-0.0842257	0.765371	0.415487	0.123515	0.0835217	0.767282
ENSGALG00000041263	DCLK1	bisque4	0.550269	0.0335508	0.675841	0.00568029	-0.654063	0.00816578	0.527999	0.0430642	-0.589304	0.0207895	0.685554	0.00478604	-0.604898	0.0168923	0.453672	0.0894062	0.139005	0.621257	-0.326926	0.234295	-0.480761	0.0696641	-0.323225	0.239947	0.122162	0.664496	0.222696	0.425005	0.242505	0.383839	-0.308584	0.263121	-0.180451	0.519854	0.0457621	0.871351	0.290173	0.294119	-0.181039	0.518473	0.730381	0.00198691	-0.0614724	0.827716	-0.0631586	0.823058
ENSGALG00000010958	PPFIA2	bisque4	0.325583	0.236336	0.634862	0.011001	-0.0583929	0.836236	0.122574	0.663424	-0.402289	0.137134	0.192234	0.492477	-0.335949	0.220868	0.146042	0.603519	0.394917	0.145167	0.189577	0.498591	-0.1312	0.64116	-0.224786	0.420558	-0.0346138	0.902532	-0.0247897	0.930121	-0.243856	0.381113	0.11625	0.679916	0.51603	0.0489365	-0.267426	0.335253	0.304402	0.26998	-0.0964387	0.732426	0.252478	0.36396	0.0116018	0.967267	-0.415113	0.123888
ENSGALT00000064624	NA	bisque4	0.609026	0.0159617	0.744172	0.00146512	-0.543732	0.0361613	0.463161	0.0820889	-0.494047	0.0612274	0.355628	0.193299	-0.62741	0.0122874	0.321804	0.242138	0.300843	0.275902	-0.107258	0.703597	-0.400114	0.139471	-0.175122	0.532459	0.227888	0.414003	-0.00922015	0.973984	0.42207	0.117083	-0.239344	0.390261	-0.319375	0.245913	-0.0820745	0.771214	0.375076	0.168339	0.123359	0.661388	0.429031	0.110536	0.0337578	0.904932	-0.0943081	0.738144
ENSGALT00000092468	NA	bisque4	0.6492	0.00882231	0.77317	0.000723461	-0.760162	0.00100463	0.375879	0.167358	-0.506453	0.0540439	0.745862	0.00140963	-0.606244	0.0165844	0.698182	0.00379422	0.229399	0.41083	-0.257714	0.353755	-0.399263	0.140394	-0.118267	0.674642	-0.0677177	0.810493	0.363448	0.182992	0.0985085	0.726883	-0.0708316	0.801934	-0.294575	0.286519	-0.0753663	0.789509	0.258301	0.35262	0.142669	0.611997	0.641819	0.00989698	-0.0341341	0.903877	0.063674	0.821636
ENSGALT00000103752	NA	bisque4	0.821091	0.000175137	0.733746	0.00184761	-0.654448	0.00811549	0.71208	0.00289936	-0.682983	0.00501099	0.631141	0.0116295	-0.520243	0.046806	0.514465	0.0497459	0.269333	0.331685	-0.473251	0.0747875	-0.380433	0.161858	-0.478328	0.0712951	0.219786	0.431237	0.617887	0.0140979	0.0417784	0.882475	-0.114455	0.684621	-0.108781	0.699566	0.29879	0.279354	0.393246	0.14703	-0.271079	0.328437	0.100115	0.722592	-0.0258513	0.927135	-0.0773583	0.784065
ENSGALG00000052452		bisque4	0.672732	0.00599273	0.691938	0.0042618	-0.493169	0.0617607	0.379611	0.162841	-0.450712	0.0917802	0.364554	0.181564	-0.513078	0.0504713	0.448447	0.093626	0.579254	0.0236427	-0.312229	0.257229	-0.344656	0.208382	-0.30153	0.274754	-0.116612	0.678967	0.518235	0.047813	0.0110654	0.96878	0.180901	0.518796	-0.0678125	0.810232	-0.185248	0.508627	0.453355	0.0896578	-0.188901	0.500152	0.382695	0.15917	0.00464172	0.986901	-0.0519612	0.854085
ENSGALG00000041730	GPR20	bisque4	0.556255	0.0312867	0.745989	0.00140553	-0.488349	0.0647493	0.47731	0.0719862	-0.494141	0.0611705	0.407199	0.131954	-0.536404	0.039265	0.374226	0.169384	0.0678908	0.810016	-0.247874	0.373066	-0.467318	0.0790216	-0.348338	0.203239	0.205476	0.462547	0.232438	0.404486	0.268978	0.332347	-0.274384	0.32234	-0.283596	0.305692	-0.178548	0.524339	0.256133	0.356819	-0.0865126	0.759172	0.00508642	0.985646	0.020658	0.941747	-0.103556	0.71342
ENSGALG00000042928		bisque4	0.241187	0.38651	0.483173	0.0680738	0.0893548	0.751486	0.207792	0.457405	-0.329329	0.23067	-0.0677639	0.810365	-0.154925	0.581418	-0.0905572	0.748241	0.34328	0.210324	-0.0104299	0.970572	-0.263676	0.34233	-0.453393	0.0896278	0.280229	0.311719	-0.230117	0.409326	0.124962	0.657233	-0.141941	0.613833	0.047401	0.86678	-0.263848	0.342004	0.155797	0.579267	-0.313443	0.255285	-0.158657	0.572234	-0.0738299	0.793714	-0.405704	0.133517
ENSGALT00000091406	NA	bisque4	0.4734	0.0746835	0.635864	0.0108362	-0.51088	0.0516366	0.234091	0.401055	-0.326795	0.234493	0.397361	0.14247	-0.520349	0.0467533	0.427354	0.112089	-0.030956	0.912793	-0.0623868	0.82519	-0.515646	0.0491344	-0.0385866	0.891403	-0.0916788	0.745218	0.369283	0.17554	0.189609	0.498517	-0.11237	0.690101	-0.265815	0.338283	-0.208445	0.455961	0.26042	0.348544	0.176557	0.529051	0.149008	0.596102	-0.0490131	0.862289	0.034281	0.903465
ENSGALT00000028547	NA	bisque4	0.433959	0.106057	0.497744	0.0590184	-0.592622	0.0199077	0.250578	0.367704	-0.411601	0.127425	0.733582	0.00185421	-0.475653	0.0731202	0.588409	0.0210322	0.139889	0.619018	-0.367082	0.178327	-0.628786	0.0120415	-0.242868	0.383106	0.00961202	0.972879	0.2571	0.354943	0.388174	0.152786	-0.241824	0.385218	-0.0471298	0.867536	-0.300693	0.276154	0.0331501	0.906636	-0.19167	0.493772	0.41633	0.122679	-0.250247	0.368358	0.0732891	0.795195
ENSGALG00000036831		bisque4	0.33752	0.218581	0.637961	0.0104979	-0.112417	0.689979	0.371395	0.172891	-0.471314	0.0761516	0.131885	0.639404	-0.210228	0.452028	0.0219587	0.938086	0.241365	0.38615	-0.063797	0.821296	-0.130946	0.641813	-0.425377	0.11394	0.194201	0.487974	-0.0748207	0.791001	-0.0706238	0.802505	0.141278	0.615506	0.191247	0.494743	0.0534692	0.849894	0.450497	0.0919535	-0.277929	0.315873	0.246715	0.375379	-0.0891621	0.752006	-0.394802	0.145295
ENSGALG00000030607	CHST11	bisque4	0.380917	0.16128	0.530248	0.0420219	-0.146311	0.602844	0.138622	0.622229	-0.366002	0.179706	0.147005	0.601106	-0.139803	0.619237	0.0773824	0.783999	0.328701	0.231615	0.15318	0.585733	0.18715	0.504205	-0.0820485	0.771285	0.121108	0.667236	0.1036	0.713304	-0.162436	0.562997	0.0493044	0.861478	0.0519025	0.854248	-0.0657639	0.815873	-0.159745	0.569567	0.305839	0.267611	-0.068527	0.808266	0.0398536	0.887857	-0.336819	0.219601
ENSGALG00000048332	GPR135	bisque4	-0.578983	0.0237235	-0.547597	0.0346001	0.38857	0.152331	-0.524819	0.0445708	0.51573	0.0490908	-0.35954	0.188098	0.598953	0.0183053	-0.233564	0.402148	-0.154065	0.583543	0.121918	0.66513	0.480158	0.0700657	0.292965	0.289286	-0.333529	0.22442	-0.165177	0.556335	-0.348363	0.203206	0.458034	0.0859876	-0.131623	0.640076	-0.0307364	0.91341	-0.304413	0.269963	0.151234	0.590561	0.0641602	0.820294	-0.0265519	0.925165	0.152151	0.588283
ENSGALT00000099635	NA	bisque4	0.885075	1.15946e-05	0.745278	0.00142862	-0.585787	0.0217563	0.511648	0.0512275	-0.687485	0.0046223	0.637838	0.0105176	-0.443784	0.0975086	0.47539	0.0733017	0.512627	0.050709	-0.246964	0.37488	-0.437038	0.103324	-0.304214	0.270291	0.359384	0.188303	0.31084	0.259465	0.195468	0.485084	-0.414409	0.124592	-0.196517	0.482698	0.235754	0.397621	0.0238246	0.932835	0.0786311	0.780592	0.0141171	0.960175	-0.343251	0.210366	-0.189622	0.498486
ENSGALG00000004508	EYA2	bisque4	0.547367	0.0346917	0.530695	0.0418171	-0.120513	0.668784	0.246862	0.375085	-0.327105	0.234024	-0.0269343	0.92409	-0.303345	0.271732	0.114945	0.683335	0.709077	0.00307674	-0.0356919	0.89951	-0.169628	0.545592	-0.214998	0.441589	0.20128	0.471933	-0.048735	0.863063	0.179775	0.521446	0.128436	0.648265	0.054855	0.846046	-0.140077	0.618543	0.461486	0.0833483	-0.00154497	0.99564	-0.0893275	0.75156	-0.109314	0.698158	-0.228936	0.411801
ENSGALT00000099272	NA	bisque4	0.541617	0.0370374	0.641989	0.00987108	-0.621946	0.0133027	0.597329	0.0187066	-0.64356	0.0096347	0.629738	0.0118736	-0.60262	0.0174234	0.330939	0.228263	0.0716868	0.799587	-0.223047	0.424257	-0.324918	0.237351	-0.334464	0.223044	0.272685	0.325467	0.14124	0.615601	0.250011	0.368824	-0.351669	0.198658	-0.347498	0.204406	0.215201	0.441148	0.274536	0.322061	-0.0325633	0.908282	0.607127	0.0163849	0.141269	0.615528	-0.155437	0.580155
ENSGALG00000051589		bisque4	0.0808221	0.774622	0.335551	0.22145	0.0980094	0.728219	0.077748	0.783001	-0.188454	0.501184	0.0475507	0.866363	-0.311428	0.258516	0.0826927	0.769534	0.128829	0.647253	0.0726092	0.797058	-0.374726	0.168769	-0.341026	0.213532	-0.061477	0.827704	-0.0656698	0.816132	-0.19691	0.481806	-0.137625	0.624758	0.155109	0.580963	-0.317641	0.248631	0.383647	0.158049	-0.388737	0.15214	0.05634	0.841926	0.181559	0.51725	-0.256575	0.355962
ENSGALG00000042500		bisque4	0.526691	0.0436794	0.673704	0.00589362	-0.504606	0.0550721	0.498296	0.0586934	-0.625718	0.0125951	0.749274	0.00130278	-0.492381	0.0622426	0.484084	0.0674799	0.13722	0.625788	-0.45048	0.0919681	-0.354867	0.194323	-0.485566	0.0665214	0.177384	0.527093	0.295939	0.284189	-0.0403747	0.886399	-0.345028	0.207859	-0.224654	0.420838	-0.0296801	0.916376	0.336819	0.2196	-0.216596	0.438121	0.271569	0.32753	-0.190549	0.496349	-0.204108	0.465597
ENSGALG00000049689		bisque4	-0.700043	0.00366308	-0.778194	0.000633714	0.662835	0.0070789	-0.521478	0.0461951	0.735231	0.00178871	-0.821178	0.000174619	0.629185	0.0119709	-0.552393	0.0327339	-0.103726	0.712968	0.266407	0.337168	0.498618	0.0585042	0.400748	0.138788	-0.0497541	0.860225	-0.586783	0.021479	0.0337476	0.90496	0.0783098	0.781468	0.209036	0.454654	-0.142913	0.611381	-0.513218	0.0503978	0.0431338	0.878688	-0.293393	0.28855	0.0523763	0.852931	0.209888	0.452775
ENSGALG00000015413	STX19	bisque4	0.168052	0.549387	0.301826	0.274259	-0.162741	0.562253	0.401059	0.138453	-0.308723	0.262895	0.0031064	0.991234	-0.158057	0.573706	-0.147852	0.59899	-0.135463	0.630262	-0.113664	0.686698	0.0464924	0.869314	-0.278162	0.315451	0.44868	0.093435	-0.127193	0.651468	0.428899	0.110658	-0.064045	0.820612	-0.290479	0.293588	0.0647062	0.818788	0.121108	0.667235	0.0285742	0.919482	-0.203773	0.466345	0.174363	0.534265	-0.193897	0.48867
ENSGALG00000054473	SLC13A3	bisque4	0.153078	0.585986	0.450056	0.0923121	-0.0918314	0.744807	0.164399	0.558223	-0.352525	0.197492	0.234302	0.40062	-0.188957	0.500022	0.0378208	0.893546	-0.153237	0.585592	-0.0152208	0.957064	-0.183032	0.513799	-0.317013	0.249619	-0.0174509	0.95078	0.319865	0.245149	-0.197105	0.481362	-0.107294	0.703502	0.0395484	0.888711	-0.197898	0.479565	-0.00247456	0.993017	-0.136879	0.626657	-0.104854	0.709971	-0.00383551	0.989176	-0.330119	0.229487
ENSGALG00000052376		bisque4	0.28138	0.309651	0.593348	0.0197188	-0.0844151	0.764857	0.447309	0.0945632	-0.443415	0.0978206	0.092017	0.744307	-0.31795	0.248145	-0.0163573	0.953861	0.140116	0.618442	-0.118353	0.674417	-0.00840491	0.976284	-0.458936	0.0852925	0.324686	0.237705	-0.163039	0.561527	-0.0491995	0.86177	-0.160002	0.568938	-0.135854	0.629265	-0.0487015	0.863156	0.434808	0.105299	-0.186978	0.504605	0.0550579	0.845483	0.147352	0.600238	-0.38987	0.150845
ENSGALG00000008952	NOXA1	bisque4	0.465616	0.0802677	0.479452	0.0705384	-0.243189	0.382459	0.131092	0.641438	-0.192257	0.492424	0.202604	0.468962	-0.275857	0.319644	0.423999	0.115242	0.635234	0.0109396	-0.186767	0.505095	-0.365921	0.179809	-0.161683	0.564832	-0.212583	0.446858	0.20222	0.469821	-0.186129	0.506576	0.086786	0.758431	0.129535	0.645438	-0.145135	0.605793	0.30501	0.268976	-0.29657	0.283115	0.479962	0.0701965	-0.169569	0.545734	0.0376458	0.894036
ENSGALG00000001533		bisque4	-0.466017	0.0799731	-0.4987	0.0584562	0.237317	0.394406	-0.177806	0.526094	0.440453	0.100351	-0.508584	0.0528753	0.186929	0.504718	-0.375696	0.167581	-0.235321	0.398513	0.0507306	0.857508	0.264961	0.339895	0.257552	0.354068	0.0021491	0.993935	-0.384223	0.157372	0.412773	0.126237	0.258927	0.351414	-0.0853567	0.762303	-0.112596	0.689505	0.138761	0.621876	0.0774463	0.783825	0.0232391	0.934482	0.18327	0.513242	0.241449	0.385978
ENSGALG00000034701		bisque4	0.521303	0.046281	0.63961	0.0102376	-0.464635	0.0809917	0.360487	0.186853	-0.61322	0.0150573	0.713481	0.00281946	-0.46622	0.0798238	0.421945	0.117203	0.112592	0.689516	-0.101734	0.71827	-0.338115	0.21772	-0.233072	0.403168	0.174466	0.534018	0.108185	0.701144	-0.000937262	0.997355	-0.143995	0.608659	-0.0460741	0.87048	0.187889	0.502494	0.497878	0.0589392	0.130746	0.642325	0.309016	0.262418	-0.275862	0.319635	-0.265778	0.338353
ENSGALG00000043650	GFI1	bisque4	0.214933	0.441731	0.195112	0.485895	-0.23305	0.403214	0.338446	0.21724	-0.369041	0.175845	0.310399	0.260177	-0.205427	0.462656	-0.00021577	0.999391	0.0259792	0.926775	-0.10502	0.709531	-0.114575	0.684305	-0.222955	0.424453	0.137904	0.624051	0.103407	0.713817	-0.0550015	0.845639	-0.277775	0.316152	-0.194738	0.486748	0.423927	0.115311	0.1327	0.637318	-0.127902	0.649641	0.534888	0.0399312	-0.0046262	0.986945	-0.173325	0.536738
ENSGALG00000001094	ADGRD2	bisque4	0.0388579	0.890643	0.354094	0.195365	0.00480982	0.986427	0.118487	0.674066	-0.220585	0.429522	-0.0103755	0.970725	-0.272108	0.326533	-0.142684	0.61196	-0.134014	0.633959	0.175077	0.532565	-0.0959092	0.733846	-0.117301	0.677165	-0.0957277	0.734332	0.0814201	0.772994	-0.171423	0.541284	0.00891028	0.974858	0.0398013	0.888003	-0.109395	0.697944	0.408094	0.131025	0.0037208	0.9895	0.232129	0.405128	0.0924054	0.743261	-0.303133	0.272083
ENSGALG00000046223	GPR21	bisque4	0.634626	0.0110399	0.687348	0.00463378	-0.27528	0.320698	0.365558	0.180274	-0.485177	0.0667719	0.353158	0.196632	-0.246574	0.375659	0.421833	0.11731	0.53763	0.0387322	-0.222824	0.424732	-0.287462	0.298858	-0.41917	0.119888	0.37615	0.167026	-0.0490008	0.862323	0.127336	0.651101	-0.0980683	0.728061	0.10317	0.714448	-0.0855192	0.761863	0.107495	0.702969	-0.176111	0.530108	-0.282657	0.307366	-0.186718	0.505208	-0.211765	0.448652
ENSGALG00000052336		bisque4	0.689952	0.00441971	0.66157	0.00722813	-0.669557	0.00632579	0.712343	0.00288425	-0.569378	0.0267275	0.506231	0.054167	-0.485082	0.0668331	0.411035	0.128001	0.145214	0.605596	-0.492788	0.0619934	-0.352813	0.1971	-0.382609	0.159272	0.512937	0.0505456	0.116305	0.679771	0.577908	0.0240461	-0.32311	0.240123	-0.449151	0.0930498	0.176592	0.528968	0.240974	0.386942	-0.0748479	0.790927	0.0553814	0.844585	-0.058529	0.83586	0.0265971	0.925038
ENSGALT00000065465	NA	bisque4	0.579659	0.0235222	0.786752	0.000501769	-0.472864	0.0750586	0.30158	0.274671	-0.594396	0.0194482	0.708492	0.00311227	-0.406157	0.133043	0.539559	0.0379054	0.384159	0.157447	-0.213985	0.443796	-0.313494	0.255203	-0.315306	0.252318	0.0395255	0.888775	0.191284	0.49466	-0.15069	0.591914	-0.10817	0.701182	0.0081602	0.976974	-0.0904361	0.748568	0.208393	0.456074	-0.0389762	0.890312	0.448648	0.0934611	-0.299046	0.278922	-0.250515	0.367829
ENSGALG00000038191		bisque4	0.335807	0.221075	0.605921	0.0166581	-0.0334693	0.905741	0.117976	0.675401	-0.333125	0.225018	0.214955	0.441683	-0.259031	0.351214	0.222408	0.42562	0.326892	0.234347	0.0790123	0.779552	-0.265506	0.338867	-0.259444	0.350418	0.0933746	0.740653	-0.157019	0.576258	-0.325423	0.23658	-0.409438	0.129637	-0.154864	0.58157	-0.162496	0.56285	0.108253	0.700963	-0.0203203	0.942698	0.0552127	0.845053	-0.128263	0.648711	-0.339006	0.216432
ENSGALG00000015422	NRG1	bisque4	0.471504	0.0760172	0.609643	0.0158262	-0.376103	0.167084	0.300576	0.27635	-0.195958	0.483969	0.355858	0.192992	-0.151847	0.589037	0.617259	0.0142242	0.22073	0.429211	-0.375909	0.167321	-0.400363	0.139202	-0.202788	0.468549	0.170561	0.543352	-0.130673	0.642514	0.0316629	0.910809	-0.227177	0.415501	-0.140841	0.61661	0.00416825	0.988237	0.0962085	0.733043	-0.220856	0.428939	0.0915438	0.745581	-0.348055	0.203632	0.187259	0.503953
ENSGALG00000045634	XKR5	bisque4	0.43217	0.107669	0.655928	0.00792447	-0.35577	0.19311	0.294399	0.286821	-0.56308	0.028848	0.514176	0.0498965	-0.184755	0.509775	0.30067	0.276192	0.100158	0.722475	-0.129002	0.646807	-0.134298	0.633233	-0.357237	0.19115	0.09272	0.742414	0.336664	0.219825	-0.051079	0.856538	0.302351	0.273384	0.296281	0.283607	-0.0212924	0.939961	0.0908973	0.747324	-0.0901623	0.749306	0.026756	0.924592	-0.148141	0.598267	-0.314018	0.254367
ENSGALG00000000909	GFAP	bisque4	0.524906	0.0445291	0.770742	0.00077039	-0.454638	0.0886404	0.45536	0.0880716	-0.459602	0.0847814	0.35318	0.196602	-0.516199	0.0488498	0.349912	0.201066	0.187592	0.50318	-0.156531	0.577459	-0.42149	0.11764	-0.266671	0.336671	0.164158	0.558808	0.00812132	0.977084	0.196066	0.483723	-0.242519	0.383812	-0.0771679	0.784585	-0.0856192	0.761592	0.308022	0.264036	-0.133308	0.635763	0.413228	0.125778	-0.0274412	0.922666	-0.100253	0.722222
ENSGALG00000030012	EMILIN3	bisque4	0.115285	0.682445	0.397316	0.142519	0.0272972	0.92307	0.323231	0.239937	-0.295537	0.284875	-0.0626416	0.824486	-0.253891	0.361191	-0.14268	0.611968	-0.0252855	0.928726	-0.0143111	0.959628	0.0584734	0.836014	-0.375218	0.168165	0.185039	0.509114	0.000916305	0.997414	-0.108774	0.699586	-0.106272	0.70621	-0.0857297	0.761292	-0.13603	0.628817	0.269625	0.33114	-0.180905	0.518787	-0.105853	0.70732	0.349511	0.201618	-0.341384	0.21302
ENSGALG00000051422		bisque4	0.715566	0.00270385	0.402034	0.137407	-0.50253	0.0562453	0.336353	0.220279	-0.231701	0.406018	0.214148	0.44344	-0.317636	0.248637	0.465819	0.080118	0.618398	0.0139958	-0.226421	0.417096	-0.329074	0.231054	-0.0144227	0.959314	0.030582	0.913843	0.378456	0.16423	0.239161	0.390634	0.0353649	0.900426	0.0816704	0.772313	0.16672	0.5526	0.045249	0.872782	-0.0826113	0.769755	0.193139	0.490404	-0.0389242	0.890457	0.254741	0.359531
ENSGALT00000107418	NA	bisque4	0.380926	0.16127	0.533457	0.0405673	-0.188199	0.501775	-0.0435247	0.877596	-0.370657	0.173814	0.328257	0.232283	-0.421897	0.117249	0.201713	0.47096	0.36165	0.18533	0.287603	0.29861	-0.301878	0.274173	0.0105858	0.970132	0.0190494	0.946277	-0.0289924	0.918307	0.0614699	0.827723	-0.269049	0.332215	-0.133016	0.636509	-0.346332	0.206031	0.0357887	0.899238	0.439807	0.100909	0.0840793	0.765768	-0.141831	0.61411	-0.342481	0.211458
ENSGALG00000050403	LYPD1	bisque4	0.63433	0.0110891	0.731693	0.00193163	-0.341841	0.212369	0.502054	0.0565163	-0.604723	0.0169327	0.301455	0.274879	-0.406545	0.132636	0.202301	0.469639	0.3884	0.152527	-0.220998	0.428636	-0.366344	0.179269	-0.495206	0.0605284	0.492101	0.0624141	0.0389443	0.890401	0.483831	0.0676445	-0.233149	0.403008	0.0323352	0.908922	-0.212878	0.446214	0.0642866	0.819945	-0.176849	0.528359	-0.302276	0.273508	-0.0903697	0.748747	-0.313358	0.255421
ENSGALG00000001207	PLCH2	bisque4	0.423756	0.115474	0.478842	0.0709482	-0.369426	0.175359	0.148151	0.598242	-0.202805	0.46851	0.227638	0.41453	-0.257774	0.353639	0.424271	0.114985	0.455839	0.0876957	-0.325296	0.236773	-0.255076	0.358877	-0.199168	0.476691	-0.27983	0.312436	0.468804	0.0779459	-0.0155635	0.956098	0.498485	0.0585823	-0.0852498	0.762593	-0.286319	0.300869	0.394986	0.14509	-0.195494	0.485024	0.335398	0.221675	-0.0488753	0.862673	0.0883632	0.754165
ENSGALG00000039553	SULF1	bisque4	0.555647	0.0315114	0.775502	0.000680601	-0.57075	0.0262817	0.458879	0.0853363	-0.540636	0.0374493	0.60686	0.0164451	-0.664097	0.0069324	0.540147	0.0376558	0.16089	0.566768	-0.27762	0.316434	-0.702664	0.0034845	-0.405073	0.134181	0.0881568	0.754723	0.178209	0.525139	0.286313	0.30088	-0.291706	0.29146	-0.0371797	0.895341	-0.259	0.351272	0.32603	0.235656	-0.332692	0.225658	0.439535	0.101144	0.00574673	0.983783	-0.0631085	0.823197
ENSGALG00000031211	LBX2	bisque4	0.641404	0.00996036	0.758306	0.0010511	-0.68019	0.00526487	0.442952	0.0982138	-0.557685	0.0307635	0.717743	0.00258715	-0.641035	0.0100168	0.627822	0.0122134	0.299886	0.277508	-0.297889	0.280876	-0.416734	0.122279	-0.252405	0.364104	-0.0918559	0.74474	0.408178	0.130938	-0.0360417	0.89853	-0.0628612	0.823879	-0.152311	0.587887	-0.0218408	0.938418	0.446137	0.0955356	-0.0852358	0.762631	0.73425	0.00182746	-0.000569623	0.998392	-0.0237725	0.932982
ENSGALG00000012710	NCS1	bisque4	0.706851	0.00321371	0.7516	0.00123375	-0.530701	0.0418142	0.36631	0.179311	-0.390212	0.150455	0.392349	0.148038	-0.558327	0.0305305	0.602033	0.0175625	0.459723	0.0846886	-0.266989	0.336073	-0.490146	0.0636232	-0.233602	0.402068	-0.136284	0.628169	0.488435	0.0646951	-0.0262938	0.925891	0.0683989	0.808619	-0.0856372	0.761543	-0.181947	0.51634	0.453035	0.0899129	-0.158769	0.571959	0.253217	0.36251	0.0251452	0.929121	0.0613914	0.82794
ENSGALG00000028186	RERG	bisque4	0.489769	0.0638579	0.734541	0.00181591	-0.548706	0.0341615	0.4537	0.0893838	-0.642248	0.00983185	0.749536	0.00129484	-0.677728	0.00549691	0.507132	0.0536698	0.121501	0.666213	-0.250008	0.368831	-0.406305	0.132887	-0.416957	0.122059	0.0593934	0.833466	0.227992	0.413784	0.0545858	0.846793	-0.0804232	0.775708	-0.0170861	0.951808	-0.164505	0.557965	0.572153	0.0258316	-0.165152	0.556395	0.509401	0.0524321	0.0825339	0.769965	-0.223331	0.423651
ENSGALG00000005985	GDF10	bisque4	0.510604	0.0517844	0.708735	0.00309746	-0.395903	0.144075	0.207255	0.458594	-0.468407	0.0782322	0.499144	0.0581966	-0.49728	0.0592922	0.424716	0.114564	0.244403	0.380012	-0.0211303	0.940418	-0.512322	0.05087	-0.185509	0.508018	-0.116973	0.678023	0.35079	0.199861	0.0212219	0.94016	-0.0113121	0.968084	0.463887	0.0815471	-0.301075	0.275514	0.219349	0.432177	-0.128857	0.647182	0.27391	0.32321	-0.195531	0.48494	-0.181752	0.516798
ENSGALG00000007426	MKX	bisque4	0.404203	0.135099	0.391135	0.149408	-0.669881	0.00629118	0.182033	0.51614	-0.350878	0.19974	0.740946	0.0015759	-0.407156	0.131999	0.54438	0.0358959	0.0381943	0.892501	-0.376369	0.166759	-0.513477	0.0502617	-0.0728822	0.79631	-0.0640835	0.820506	0.420627	0.118473	0.435988	0.104251	-0.175987	0.530403	-0.302194	0.273646	-0.229049	0.411563	-0.0620969	0.82599	0.082881	0.769022	0.430364	0.109312	-0.333649	0.224244	0.154312	0.582933
ENSGALG00000014406	PACRGL	bisque4	0.500216	0.0575737	0.678054	0.00546573	-0.573713	0.0253381	0.504588	0.0550822	-0.580054	0.0234051	0.550106	0.0336142	-0.61272	0.0151632	0.318151	0.247829	-0.120527	0.668748	-0.146146	0.603259	-0.500717	0.057284	-0.290871	0.292907	0.327077	0.234066	0.115062	0.683028	0.516458	0.0487171	-0.368674	0.176308	-0.249283	0.370267	-0.0801161	0.776544	0.202636	0.468889	0.0483462	0.864146	0.116668	0.678821	0.0535719	0.849609	-0.143973	0.608714
ENSGALG00000005790		bisque4	0.505126	0.0547812	0.396553	0.143358	-0.146551	0.602244	0.3252	0.236921	-0.436984	0.103372	0.11406	0.68566	-0.499863	0.0577782	-0.0284016	0.919967	0.497702	0.0590429	0.00346106	0.990233	-0.30175	0.274387	-0.279835	0.312427	0.237194	0.39466	0.166804	0.552399	0.12606	0.654395	-0.59561	0.0191386	-0.329622	0.230231	-0.0738734	0.793595	0.127442	0.650827	0.0138968	0.960796	-0.0328251	0.907548	0.0868759	0.758188	-0.329941	0.229754
ENSGALT00000028951	NA	bisque4	0.555864	0.0314311	0.616167	0.0144459	-0.177473	0.526881	0.434458	0.105611	-0.549329	0.0339173	0.183187	0.513437	-0.306093	0.267195	0.0865495	0.759072	0.545733	0.0353465	-0.141002	0.616204	-0.26496	0.339898	-0.501505	0.0568309	0.562003	0.0292231	-0.160639	0.56738	0.452978	0.0899586	-0.33645	0.220137	0.227774	0.414244	-0.229735	0.410125	-0.1393	0.620509	-0.266938	0.336169	-0.298663	0.279568	-0.0630794	0.823277	-0.375873	0.167364
ENSGALG00000009355		bisque4	0.396705	0.14319	0.70502	0.00333001	-0.40681	0.132359	0.382835	0.159005	-0.499709	0.0578677	0.513004	0.0505102	-0.306051	0.267263	0.383162	0.158619	0.00573432	0.983818	-0.163908	0.559414	-0.252278	0.364353	-0.306132	0.26713	0.273901	0.323227	-0.129155	0.646415	0.169239	0.546527	0.0151685	0.957211	0.076194	0.787246	0.00482613	0.986381	0.29562	0.284733	-0.0575078	0.838688	0.204916	0.463794	-0.165334	0.555954	-0.186518	0.505672
ENSGALG00000028017	EFCAB2	bisque4	0.788679	0.000475398	0.631742	0.0115261	-0.658223	0.0076351	0.270782	0.328988	-0.318137	0.24785	0.490975	0.0631081	-0.358868	0.188985	0.681095	0.0051815	0.518329	0.0477656	-0.195981	0.483917	-0.450849	0.091669	0.0750229	0.790448	0.053759	0.849089	0.270798	0.328958	0.256974	0.355188	-0.173043	0.537411	-0.0969474	0.731062	0.0653011	0.817148	-0.128986	0.646849	0.190383	0.496733	0.250649	0.367563	-0.317023	0.249603	0.236539	0.396005
ENSGALG00000053241		bisque4	0.79307	0.000419494	0.835523	0.000105188	-0.591355	0.0202411	0.562208	0.0291514	-0.633215	0.0112757	0.589626	0.0207025	-0.524118	0.0449078	0.559681	0.030044	0.300579	0.276345	-0.210666	0.451064	-0.421957	0.117191	-0.339101	0.216296	0.351788	0.198496	0.185809	0.50732	0.206165	0.461013	-0.269329	0.331693	-0.0444446	0.875027	0.0950715	0.736094	0.154858	0.581584	-0.0289293	0.918485	-0.034919	0.901676	-0.0251843	0.929011	-0.119423	0.671623
ENSGALG00000012442	MFNG	bisque4	0.532958	0.040791	0.711916	0.00290882	-0.460347	0.0842125	0.314788	0.253141	-0.561708	0.0293264	0.640428	0.0101104	-0.589978	0.020608	0.470629	0.0766381	0.361055	0.186108	-0.228348	0.413035	-0.415395	0.123607	-0.328998	0.231168	-0.145333	0.605296	0.385608	0.155755	-0.174425	0.534116	-0.0438657	0.876643	-0.0289107	0.918537	-0.178253	0.525036	0.563995	0.0285324	-0.143185	0.610696	0.609704	0.0158128	-0.145926	0.60381	-0.228236	0.413271
ENSGALT00000073529	NA	bisque4	0.551885	0.032928	0.613229	0.0150554	-0.551451	0.0330942	0.441679	0.0992986	-0.599012	0.0182908	0.514986	0.0494756	-0.627639	0.0122462	0.209547	0.453527	0.139337	0.620417	-0.0301525	0.915049	-0.306682	0.266227	-0.16023	0.568381	0.375674	0.167608	0.0747088	0.791308	0.557882	0.030692	-0.523589	0.0451636	-0.234636	0.399928	-0.118384	0.674336	-0.0755765	0.788934	0.280443	0.311334	0.191801	0.493471	0.0638456	0.821162	-0.222732	0.424929
ENSGALG00000026945	CIDEC	bisque4	0.356277	0.192431	0.706331	0.00324639	-0.433232	0.10671	0.322606	0.240899	-0.462868	0.0823085	0.465683	0.0802186	-0.431273	0.108483	0.320763	0.243751	0.023882	0.932674	-0.17238	0.538996	-0.262271	0.345003	-0.263874	0.341954	-0.0360078	0.898625	0.201983	0.470354	0.00778247	0.97804	0.0525136	0.852549	-0.080073	0.776662	-0.181865	0.516532	0.365359	0.18053	-0.0570642	0.839918	0.504605	0.0550727	-0.0602213	0.831176	-0.180494	0.519754
ENSGALG00000047990	SCRG1	bisque4	0.52948	0.042376	0.516735	0.0485752	-0.427434	0.112015	0.48953	0.0640072	-0.376757	0.166287	0.12375	0.660373	-0.467734	0.0787192	0.146953	0.601236	0.313088	0.255852	-0.221351	0.427879	-0.26837	0.333483	-0.238903	0.39116	0.430363	0.109313	-0.0332523	0.90635	0.722716	0.00233572	-0.267528	0.33506	-0.239295	0.39036	-0.186698	0.505255	0.0489661	0.86242	-0.013407	0.962177	-0.0339459	0.904404	0.144838	0.606539	-0.0212707	0.940022
ENSGALT00000107959	NA	bisque4	0.288376	0.297256	0.42506	0.114239	-0.419349	0.119713	0.301664	0.27453	-0.479906	0.0702338	0.555882	0.0314244	-0.308289	0.263601	0.206351	0.4606	0.140258	0.618083	-0.237307	0.394427	-0.126776	0.652545	-0.264585	0.340606	0.0941063	0.738686	0.15683	0.576723	0.148387	0.597653	-0.141695	0.614454	-0.0278171	0.921609	-0.0488609	0.862713	-0.040031	0.887361	-0.0917487	0.745029	0.628782	0.0120422	-0.1134	0.687393	-0.191379	0.49444
ENSGALG00000054378	LRRC43	bisque4	-0.361547	0.185465	-0.590782	0.0203932	0.158982	0.571438	-0.183659	0.512333	0.353124	0.196678	-0.226207	0.417548	-0.0259406	0.926884	-0.209684	0.453226	-0.467924	0.0785818	0.290332	0.293842	0.263015	0.343587	0.378079	0.164685	-0.19741	0.480671	0.187688	0.502958	-0.146453	0.602488	-0.15849	0.572643	-0.0730709	0.795793	0.134477	0.632776	-0.149951	0.593753	0.277476	0.316696	-0.20671	0.459803	0.610049	0.0157374	0.228299	0.413139
ENSGALG00000020986		bisque4	0.593157	0.0197682	0.523375	0.0452672	-0.393407	0.146851	0.507605	0.0534098	-0.346037	0.206444	0.0966697	0.731807	-0.421848	0.117296	0.190931	0.495472	0.45536	0.0880718	-0.0559014	0.843142	-0.075798	0.788328	-0.094013	0.738937	0.473928	0.0743151	-0.270305	0.329875	0.363425	0.183023	-0.492949	0.0618949	-0.402897	0.136486	0.214157	0.443421	-0.0136755	0.96142	0.171336	0.541494	0.228109	0.413537	0.243209	0.382417	-0.00798329	0.977473
ENSGALG00000002165	UNC13B	bisque4	0.725014	0.00222638	0.703153	0.00345199	-0.321014	0.243361	0.626739	0.0124087	-0.674822	0.00578124	0.291079	0.292546	-0.170317	0.543938	0.138271	0.623118	0.523452	0.0452302	-0.272716	0.32541	-0.000892194	0.997482	-0.511659	0.0512215	0.437556	0.10287	0.217903	0.435293	-0.0735577	0.794459	-0.0134216	0.962136	0.00157435	0.995557	0.439292	0.101355	0.168974	0.547165	-0.195301	0.485465	-0.00599346	0.983087	-0.148416	0.59758	-0.373579	0.170181
ENSGALG00000033770		bisque4	0.135387	0.630454	0.430884	0.108837	-0.0952965	0.73549	-0.0917021	0.745155	-0.236792	0.395485	0.250338	0.368179	-0.503758	0.0555491	0.176093	0.530152	0.037619	0.894111	0.454991	0.0883625	-0.365479	0.180375	0.078973	0.779659	-0.254466	0.360066	0.00290295	0.991808	-0.126299	0.653778	-0.0328163	0.907573	0.488316	0.0647699	-0.363226	0.183281	0.304562	0.269717	0.140428	0.617655	0.37069	0.173773	0.144595	0.60715	-0.257698	0.353786
ENSGALG00000005118	FAM124B	bisque4	0.707746	0.00315804	0.737101	0.0017167	-0.439579	0.101106	0.598309	0.0184637	-0.563248	0.0287899	0.345404	0.20733	-0.347703	0.204121	0.378485	0.164196	0.386298	0.154952	-0.43113	0.108613	-0.287559	0.298688	-0.548456	0.0342602	0.429827	0.109804	0.234517	0.400175	0.299186	0.278686	-0.101865	0.717921	-0.125389	0.65613	-0.0669126	0.812709	0.117726	0.676053	-0.281706	0.309065	-0.331326	0.227686	0.00306356	0.991355	-0.143374	0.610219
ENSGALG00000005614	SRRD	bisque4	0.181396	0.517634	0.380155	0.16219	-0.159197	0.57091	0.327132	0.233984	-0.390124	0.150556	0.303042	0.272234	0.126029	0.654474	0.0622339	0.825612	-0.0165461	0.953329	-0.300685	0.276167	-0.104055	0.712094	-0.438555	0.101996	0.34425	0.208954	-0.154544	0.58236	0.055744	0.843579	-0.0146746	0.958604	-0.117282	0.677214	0.298852	0.27925	0.0244503	0.931075	-0.296002	0.284082	0.167005	0.551913	-0.386147	0.155127	-0.239366	0.390215
ENSGALG00000016684	RHAG	bisque4	0.379359	0.163144	0.580674	0.0232224	-0.237896	0.39322	0.216208	0.438961	-0.345275	0.207512	0.216176	0.439031	-0.146058	0.603479	0.167187	0.551473	0.409266	0.129814	-0.224325	0.421537	-0.262212	0.345116	-0.26413	0.341468	0.124814	0.657617	-0.0239012	0.93262	0.203112	0.467823	-0.0596091	0.832869	0.131337	0.640809	-0.238645	0.391687	-0.025498	0.928129	-0.207109	0.458919	0.317708	0.248525	-0.438665	0.1019	-0.178751	0.523861
ENSGALG00000034716	HEY2	bisque4	0.705211	0.00331773	0.808051	0.000267551	-0.718983	0.00252256	0.55767	0.0307688	-0.644715	0.00946383	0.69079	0.00435254	-0.700763	0.00361332	0.530753	0.0417906	0.175004	0.532739	-0.291762	0.291363	-0.527289	0.0433974	-0.319743	0.245339	-0.00283854	0.99199	0.551212	0.0331861	0.110785	0.694276	-0.185069	0.509043	-0.123143	0.661949	0.00442538	0.987512	0.358477	0.189502	-0.138533	0.622455	0.55751	0.0308271	0.0266487	0.924893	-0.072263	0.798007
ENSGALG00000026360	SOWAHC	bisque4	0.584409	0.0221442	0.579846	0.0234666	-0.371976	0.172168	0.245602	0.377605	-0.503816	0.0555164	0.451236	0.0913562	-0.502468	0.0562802	0.368206	0.1769	0.491002	0.0630915	-0.158067	0.573681	-0.352929	0.196943	-0.283157	0.306473	0.0406281	0.885691	0.328388	0.232086	0.141167	0.615787	0.126119	0.654242	-0.116922	0.678156	-0.234962	0.399254	0.5403	0.0375912	0.0709089	0.801722	0.0118968	0.966435	-0.116906	0.678198	-0.235612	0.397913
ENSGALG00000005861		bisque4	0.57183	0.0259345	0.655802	0.00794051	-0.263025	0.343567	0.418862	0.120189	-0.5524	0.0327314	0.236806	0.395456	-0.495379	0.0604244	0.128081	0.64918	0.386147	0.155128	-0.0140516	0.96036	-0.246146	0.376515	-0.344002	0.209304	0.386024	0.155271	0.0524382	0.852759	0.325457	0.236529	-0.290777	0.29307	0.171264	0.541665	-0.236716	0.395641	0.0768305	0.785507	-0.0290211	0.918227	-0.235182	0.3988	0.0898864	0.750051	-0.353381	0.196329
ENSGALG00000054163		bisque4	-0.722128	0.00236442	-0.68348	0.00496687	0.606536	0.0165183	-0.440208	0.100563	0.587056	0.0214034	-0.693458	0.00414398	0.488053	0.0649359	-0.567439	0.0273674	-0.315953	0.251293	0.173894	0.535382	0.393204	0.147078	0.217323	0.436547	-0.191956	0.493116	-0.243369	0.382096	-0.0147768	0.958315	0.357598	0.190669	0.311262	0.258783	-0.257159	0.354829	-0.120651	0.668425	-0.11494	0.68335	-0.309396	0.261802	0.0970674	0.730741	0.0885598	0.753634
ENSGALT00000044670	NA	bisque4	0.385941	0.155367	0.654031	0.00816998	-0.351787	0.198497	0.370029	0.174601	-0.501062	0.0570854	0.441506	0.0994464	-0.291377	0.29203	0.278301	0.315199	0.0144424	0.959258	-0.166563	0.552981	-0.133712	0.63473	-0.354232	0.195178	0.267154	0.335763	0.106673	0.705145	0.122717	0.663052	-0.130688	0.642474	0.0580406	0.837212	-0.173081	0.537322	-0.0804753	0.775566	-0.0630511	0.823355	-0.0677539	0.810393	0.0104772	0.970438	-0.246365	0.376078
ENSGALT00000103373	NA	bisque4	0.519426	0.0472139	0.770963	0.000766011	-0.350882	0.199735	0.528929	0.042631	-0.556855	0.0310665	0.308716	0.262906	-0.550346	0.0335208	0.213332	0.445221	0.334393	0.223149	-0.256457	0.35619	-0.315827	0.251493	-0.484513	0.0672014	0.327397	0.233582	-0.050643	0.857751	0.232938	0.403446	-0.384738	0.156769	-0.256323	0.35645	-0.239108	0.390743	0.307622	0.264689	-0.212697	0.44661	0.23653	0.396025	0.0612621	0.828297	-0.285677	0.302002
ENSGALG00000041826	S100A6	bisque4	0.465851	0.0800948	0.735147	0.00179201	-0.465331	0.0804773	0.304861	0.269223	-0.554822	0.0318182	0.655854	0.00793387	-0.380848	0.161362	0.476125	0.0727956	-0.0146491	0.958675	-0.270481	0.329548	-0.450307	0.092108	-0.406432	0.132754	-0.0266671	0.924841	0.506707	0.0539037	-0.0252566	0.928807	0.0265328	0.925219	0.056774	0.840722	-0.257038	0.355064	0.158539	0.572524	-0.179802	0.521383	0.027442	0.922663	-0.194127	0.488145	-0.208731	0.455328
ENSGALG00000017235	NOX4	bisque4	0.356071	0.192706	0.528891	0.0426485	-0.104291	0.711467	0.348887	0.202479	-0.409645	0.129424	0.181656	0.517023	-0.363803	0.182533	0.159959	0.569043	0.469651	0.077337	-0.133979	0.634048	-0.035497	0.900056	-0.463282	0.0819988	0.349173	0.202085	-0.182962	0.513963	0.0646737	0.818878	-0.359136	0.188631	0.0782736	0.781567	-0.367127	0.178269	-0.0751838	0.790008	-0.271291	0.328044	-0.0592329	0.833911	0.305071	0.268877	-0.313331	0.255464
ENSGALG00000003227	RAB11FIP4	bisque4	0.504222	0.0552879	0.669692	0.00631131	-0.48872	0.0645157	0.345147	0.207691	-0.38388	0.157775	0.426803	0.112603	-0.523579	0.0451686	0.508344	0.0530058	0.358246	0.189809	-0.284462	0.304154	-0.215938	0.439547	-0.244217	0.380386	-0.187613	0.503132	0.375909	0.16732	-0.14827	0.597943	0.226645	0.416624	-0.122352	0.664002	-0.180257	0.52031	0.577864	0.0240595	-0.131633	0.640051	0.575991	0.0246302	0.14466	0.606987	-0.00806317	0.977248
ENSGALG00000053457	PCDHGC5	bisque4	0.723502	0.00229787	0.748059	0.00134003	-0.603023	0.0173286	0.364023	0.182249	-0.656213	0.00788804	0.737589	0.00169827	-0.622203	0.0132534	0.509913	0.0521558	0.236537	0.396009	-0.134758	0.632059	-0.565519	0.0280124	-0.258061	0.353085	0.0113427	0.967998	0.620422	0.0135971	0.0450382	0.87337	-0.354344	0.195028	-0.100316	0.722055	-0.103778	0.712829	0.0616315	0.827277	0.07016	0.803778	0.140901	0.61646	-0.143964	0.608737	-0.204791	0.464071
ENSGALG00000042607	RSPO3	bisque4	0.733648	0.00185157	0.809735	0.00025376	-0.408233	0.130881	0.424226	0.115027	-0.481962	0.0688685	0.284876	0.303419	-0.484302	0.0673379	0.422412	0.116755	0.763577	0.000923469	-0.212205	0.447686	-0.287815	0.298239	-0.321071	0.243273	0.188311	0.501515	0.0478926	0.86541	0.120894	0.667793	-0.160275	0.568271	-0.00915766	0.97416	-0.208563	0.4557	0.178368	0.524765	-0.150004	0.59362	0.285048	0.303115	-0.0141871	0.959978	-0.141603	0.614685
ENSGALG00000050329		bisque4	0.421349	0.117776	0.46208	0.0829002	-0.368162	0.176955	0.152377	0.587723	-0.36292	0.183678	0.550574	0.0334327	-0.292746	0.289663	0.514001	0.0499878	0.260165	0.349033	-0.311782	0.257946	-0.419782	0.119292	-0.336571	0.219962	-0.111204	0.693171	0.461898	0.0830371	-0.0905017	0.748391	-0.000579283	0.998365	-0.202991	0.468093	-0.239471	0.390001	0.110948	0.693847	-0.18059	0.519527	0.0455542	0.871931	-0.122777	0.662897	-0.0592058	0.833986
ENSGALG00000037167	HIST1H103	bisque4	-0.540082	0.0376832	-0.545371	0.035493	0.440201	0.100568	-0.532179	0.0411422	0.584083	0.0222369	-0.431759	0.108041	0.124753	0.657776	-0.174912	0.532959	-0.277357	0.316911	0.344125	0.20913	0.0690814	0.806742	0.415196	0.123806	-0.558929	0.0303133	0.0488232	0.862818	-0.340833	0.213808	0.262158	0.34522	0.449504	0.092761	-0.321331	0.24287	0.17315	0.537155	0.00598954	0.983098	-0.111967	0.691163	0.201453	0.471544	0.221438	0.427693
ENSGALG00000039525		bisque4	0.562755	0.0289609	0.542881	0.036512	-0.411055	0.127981	0.433202	0.106737	-0.488887	0.0644103	0.537574	0.0387565	-0.367465	0.17784	0.477145	0.0720981	0.203741	0.466415	-0.109019	0.698936	-0.206188	0.460963	-0.248061	0.372694	0.198882	0.477338	0.167347	0.551085	-0.147277	0.600426	-0.132715	0.63728	0.182576	0.514866	0.321237	0.243016	0.217716	0.435698	-0.0956444	0.734556	0.116393	0.679542	0.0865791	0.758991	-0.0983531	0.727299
ENSGALT00000100638	NA	bisque4	-0.288256	0.297465	-0.205088	0.463409	0.0397067	0.888268	0.0625813	0.824653	0.210807	0.450755	-0.246367	0.376073	-0.116397	0.67953	-0.143101	0.610907	-0.413076	0.125931	0.0397459	0.888158	0.196833	0.48198	0.0915622	0.745532	0.0551227	0.845303	-0.189028	0.499858	0.263721	0.342245	0.100656	0.721145	-0.0916208	0.745374	-0.134893	0.631715	0.203824	0.46623	0.0385216	0.891584	-0.096745	0.731605	0.572653	0.0256725	0.18161	0.517132
ENSGALG00000041372		bisque4	0.470369	0.0768232	0.571214	0.0261322	-0.552377	0.0327401	0.290781	0.293062	-0.4555	0.0879616	0.591485	0.0202066	-0.552597	0.0326564	0.444146	0.0972036	0.141457	0.615055	-0.119789	0.67067	-0.490481	0.0634145	-0.139457	0.620113	-0.189891	0.497867	0.453864	0.0892534	0.0841958	0.765452	0.0474893	0.866534	0.29011	0.294229	-0.0828038	0.769232	0.314072	0.254281	-0.153213	0.585652	0.676461	0.00561954	-0.0582852	0.836535	-0.0314661	0.911361
ENSGALT00000095201	NA	bisque4	0.811961	0.000236419	0.752099	0.00121934	-0.409367	0.12971	0.509335	0.052468	-0.633446	0.0112368	0.44643	0.0952924	-0.31424	0.254012	0.422421	0.116747	0.644914	0.00943455	-0.3703	0.174261	-0.318322	0.247562	-0.513425	0.0502889	0.362423	0.184322	0.286063	0.301321	0.151858	0.589012	-0.0543682	0.847397	0.103343	0.713987	0.00289888	0.991819	0.140552	0.61734	-0.249558	0.369722	-0.24186	0.385145	-0.254981	0.359063	-0.242022	0.384817
ENSGALG00000008663	DDAH1	bisque4	0.0201693	0.943123	0.233674	0.40192	-0.173483	0.536362	-0.121792	0.665457	-0.130492	0.642979	0.242765	0.383315	-0.110377	0.695353	0.162756	0.562216	0.106211	0.706372	0.046419	0.869518	0.00694748	0.980395	0.0246399	0.930542	-0.361463	0.185575	0.238775	0.391422	-0.0891011	0.752171	0.599042	0.0182836	0.378757	0.163867	-0.299933	0.27743	0.173558	0.536182	0.0195231	0.944943	0.538007	0.0385697	-0.0318087	0.9104	-0.0855541	0.761768
ENSGALG00000033925		bisque4	0.553276	0.0323987	0.652304	0.00839867	-0.386266	0.15499	0.427646	0.111818	-0.43437	0.105689	0.270228	0.330018	-0.211577	0.449063	0.278058	0.31564	0.535593	0.0396205	-0.467796	0.0786745	-0.287801	0.298264	-0.425188	0.114118	0.415887	0.123119	-0.14455	0.607263	0.514452	0.0497528	-0.130177	0.643787	-0.287529	0.298741	-0.187973	0.502298	0.0659274	0.815422	-0.207625	0.457775	0.123358	0.661389	-0.370918	0.173488	-0.104682	0.710428
ENSGALG00000009509	CALCR	bisque4	0.339238	0.216098	0.510063	0.0520752	0.168895	0.547356	0.259778	0.349776	-0.347744	0.204063	-0.233767	0.401725	-0.0888818	0.752764	-0.177132	0.527689	0.690159	0.00440302	0.0240776	0.932123	0.090746	0.747732	-0.448602	0.0934989	0.344041	0.209249	-0.274702	0.321756	-0.013857	0.960908	0.0514568	0.855488	0.236652	0.395774	-0.195784	0.484365	0.142085	0.613468	-0.273887	0.323252	-0.166996	0.551935	0.0614012	0.827913	-0.487093	0.0655449
ENSGALG00000054976	IL11	bisque4	0.121987	0.66495	0.40175	0.137711	-0.173409	0.536538	-0.15287	0.586501	-0.0324489	0.908603	0.282654	0.307372	-0.345672	0.206955	0.435021	0.105109	0.0135492	0.961776	0.278764	0.314361	-0.462494	0.0825892	0.198129	0.47904	-0.309354	0.261869	-0.163067	0.561459	-0.170601	0.543255	-0.0781018	0.782036	0.246125	0.376557	-0.249935	0.368974	0.267505	0.335104	0.114613	0.684206	0.510012	0.0521024	-0.0918825	0.744669	0.0583453	0.836368
ENSGALG00000031305	FAM13C	bisque4	0.567593	0.027316	0.694383	0.00407358	-0.547287	0.0347235	0.489619	0.0639518	-0.585721	0.0217747	0.557279	0.0309113	-0.561187	0.0295094	0.316662	0.250173	0.0667402	0.813183	-0.162886	0.5619	-0.455701	0.0878042	-0.222533	0.425352	0.359783	0.187778	-0.0101659	0.971317	0.432357	0.107499	-0.448045	0.0939566	-0.267431	0.335243	0.0570182	0.840045	0.294934	0.285906	0.134404	0.632962	0.260231	0.348907	-0.232081	0.405228	-0.170586	0.543291
ENSGALG00000007562	FGF4	bisque4	0.204893	0.463844	0.402575	0.136828	0.0658916	0.815521	0.194867	0.486454	-0.239505	0.389932	-0.12671	0.652715	-0.255774	0.357518	-0.104024	0.712176	0.106637	0.705241	0.254276	0.360439	-0.0865937	0.758952	-0.14614	0.603273	0.0800051	0.776846	-0.0520648	0.853797	-0.127056	0.651823	0.0406276	0.885692	0.380457	0.161829	-0.00935305	0.973609	0.381487	0.160602	-0.0849096	0.763516	-0.057045	0.839971	0.176947	0.528127	-0.307855	0.264309
ENSGALG00000038529	PLPPR3	bisque4	0.538676	0.0382823	0.539298	0.0380166	-0.164611	0.557708	0.346266	0.206123	-0.360285	0.187118	0.0885002	0.753795	-0.108687	0.699816	0.105666	0.707817	0.304921	0.269123	-0.0156476	0.955861	-0.240762	0.387374	-0.171872	0.540211	0.481807	0.0689712	-0.210997	0.450338	0.173707	0.535827	-0.435336	0.104829	-0.138733	0.621948	0.278698	0.314481	-0.0451191	0.873144	0.09101	0.74702	-0.277068	0.317438	-0.360707	0.186564	-0.196271	0.483257
ENSGALG00000042606		bisque4	0.509192	0.0525452	0.672101	0.00605783	-0.119305	0.671932	0.307354	0.265128	-0.39125	0.149277	0.013054	0.963172	-0.160442	0.567863	0.115907	0.680814	0.571108	0.0261661	-0.126228	0.653961	-0.0280498	0.920956	-0.370156	0.174442	0.262535	0.344501	-0.0178178	0.949746	0.00877084	0.975252	0.0676506	0.810677	-0.0775524	0.783535	-0.170886	0.542572	0.130778	0.642245	-0.0792876	0.778802	-0.17578	0.530895	-0.0632304	0.82286	-0.311036	0.259149
ENSGALG00000041365	SALL4	bisque4	0.580276	0.0233397	0.818447	0.000191356	-0.549571	0.0338228	0.413735	0.125268	-0.571402	0.0260716	0.632973	0.0113166	-0.526513	0.0437637	0.540189	0.0376379	0.113146	0.688059	-0.386961	0.154185	-0.521859	0.0460077	-0.445158	0.0963534	-0.0118405	0.966594	0.516931	0.0484753	0.062951	0.823632	-0.00367757	0.989622	-0.127175	0.651515	-0.299617	0.277961	0.393072	0.147226	-0.211586	0.449043	0.106209	0.706376	-0.151632	0.589573	-0.141574	0.614759
ENSGALT00000103877	NA	bisque4	0.392713	0.147629	0.665425	0.00678081	-0.452544	0.0903053	0.313613	0.255012	-0.541023	0.0372866	0.594233	0.0194901	-0.72082	0.0024292	0.389967	0.150735	0.0869982	0.757857	-0.105063	0.709416	-0.448992	0.0931796	-0.32053	0.244114	0.0365124	0.897211	0.128748	0.647461	0.186656	0.505351	-0.15015	0.593258	-0.268704	0.332859	-0.368436	0.176609	0.582505	0.0226889	0.0356592	0.899601	0.365147	0.180801	0.152454	0.587531	-0.245831	0.377146
ENSGALG00000050091		bisque4	0.455694	0.0878099	0.642833	0.00974353	-0.543545	0.036238	0.403494	0.13585	-0.401974	0.13747	0.488848	0.0644352	-0.317518	0.248823	0.483606	0.0677905	0.179793	0.521403	-0.427654	0.111811	-0.367535	0.17775	-0.328179	0.232401	0.320982	0.243412	-0.124634	0.658083	0.536667	0.0391502	-0.105131	0.709235	-0.278763	0.314364	-0.208781	0.455218	0.0669557	0.81259	-0.132093	0.638873	0.231598	0.406234	-0.180142	0.52058	0.0465255	0.869221
ENSGALG00000006415	CD40LG	bisque4	-0.0380676	0.892855	0.391888	0.148557	0.0926989	0.742471	-0.0350349	0.901351	-0.256215	0.356661	0.150001	0.593628	-0.239618	0.389702	-0.0499381	0.859713	-0.115063	0.683027	0.161171	0.566082	-0.30105	0.275556	-0.219088	0.432738	-0.0149513	0.957824	-0.211779	0.44862	-0.0782203	0.781712	-0.0694355	0.805769	-0.0458653	0.871062	-0.334135	0.223529	0.505859	0.0543734	0.0126212	0.964392	0.0954404	0.735103	-0.215088	0.441394	-0.425655	0.113679
ENSGALG00000037769	NEBL	bisque4	0.542162	0.0368102	0.673293	0.00593543	-0.382885	0.158946	0.372562	0.171439	-0.58091	0.0231532	0.570618	0.0263242	-0.449011	0.0931636	0.416907	0.122108	0.213697	0.444425	-0.123753	0.660367	-0.272449	0.325903	-0.381201	0.160941	0.313245	0.255602	0.106965	0.704371	0.0811389	0.77376	-0.329379	0.230596	-0.109343	0.698082	-0.147174	0.600685	0.0171438	0.951645	0.0255439	0.927999	-0.177664	0.526429	0.0659045	0.815485	-0.28252	0.307611
ENSGALG00000008352	CKMT1B	bisque4	0.728452	0.00207048	0.85651	4.56822e-05	-0.598263	0.018475	0.625286	0.0126746	-0.732377	0.0019033	0.611149	0.015499	-0.564471	0.0283689	0.393915	0.146283	0.341061	0.213481	-0.380819	0.161396	-0.476236	0.0727197	-0.510313	0.0519406	0.442039	0.0989908	0.130267	0.643557	0.490348	0.0634971	-0.378971	0.163609	-0.0940595	0.738812	-0.137987	0.623841	0.10988	0.696664	-0.19676	0.482147	0.154593	0.582239	-0.181918	0.516408	-0.240944	0.387004
ENSGALG00000006757	XYLT1	bisque4	0.429526	0.110081	0.611149	0.0154989	-0.301676	0.274509	0.33638	0.22024	-0.381876	0.16014	0.21338	0.445118	-0.184273	0.5109	0.253562	0.361834	0.317577	0.248731	-0.223268	0.423785	-0.0789591	0.779697	-0.354281	0.195112	0.0404123	0.886294	0.258665	0.351919	-0.0696494	0.805181	0.235614	0.397909	0.0366696	0.89677	-0.0786687	0.780489	0.0845168	0.764581	-0.242158	0.384542	0.199046	0.476968	0.0728368	0.796434	-0.143987	0.608679
ENSGALT00000094327	NA	bisque4	0.524937	0.0445141	0.671444	0.00612617	-0.21385	0.444091	0.259159	0.350966	-0.406309	0.132883	0.16917	0.546694	-0.384206	0.157393	0.28061	0.311033	0.646055	0.00926846	-0.0714022	0.800368	-0.171896	0.540152	-0.30725	0.265297	0.194007	0.488417	-0.125954	0.654668	0.140498	0.617477	0.132271	0.638416	-0.022927	0.935361	-0.299156	0.278736	0.416933	0.122082	-0.0160712	0.954667	0.0419347	0.882038	0.0331329	0.906684	-0.257566	0.354042
ENSGALG00000024171	HRH2	bisque4	0.668289	0.0064628	0.742691	0.00151517	-0.468132	0.0784309	0.69305	0.00417532	-0.674413	0.00582212	0.41756	0.121465	-0.583001	0.0225462	0.289338	0.295575	0.311411	0.258544	-0.404947	0.134313	-0.522874	0.0455108	-0.643411	0.00965695	0.488616	0.0645809	0.0770756	0.784837	0.488141	0.0648804	-0.278587	0.31468	-0.264979	0.339861	-0.0402758	0.886676	0.485501	0.0665633	-0.3641	0.182149	-0.0192285	0.945772	0.0382147	0.892444	-0.238204	0.392589
ENSGALG00000007691	ARMC9	bisque4	0.465221	0.0805589	0.49733	0.0592625	-0.393239	0.147038	0.253057	0.362824	-0.39848	0.141246	0.401298	0.138196	-0.416508	0.122503	0.290918	0.292824	0.0288552	0.918693	0.0454758	0.872149	-0.449857	0.0924739	-0.077251	0.784358	-0.0130113	0.963293	0.427229	0.112206	0.144655	0.606999	-0.129782	0.644802	0.459553	0.0848192	-0.0439518	0.876403	-0.0115298	0.96747	-0.054778	0.84626	0.0639658	0.820831	-0.0758161	0.788279	-0.0840473	0.765855
ENSGALG00000054784		bisque4	0.685107	0.00482456	0.786351	0.000507404	-0.484604	0.0671425	0.410669	0.128374	-0.618548	0.0139659	0.611185	0.0154911	-0.532391	0.0410466	0.506334	0.0541101	0.322402	0.241214	-0.220204	0.430338	-0.576606	0.0244417	-0.417753	0.121275	0.124262	0.659047	0.319542	0.245652	0.00793711	0.977603	-0.265697	0.338506	-0.258989	0.351294	-0.0465113	0.869261	0.3316	0.227277	-0.108585	0.700084	0.11647	0.67934	-0.150797	0.591646	-0.223563	0.423159
ENSGALG00000041921	CWH43	bisque4	0.690654	0.00436334	0.493739	0.0614142	-0.458751	0.0854347	0.55109	0.0332333	-0.380637	0.161613	0.212954	0.446047	-0.100446	0.721708	0.332779	0.225529	0.695176	0.00401397	-0.441568	0.0993932	-0.0670164	0.812423	-0.293125	0.28901	0.461974	0.0829804	-0.0551121	0.845332	0.396574	0.143335	-0.0379762	0.893111	0.0260389	0.926608	0.306774	0.266076	-0.146467	0.602453	-0.265599	0.338691	0.222864	0.424646	-0.155474	0.580064	0.0914534	0.745825
ENSGALG00000052767		bisque4	0.596658	0.0188743	0.618745	0.0139269	-0.532631	0.0409383	0.451803	0.0908995	-0.396762	0.143127	0.484085	0.0674791	-0.470268	0.0768953	0.623391	0.0130281	0.280049	0.312043	-0.531261	0.0415586	-0.504611	0.0550696	-0.456402	0.0872554	0.165456	0.555659	0.302587	0.272992	0.286467	0.300609	-0.0920265	0.744281	-0.406824	0.132345	-0.258346	0.352534	0.322495	0.241071	-0.286388	0.300747	-0.119962	0.67022	0.0561101	0.842563	0.102682	0.715746
ENSGALG00000029168		bisque4	-0.363111	0.183429	-0.446486	0.0952455	0.300626	0.276266	0.0415627	0.883078	0.0831965	0.768165	-0.335111	0.222095	0.180416	0.519936	-0.520768	0.0465455	-0.0235716	0.933547	-0.158541	0.572519	0.588501	0.0210071	-0.205072	0.463445	0.182519	0.515	-0.0653813	0.816927	0.134815	0.631913	0.232441	0.40448	-0.150086	0.593417	-0.0943077	0.738145	0.0521336	0.853606	-0.121139	0.667156	-0.222599	0.425212	0.388006	0.152979	-0.167231	0.551366
ENSGALG00000009403	GRK5	bisque4	0.760866	0.000987452	0.772895	0.000728647	-0.54336	0.0363144	0.4655	0.0803532	-0.538548	0.0383372	0.39275	0.147587	-0.630686	0.0117082	0.415041	0.123961	0.465936	0.0800324	-0.183442	0.512839	-0.512895	0.0505679	-0.240112	0.388695	0.0898443	0.750164	0.339578	0.215608	0.281967	0.308599	-0.0157253	0.955642	0.021497	0.939385	-0.0823548	0.770452	0.535766	0.0395444	-0.0548021	0.846193	0.245105	0.378602	-0.104759	0.710224	-0.095904	0.733859
ENSGALG00000036582		bisque4	-0.573034	0.025552	-0.604328	0.0170241	0.336514	0.220044	-0.232166	0.405051	0.383642	0.158055	-0.395144	0.144915	0.132868	0.636888	-0.39921	0.140452	-0.253785	0.361398	0.0041939	0.988165	0.495372	0.0604285	0.0956022	0.734669	-0.147326	0.600303	-0.0475572	0.866345	-0.000178248	0.999497	0.191818	0.493432	-0.256748	0.355626	-0.301728	0.274423	0.0363377	0.8977	0.0511039	0.856469	-0.132196	0.638609	0.525321	0.0443302	0.076902	0.785311
ENSGALG00000011668	IL8L1	bisque4	0.167203	0.551434	0.324218	0.238421	-0.235531	0.398082	0.436935	0.103415	-0.483789	0.0676714	0.418801	0.120248	-0.434063	0.105964	0.0411273	0.884295	-0.0103488	0.970801	-0.204071	0.465679	-0.0649306	0.818169	-0.434409	0.105655	0.249445	0.369945	-0.0334963	0.905665	-0.016485	0.953501	-0.429032	0.110535	-0.400115	0.139471	0.0876818	0.756007	0.316338	0.250684	-0.167529	0.550646	0.469605	0.0773701	0.257708	0.353767	-0.310352	0.260252
ENSGALG00000000557	ETNK2	bisque4	0.683898	0.00493001	0.728623	0.00206293	-0.210975	0.450384	0.579166	0.0236687	-0.685946	0.00475241	0.299194	0.278673	-0.326095	0.235556	0.16505	0.556644	0.650777	0.00860503	-0.322295	0.241378	-0.0532108	0.850612	-0.669133	0.00637133	0.392406	0.147974	0.210891	0.45057	-0.178525	0.524393	-0.183956	0.511639	-0.140041	0.618632	0.0718425	0.79916	0.280405	0.311401	-0.297382	0.281736	-0.131066	0.641505	0.00276025	0.99221	-0.481406	0.069236
ENSGALT00000078426	NA	bisque4	-0.511557	0.0512756	-0.572107	0.0258462	0.551792	0.0329634	-0.293024	0.289184	0.351227	0.199263	-0.56578	0.0279238	0.504573	0.0550907	-0.566688	0.0276184	0.0522164	0.853376	-0.0184319	0.948016	0.329558	0.230328	-0.0677725	0.810342	0.13977	0.61932	-0.363287	0.183202	0.253994	0.36099	0.148727	0.596804	0.153767	0.58428	-0.285457	0.302391	-0.360885	0.18633	-0.241277	0.386328	-0.430868	0.108852	-0.0606979	0.829857	-0.0803227	0.775982
ENSGALG00000049511	AMIGO3	bisque4	0.423783	0.115448	0.564529	0.0283494	-0.307979	0.264106	0.351381	0.199051	-0.500494	0.057413	0.340087	0.214877	-0.323411	0.239661	0.158939	0.571541	0.0897676	0.750371	-0.105219	0.709001	-0.435737	0.104473	-0.375095	0.168316	0.276461	0.318541	0.174781	0.533269	0.409546	0.129526	-0.165143	0.556418	0.353999	0.195493	-0.209714	0.453159	-0.119922	0.670323	-0.262626	0.344328	-0.140192	0.618251	-0.101529	0.718818	-0.246772	0.375264
ENSGALG00000002789	MAP2	bisque4	0.780956	0.000588361	0.891049	8.31865e-06	-0.804679	0.000297025	0.482468	0.0685357	-0.635758	0.0108536	0.821289	0.000173966	-0.679506	0.00532857	0.733062	0.00187529	0.277543	0.316573	-0.336745	0.219708	-0.589854	0.0206414	-0.272931	0.325013	0.0696427	0.8052	0.400886	0.138639	0.24334	0.382154	-0.240234	0.388447	-0.263624	0.342429	-0.134992	0.631461	0.207383	0.45831	0.014045	0.960378	0.450699	0.0917907	-0.122754	0.662958	-0.00383654	0.989173
ENSGALG00000035819	TMEM51	bisque4	0.759172	0.0010292	0.63799	0.0104932	-0.562994	0.0288778	0.457464	0.0864286	-0.475781	0.0730325	0.484823	0.067001	-0.495248	0.0605031	0.557559	0.0308094	0.384712	0.1568	-0.397241	0.142601	-0.552312	0.0327646	-0.354383	0.194975	0.0153709	0.956641	0.696834	0.00389152	0.126856	0.652339	-0.0919183	0.744572	-0.00800051	0.977425	-0.0934565	0.740433	0.174729	0.533392	-0.287982	0.297946	-0.0730737	0.795785	-0.0480542	0.86496	0.0480379	0.865005
ENSGALG00000042073		bisque4	0.373978	0.169689	0.554237	0.0320369	-0.362665	0.184009	0.299875	0.277526	-0.457891	0.0860982	0.394366	0.145779	-0.344194	0.209032	0.171429	0.541271	0.336293	0.220367	-0.114688	0.68401	-0.148389	0.597647	-0.191299	0.494624	0.240306	0.388301	-0.208053	0.456828	0.258037	0.35313	-0.250742	0.36738	-0.191284	0.494659	-0.0504587	0.858264	0.0898435	0.750167	0.0830076	0.768678	0.62508	0.0127127	-0.191678	0.493754	-0.230471	0.408586
ENSGALG00000012367	TRIM9	bisque4	0.657027	0.0077848	0.58486	0.0220165	-0.593715	0.0196238	0.213465	0.444932	-0.205981	0.461423	0.460512	0.0840871	-0.421978	0.117171	0.751226	0.00124465	0.549385	0.0338953	-0.297935	0.2808	-0.537438	0.0388152	0.00242789	0.993148	-0.225373	0.419314	0.335645	0.221313	0.0294151	0.91712	-0.0310819	0.91244	-0.00467307	0.986813	-0.0964854	0.7323	0.171697	0.540629	-0.128484	0.64814	0.59246	0.0199501	-0.218022	0.435037	0.319331	0.245982
ENSGALG00000032453	FABP9	bisque4	0.45892	0.0853047	0.576447	0.0244904	-0.356604	0.191994	0.481155	0.0694021	-0.40691	0.132255	0.170416	0.543701	-0.365414	0.18046	0.149759	0.594231	0.144414	0.607604	-0.248155	0.372508	-0.326072	0.235591	-0.351395	0.199033	0.414685	0.124316	-0.0188386	0.946871	0.561872	0.0292689	-0.249736	0.36937	-0.123051	0.662186	-0.170598	0.543264	0.0493056	0.861474	-0.167375	0.551019	-0.125392	0.656123	0.0158196	0.955376	-0.0992492	0.724903
ENSGALG00000049686		bisque4	0.78881	0.000473641	0.900447	4.73745e-06	-0.56724	0.0274336	0.54801	0.0344362	-0.672166	0.00605114	0.63873	0.0103759	-0.605095	0.0168471	0.605847	0.0166749	0.456721	0.0870061	-0.339316	0.215985	-0.46857	0.0781143	-0.475018	0.0735582	0.23599	0.397134	0.240256	0.388401	0.116173	0.680117	-0.156127	0.578454	-0.0526236	0.852244	-0.117734	0.676034	0.421727	0.117412	-0.186408	0.505929	0.112744	0.689117	-0.0746716	0.791409	-0.185291	0.508525
ENSGALG00000015902	CD8BP	bisque4	0.465185	0.0805855	0.661966	0.00718125	-0.527433	0.0433298	0.386478	0.154744	-0.521873	0.0460006	0.597455	0.0186751	-0.410619	0.128426	0.396979	0.142889	0.255138	0.358755	-0.316706	0.250102	-0.216367	0.438618	-0.284026	0.304928	0.0422008	0.881294	0.158972	0.571462	0.0143909	0.959403	-0.0568499	0.840512	-0.278108	0.315549	0.0120969	0.965871	0.330849	0.228397	-0.0411398	0.88426	0.736444	0.00174173	-0.182987	0.513904	-0.14193	0.613861
ENSGALG00000010044	KCNMB4	bisque4	0.73671	0.00173154	0.802684	0.000315681	-0.560892	0.0296136	0.485433	0.0666074	-0.584729	0.0220536	0.522433	0.0457261	-0.403546	0.135795	0.509064	0.0526149	0.481976	0.0688592	-0.506184	0.0541928	-0.358065	0.190048	-0.467853	0.0786331	0.0962783	0.732856	0.496416	0.0598051	0.14141	0.615174	0.195575	0.484841	-0.122098	0.664662	-0.147004	0.601109	0.402099	0.137338	-0.226498	0.416935	0.106891	0.704567	-0.251906	0.365085	-0.116697	0.678745
ENSGALG00000005188	MINDY4	bisque4	0.759234	0.00102767	0.767003	0.000847462	-0.557211	0.0309362	0.506067	0.0542576	-0.747029	0.00137231	0.630817	0.0116854	-0.623874	0.0129372	0.37681	0.166223	0.484602	0.0671436	-0.0849998	0.763271	-0.405965	0.133244	-0.340253	0.214639	0.312622	0.256598	0.178774	0.523807	0.307081	0.265574	-0.263633	0.342412	0.140018	0.618692	0.0192743	0.945644	0.155444	0.580136	-0.00984575	0.97222	0.302094	0.273813	-0.0329025	0.907331	-0.311668	0.25813
ENSGALG00000005323	DIRAS2	bisque4	-0.295885	0.284282	-0.325746	0.236088	0.158131	0.573524	-0.226326	0.417298	0.0994293	0.724422	0.0611114	0.828714	0.358427	0.189568	-0.234091	0.401056	-0.355084	0.194031	0.0835785	0.767128	0.00548117	0.984533	0.162769	0.562184	-0.0413589	0.883647	-0.0534699	0.849892	-0.107653	0.702551	-0.184536	0.510286	-0.00451619	0.987255	0.322754	0.240671	-0.28655	0.300461	0.110914	0.693936	0.108206	0.701087	-0.544666	0.0357794	-0.0541578	0.847981
ENSGALG00000027231	NRARP	bisque4	0.552148	0.0328274	0.653108	0.00829162	-0.112296	0.690297	0.16609	0.554125	-0.475347	0.0733315	0.22389	0.422463	-0.263751	0.342188	0.163052	0.561496	0.662683	0.00709672	-0.0565037	0.841472	-0.343927	0.20941	-0.328468	0.231966	0.207149	0.458829	0.0147431	0.958411	0.119426	0.671616	-0.119149	0.672338	0.198047	0.479226	-0.317928	0.24818	0.157744	0.574475	-0.0641142	0.820421	-0.155844	0.57915	-0.463567	0.0817858	-0.413485	0.125519
ENSGALG00000004246	SLC6A4	bisque4	0.760212	0.00100341	0.730698	0.00197342	-0.321874	0.24203	0.456497	0.0871814	-0.54382	0.0361251	0.149372	0.595195	-0.330893	0.228331	0.176385	0.529459	0.857212	4.43275e-05	-0.175825	0.530789	-0.134325	0.633164	-0.343636	0.209821	0.385991	0.155308	-0.0162199	0.954248	0.263654	0.342372	-0.0850535	0.763125	-0.0905534	0.748251	-0.0118871	0.966462	0.139008	0.621251	-0.0249916	0.929553	0.100277	0.722159	-0.147194	0.600633	-0.285333	0.302611
ENSGALG00000004386	SOX9	bisque4	0.294965	0.285852	0.515415	0.0492533	-0.436653	0.103664	0.253919	0.361135	-0.217896	0.435308	0.284477	0.304127	-0.504123	0.0553437	0.352289	0.197813	-0.096952	0.73105	-0.131242	0.641052	-0.348658	0.202796	-0.0706033	0.802561	-0.238246	0.392503	0.390855	0.149725	0.017105	0.951754	0.0428343	0.879524	-0.144138	0.608298	-0.220196	0.430357	0.401148	0.138357	-0.0500469	0.85941	0.435	0.105128	0.183701	0.512234	0.099396	0.724511
ENSGALG00000006864		bisque4	0.636165	0.0107872	0.765205	0.000886685	-0.50588	0.0543616	0.426534	0.112855	-0.540034	0.0377035	0.462137	0.0828571	-0.547403	0.0346772	0.395738	0.144257	0.163686	0.559955	-0.15019	0.593157	-0.473257	0.0747836	-0.279403	0.313207	0.0478189	0.865615	0.472461	0.0753418	0.0985935	0.726656	-0.164703	0.557486	0.0262289	0.926073	-0.124634	0.658084	0.204173	0.465451	-0.0817893	0.77199	0.0913383	0.746135	-0.0304399	0.914242	-0.144218	0.608098
ENSGALG00000013948	RASL11B	bisque4	0.686031	0.00474512	0.760603	0.000993834	-0.671429	0.00612774	0.546486	0.0350435	-0.561917	0.0292531	0.658679	0.00757871	-0.51424	0.0498632	0.583638	0.0223634	0.163712	0.55989	-0.538806	0.0382265	-0.52775	0.0431808	-0.429539	0.110068	0.0289265	0.918492	0.632937	0.0113226	0.0722954	0.797918	-0.210479	0.451476	-0.30486	0.269224	-0.0581076	0.837027	0.233056	0.4032	-0.277744	0.316209	0.251696	0.365499	-0.159565	0.570009	0.0123212	0.965238
ENSGALG00000053246	OCM2	bisque4	0.50261	0.0561996	0.456864	0.0868955	-0.246987	0.374835	0.232885	0.403556	-0.34181	0.212413	0.322394	0.241226	-0.240638	0.387626	0.399908	0.139694	0.522537	0.0456754	-0.282563	0.307533	-0.209493	0.453646	-0.361026	0.186145	0.198052	0.479215	0.145	0.606132	0.0403272	0.886532	-0.161187	0.566041	-0.274317	0.322463	-0.219896	0.431	-0.0168222	0.952551	-0.10132	0.719375	-0.262302	0.344945	-0.00876761	0.975261	-0.11025	0.695686
ENSGALG00000007703		bisque4	0.569381	0.0267266	0.630563	0.0117296	-0.444404	0.0969859	0.381729	0.160315	-0.530062	0.0421074	0.559305	0.0301787	-0.465679	0.0802212	0.461218	0.0835516	0.162708	0.562334	-0.331189	0.227889	-0.36861	0.176389	-0.431955	0.107864	-0.0585813	0.835715	0.729469	0.00202607	-0.163436	0.560562	-0.0287815	0.9189	-0.11151	0.692364	-0.165529	0.555482	0.273697	0.323601	-0.200653	0.473342	-0.108189	0.701132	0.0355184	0.899996	-0.161392	0.565541
ENSGALG00000051980		bisque4	0.709517	0.00305025	0.615723	0.0145368	-0.397427	0.142397	0.678037	0.00546738	-0.492854	0.0619528	0.1383	0.623045	-0.223756	0.422747	0.221105	0.428406	0.499629	0.0579146	-0.431518	0.108259	-0.0293624	0.917268	-0.477629	0.0717687	0.522632	0.0456291	0.130868	0.642014	0.277559	0.316544	-0.051708	0.854789	-0.261813	0.345877	0.241218	0.386447	0.105977	0.706992	-0.223536	0.423215	-0.204142	0.465521	0.0980888	0.728006	-0.0892508	0.751767
ENSGALG00000032028	SERTM1	bisque4	0.731741	0.00192962	0.823623	0.000160677	-0.358346	0.189677	0.380635	0.161616	-0.530768	0.0417839	0.409976	0.129084	-0.304501	0.269817	0.464487	0.0811018	0.500907	0.0571745	-0.163388	0.560679	-0.32524	0.236859	-0.338828	0.216689	0.21369	0.44444	0.169491	0.545923	-0.153446	0.585074	-0.222322	0.425803	-0.0895287	0.751016	0.0520095	0.853951	0.0952288	0.735671	-0.0501612	0.859092	-0.0708668	0.801838	-0.239301	0.390347	-0.223264	0.423794
ENSGALG00000013775	CDH19	bisque4	0.801497	0.000327224	0.828151	0.00013727	-0.71951	0.00249548	0.670668	0.00620765	-0.647696	0.00903346	0.543282	0.0363463	-0.593667	0.0196363	0.44223	0.0988274	0.334381	0.223167	-0.358717	0.189185	-0.426693	0.112706	-0.336681	0.219802	0.355833	0.193025	0.229399	0.41083	0.456763	0.0869741	-0.339759	0.215348	-0.297752	0.281108	0.0820829	0.771192	0.143266	0.610494	-0.0524664	0.852681	0.343443	0.210094	-0.0561021	0.842586	-0.0532417	0.850526
ENSGALG00000026294		bisque4	0.371151	0.173196	0.406837	0.132331	-0.0624631	0.824979	0.352957	0.196905	-0.356628	0.191962	-0.0791424	0.779198	-0.451599	0.0910635	-0.108485	0.700349	0.518264	0.047798	-0.0144394	0.959267	0.0595912	0.832919	-0.340125	0.214822	0.286466	0.300609	0.000524714	0.998519	0.0987978	0.72611	-0.406129	0.133071	-0.349345	0.201847	-0.281174	0.31002	0.0403905	0.886355	-0.0170623	0.951875	-0.0611659	0.828563	0.492806	0.0619823	-0.337685	0.218343
ENSGALT00000073306	NA	bisque4	-0.47926	0.0706674	-0.574118	0.025211	0.383491	0.158232	-0.286644	0.300296	0.443006	0.0981674	-0.442003	0.0990217	0.519558	0.0471477	-0.383829	0.157835	-0.0780501	0.782177	-0.165147	0.556408	0.411823	0.127199	0.110681	0.694549	-0.0184195	0.948051	-0.175041	0.53265	0.0412435	0.88397	0.0774513	0.783811	-0.19392	0.488616	-0.124758	0.657761	-0.340181	0.214742	-0.0455826	0.871851	-0.235935	0.397247	-0.179614	0.521825	0.140423	0.617667
ENSGALG00000000639	LRRN2	bisque4	0.00059982	0.998307	-0.329936	0.229761	0.351109	0.199424	-0.0752173	0.789916	0.180259	0.520306	-0.452436	0.0903916	0.433666	0.10632	-0.29048	0.293586	0.53153	0.0414365	-0.0276164	0.922173	0.506511	0.0540118	-0.0251745	0.929038	0.129434	0.645698	-0.0362805	0.89786	-0.269895	0.330637	0.0887593	0.753094	-0.0472971	0.86707	0.250002	0.368842	-0.36489	0.181132	-0.0548863	0.845959	-0.370927	0.173476	0.064773	0.818604	-0.0444008	0.875149
ENSGALG00000014225	KCTD8	bisque4	0.335157	0.222028	0.429663	0.109955	-0.266896	0.336247	0.323978	0.238789	-0.14647	0.602447	0.0500068	0.859522	-0.174652	0.533577	0.238756	0.391461	0.027751	0.921795	-0.273132	0.324642	-0.440871	0.0999917	-0.23979	0.389352	0.148397	0.597628	0.0929518	0.74179	0.28471	0.303713	-0.188199	0.501775	-0.102887	0.7152	-0.0836107	0.76704	-0.000596645	0.998316	-0.337184	0.219069	-0.0813824	0.773097	-0.0793848	0.778537	0.135932	0.629067
ENSGALT00000091349	NA	bisque4	-0.367044	0.178375	-0.47037	0.0768228	0.194959	0.486244	-0.08233	0.77052	0.257136	0.354873	-0.0530746	0.85099	0.296397	0.283409	-0.0610223	0.82896	-0.525759	0.0441215	-0.111885	0.691379	0.178947	0.523398	-0.0171947	0.951502	-0.0950321	0.736199	0.238014	0.39298	-0.291543	0.291741	-0.00491093	0.986142	0.202763	0.468604	0.161159	0.566111	-0.277314	0.31699	-0.28461	0.303892	-0.419625	0.119444	0.209386	0.453883	0.188396	0.50132
ENSGALT00000093580	NA	bisque4	-0.379865	0.162536	-0.462087	0.0828948	0.393922	0.146274	-0.323407	0.239666	0.524408	0.0447683	-0.452421	0.0904041	0.29655	0.283149	-0.15863	0.572301	-0.0551132	0.845329	0.0203411	0.942639	-0.0167848	0.952656	0.174735	0.533378	-0.283685	0.305534	-0.0466357	0.868914	-0.222331	0.425784	-0.156985	0.57634	0.261797	0.345908	-0.194946	0.486275	-0.311622	0.258204	-0.34639	0.20595	-0.118887	0.673023	-0.0222726	0.937202	0.278965	0.313998
ENSGALG00000038933	FABP7	bisque4	0.46438	0.0811813	0.751061	0.00124947	-0.370078	0.17454	0.275123	0.320985	-0.451718	0.0909679	0.407379	0.131767	-0.456592	0.0871067	0.41001	0.12905	0.215614	0.440251	-0.151442	0.590044	-0.338217	0.217572	-0.352022	0.198177	0.0182691	0.948475	0.252536	0.363847	0.0127677	0.96398	-0.0557487	0.843566	-0.141386	0.615233	-0.415226	0.123776	0.152917	0.586386	-0.0804415	0.775658	0.0462624	0.869955	0.0949156	0.736512	-0.198678	0.4778
ENSGALG00000011414	AMDHD1	bisque4	0.146467	0.602454	0.262574	0.344425	0.190788	0.495801	0.116193	0.680064	-0.194584	0.487099	-0.278179	0.315421	-0.0925609	0.742842	-0.225158	0.419769	0.582875	0.0225824	0.140781	0.616761	0.392988	0.147319	-0.239112	0.390734	0.105126	0.709248	-0.126194	0.654048	-0.175614	0.531289	0.315564	0.251909	0.259587	0.350143	-0.210793	0.450785	0.172779	0.538042	-0.0793095	0.778742	0.0062839	0.982268	0.399208	0.140454	-0.392224	0.148178
ENSGALG00000029724	MTURN	bisque4	0.424016	0.115226	0.566944	0.0275326	-0.277387	0.316857	0.564359	0.0284075	-0.499433	0.0580284	0.349414	0.201752	-0.0792542	0.778893	0.175383	0.531839	-0.0450341	0.873382	-0.312823	0.256276	-0.110647	0.69464	-0.452602	0.0902593	0.495192	0.060537	-0.0513061	0.855907	-0.0482819	0.864325	-0.373411	0.170389	-0.276585	0.318316	0.453596	0.0894663	0.053519	0.849756	-0.193636	0.489266	-0.0767362	0.785764	-0.211379	0.449498	-0.219425	0.432014
ENSGALG00000021592	TLCD2	bisque4	0.693098	0.00417167	0.746567	0.00138699	-0.476342	0.0726468	0.601567	0.0176733	-0.545042	0.0356263	0.32692	0.234304	-0.383805	0.157863	0.324059	0.238665	0.258668	0.351912	-0.26176	0.345979	-0.332779	0.22553	-0.381302	0.160822	0.411038	0.127999	0.153919	0.583905	0.303752	0.271056	-0.259821	0.349693	-0.0393393	0.889296	0.104814	0.710077	0.0385266	0.89157	-0.175227	0.532209	-0.0873107	0.757011	-0.0213691	0.939745	-0.111665	0.691957
ENSGALG00000021230	EPB42	bisque4	0.715138	0.00272728	0.636782	0.0106871	-0.444252	0.0971144	0.480099	0.0701052	-0.411109	0.127925	0.185413	0.508243	-0.346827	0.20534	0.363947	0.182347	0.737597	0.00169798	-0.492715	0.0620378	-0.318151	0.247829	-0.433821	0.106181	0.225215	0.419649	0.256526	0.356055	0.412876	0.126133	0.107727	0.702355	-0.149694	0.594393	-0.213639	0.444551	0.216685	0.437927	-0.332063	0.22659	0.0434992	0.877667	-0.0705071	0.802825	0.00550447	0.984467
ENSGALG00000007963	NFATC2	bisque4	0.188129	0.501938	0.584677	0.0220682	-0.138085	0.623591	0.0822395	0.770766	-0.318654	0.247041	0.222305	0.42584	-0.411147	0.127887	0.119944	0.670265	0.0986278	0.726564	0.152755	0.586786	-0.302129	0.273754	-0.123183	0.661843	-0.00516566	0.985423	-0.219865	0.431067	0.00669756	0.981101	-0.145501	0.604876	-0.156299	0.578029	-0.302393	0.273313	0.436951	0.103401	0.142989	0.611191	0.405523	0.133707	-0.101647	0.718504	-0.312769	0.256363
ENSGALG00000006717		bisque4	0.238345	0.392302	0.458304	0.085779	-0.165858	0.554685	0.0954397	0.735105	-0.453317	0.0896886	0.520031	0.0469117	-0.190195	0.497166	0.158583	0.572414	-0.09116	0.746616	0.123237	0.661703	-0.299169	0.278716	-0.170412	0.543711	0.170749	0.542901	2.15294e-06	0.999994	-0.110983	0.693753	-0.515409	0.0492564	0.0121339	0.965767	0.0118767	0.966492	-0.22726	0.415325	0.14485	0.60651	0.0205631	0.942014	-0.347053	0.205025	-0.384145	0.157464
ENSGALG00000003403	ZNF385C	bisque4	0.199638	0.47563	0.465997	0.0799876	0.0130528	0.963176	-0.0124919	0.964757	-0.314867	0.253016	0.226296	0.417362	-0.264461	0.340842	0.162427	0.563017	0.36218	0.184639	0.18993	0.497778	-0.256249	0.356595	-0.2027	0.468745	-0.0460499	0.870548	-0.174743	0.533359	-0.141248	0.615581	0.132973	0.63662	0.523283	0.045312	-0.295773	0.284473	0.360434	0.186922	-0.13719	0.625864	0.247319	0.374172	-0.126429	0.653441	-0.36977	0.174927
ENSGALG00000015358	MYH15	bisque4	0.542615	0.0366219	0.570604	0.0263289	-0.48429	0.0673458	0.280537	0.311164	-0.464303	0.081238	0.674959	0.00576756	-0.470722	0.0765723	0.585462	0.0218473	-0.0218959	0.938262	-0.221639	0.427263	-0.59197	0.0200788	-0.264553	0.340668	-0.167435	0.550875	0.732597	0.00189425	-0.181084	0.518366	-0.0463301	0.869766	0.0762604	0.787064	-0.0312795	0.911885	0.357737	0.190484	-0.14896	0.596222	-0.0554405	0.844421	-0.150901	0.591389	-0.0462164	0.870083
ENSGALG00000044610	CFAP100	bisque4	-0.470484	0.0767415	-0.546677	0.0349672	0.240046	0.388829	-0.384408	0.157156	0.383419	0.158317	-0.258295	0.352633	0.254686	0.359638	-0.350072	0.200847	-0.145693	0.604394	0.225928	0.418139	0.411144	0.12789	0.452565	0.0902889	-0.28651	0.300533	-0.120744	0.668182	-0.161631	0.564957	0.020285	0.942797	-0.0963163	0.732754	0.0652933	0.817169	-0.222176	0.426116	0.341114	0.213406	0.447948	0.0940364	-0.0266691	0.924836	0.108468	0.700395
ENSGALG00000002175	KIF14	bisque4	0.225663	0.4187	0.418127	0.120907	-0.394325	0.145825	0.263197	0.34324	-0.389437	0.151339	0.364224	0.18199	-0.172419	0.538902	0.138097	0.623561	0.084898	0.763547	-0.272371	0.326047	-0.0515198	0.855312	-0.269222	0.331891	0.193616	0.489312	0.0405822	0.885819	0.479841	0.0702778	0.237356	0.394327	-0.101879	0.717886	-0.213252	0.445397	-0.00809597	0.977155	-0.0211998	0.940222	0.31018	0.26053	-0.0866668	0.758754	-0.135815	0.629363
ENSGALG00000010145	MDGA1	bisque4	0.531274	0.0415528	0.76383	0.000917685	-0.44021	0.100561	0.388791	0.152078	-0.518587	0.047635	0.611981	0.0153203	-0.403675	0.135658	0.51878	0.0475381	0.0871425	0.757466	-0.323218	0.239957	-0.410472	0.128576	-0.377436	0.165463	0.0875434	0.756382	0.290208	0.294059	-0.138539	0.62244	-0.257624	0.35393	-0.151198	0.590649	-0.0910707	0.746856	0.277436	0.316767	-0.14155	0.614818	0.0846084	0.764333	-0.264056	0.341609	-0.159354	0.570526
ENSGALG00000037052		bisque4	0.414803	0.124198	0.586881	0.0214518	-0.160523	0.567665	0.427927	0.111557	-0.547274	0.0347285	0.273161	0.32459	-0.45659	0.0871084	0.148613	0.597088	0.325116	0.237049	-0.0650491	0.817843	-0.252618	0.363686	-0.502146	0.0564637	0.364333	0.18185	-0.137427	0.625262	0.216132	0.439128	-0.0268051	0.924454	0.382286	0.159654	-0.169246	0.546511	0.463778	0.0816285	-0.320155	0.244697	-0.0631479	0.823088	0.158515	0.572583	-0.39111	0.149436
ENSGALG00000042134	PIEZO2	bisque4	0.479983	0.0701828	0.640254	0.0101374	-0.217645	0.43585	0.202596	0.468979	-0.493129	0.0617851	0.50439	0.0551937	-0.377791	0.165033	0.425256	0.114054	0.391381	0.14913	-0.122161	0.664496	-0.46377	0.0816344	-0.390383	0.150261	0.0451224	0.873135	0.12902	0.646761	-0.128282	0.648661	-0.0489611	0.862434	0.280712	0.31085	-0.218176	0.434704	0.411274	0.127758	-0.240083	0.388755	0.0325329	0.908368	-0.278903	0.314109	-0.306857	0.26594
ENSGALT00000103667	NA	bisque4	0.309233	0.262065	0.355195	0.193882	-0.107599	0.702693	0.0302493	0.914777	-0.117381	0.676957	-0.00953842	0.973086	-0.327307	0.233719	0.155647	0.579636	0.605204	0.016822	0.038947	0.890394	-0.0787473	0.780275	0.0012338	0.996518	-0.197931	0.47949	0.119966	0.670209	-0.0579273	0.837526	0.109136	0.698629	0.309478	0.261668	-0.386832	0.154334	0.181855	0.516557	-0.0538473	0.848844	0.374333	0.169252	0.068399	0.808618	-0.0654427	0.816758
ENSGALG00000002944	CPS1	bisque4	-0.397653	0.14215	-0.579996	0.0234224	0.30057	0.276361	-0.144609	0.607116	0.29583	0.284375	-0.423794	0.115437	0.411473	0.127555	-0.513991	0.0499929	-0.159318	0.570613	0.117016	0.677911	0.526439	0.0437983	0.215616	0.440247	0.301046	0.275564	-0.468993	0.0778093	0.25494	0.359142	-0.10207	0.717375	-0.449352	0.0928853	0.291083	0.292539	-0.354007	0.195483	0.341366	0.213046	-0.201878	0.47059	0.0928828	0.741976	0.0332014	0.906492
ENSGALG00000008060	PRKAR2B	bisque4	0.753682	0.0011745	0.935686	3.01915e-07	-0.614242	0.014843	0.541182	0.0372197	-0.731523	0.00193872	0.740667	0.00158579	-0.510017	0.0520999	0.582673	0.0226404	0.36854	0.176477	-0.332696	0.225652	-0.423855	0.115379	-0.453447	0.0895848	0.275965	0.319446	0.167534	0.550636	0.145602	0.604622	-0.131299	0.640906	-0.0114857	0.967594	-0.0187002	0.947261	0.299257	0.278567	-0.127857	0.649758	0.280334	0.31153	-0.251411	0.36606	-0.23415	0.400934
ENSGALG00000053649		bisque4	0.388417	0.152507	0.659682	0.00745555	-0.414853	0.124148	0.339111	0.216281	-0.526381	0.0438262	0.671912	0.00607739	-0.546799	0.0349183	0.47624	0.0727173	0.0939724	0.739046	-0.196373	0.483024	-0.322505	0.241055	-0.335961	0.220851	0.0176318	0.95027	0.111641	0.69202	-0.158285	0.573145	-0.171889	0.54017	-0.0988518	0.725965	-0.111864	0.691433	0.529566	0.042336	-0.0948497	0.736689	0.478104	0.0714465	-0.0245727	0.930731	-0.219084	0.432747
ENSGALG00000045288	CAMK2N1	bisque4	0.638465	0.0104178	0.330222	0.229333	-0.341128	0.213386	0.25913	0.351022	-0.125129	0.656801	-0.0215624	0.939201	-0.252626	0.36367	0.303685	0.271168	0.651538	0.00850168	-0.167165	0.551525	-0.321998	0.241838	-0.00957297	0.972989	0.0888161	0.752941	0.264124	0.341481	0.323514	0.239501	-0.0820577	0.77126	-0.0639774	0.820799	0.0204221	0.942411	-0.062161	0.825813	-0.0553396	0.844701	-0.052335	0.853046	-0.0194231	0.945225	0.223266	0.42379
ENSGALG00000009239	TLR2B	bisque4	0.261779	0.345944	0.493136	0.061781	-0.00135681	0.996171	0.256003	0.357072	-0.321224	0.243036	-0.0155127	0.956241	-0.36091	0.186298	0.00092538	0.997389	0.226571	0.416779	-0.0263288	0.925793	-0.111228	0.693108	-0.377248	0.165691	0.0455376	0.871977	0.109105	0.69871	-0.166607	0.552875	0.0659455	0.815372	-0.139203	0.620756	-0.238864	0.391239	0.608498	0.0160786	-0.143749	0.609278	-0.103608	0.713281	0.223172	0.423991	-0.347351	0.20461
ENSGALG00000038504	MID1	bisque4	0.617099	0.0142565	0.680379	0.00524734	-0.230396	0.408742	0.445851	0.0957738	-0.556973	0.0310234	0.19448	0.487336	-0.317095	0.24949	0.140519	0.617425	0.599535	0.018163	-0.300388	0.276666	-0.32162	0.242423	-0.57618	0.0245722	0.448523	0.0935635	0.0478195	0.865614	0.366612	0.178927	-0.244798	0.379218	-0.138855	0.621637	-0.279296	0.313401	0.036544	0.897122	-0.269526	0.331325	-0.292656	0.289818	-0.13983	0.619166	-0.351447	0.198961
ENSGALG00000016648		bisque4	0.658745	0.00757052	0.753336	0.00118418	-0.516093	0.0489041	0.672765	0.00598944	-0.687182	0.00464772	0.464244	0.0812819	-0.428282	0.111228	0.309514	0.26161	0.419186	0.119873	-0.442875	0.0982791	-0.11106	0.69355	-0.579631	0.0235305	0.592023	0.0200647	-0.0421588	0.881412	0.481986	0.0688527	-0.104156	0.711826	-0.322395	0.241224	-0.0388712	0.890606	0.218124	0.434815	-0.125671	0.655401	0.0032778	0.99075	0.0760681	0.78759	-0.255525	0.358001
ENSGALG00000052653	PCDHAC1	bisque4	0.678075	0.00546375	0.661204	0.00727188	-0.382393	0.159528	0.462013	0.082951	-0.657898	0.00767564	0.415681	0.123323	-0.460751	0.0839054	0.227514	0.414791	0.540166	0.037648	-0.18107	0.518399	-0.389893	0.150819	-0.440321	0.100465	0.315665	0.25175	0.230811	0.407875	0.391245	0.149283	-0.0358734	0.899001	0.416566	0.122445	-0.123776	0.660305	0.196574	0.482568	-0.253038	0.362861	0.0055774	0.984261	-0.157946	0.57398	-0.329758	0.230027
ENSGALG00000015006	MAB21L3	bisque4	0.474119	0.0741817	0.641251	0.00998367	-0.321632	0.242405	0.559623	0.0300647	-0.646836	0.00915599	0.451103	0.0914637	-0.278644	0.314577	0.197458	0.480561	-0.0735402	0.794507	-0.159163	0.570992	-0.23707	0.394915	-0.513634	0.0501796	0.42767	0.111796	0.147845	0.599006	0.115666	0.681446	-0.0290969	0.918014	0.269157	0.332013	0.236188	0.396728	0.239637	0.389663	-0.256872	0.355385	-0.233994	0.401256	-0.013881	0.960841	-0.347351	0.204609
ENSGALG00000003106	TOX2	bisque4	0.362491	0.184234	0.504386	0.0551956	0.0282597	0.920366	0.0673271	0.811568	-0.253239	0.362467	-0.013961	0.960615	-0.208457	0.455933	0.0680453	0.809591	0.425128	0.114174	0.176946	0.528128	-0.0385501	0.891505	-0.0749881	0.790543	0.0683761	0.808681	-0.0807002	0.774954	-0.228198	0.41335	0.0270734	0.9237	-0.0294126	0.917127	-0.0943671	0.737985	0.424755	0.114527	0.24428	0.380259	-0.156959	0.576405	-0.15581	0.579234	-0.331275	0.227762
ENSGALG00000026816		bisque4	0.637492	0.0105729	0.483767	0.0676859	-0.342472	0.21147	0.299396	0.278332	-0.217053	0.43713	0.0491073	0.862026	-0.114266	0.685116	0.360732	0.186532	0.740931	0.00157643	-0.281911	0.3087	-0.0806639	0.775052	-0.156456	0.577643	0.203756	0.466382	0.118676	0.673573	0.293014	0.289202	0.198725	0.477692	0.0828503	0.769106	-0.0761211	0.787445	-0.118826	0.673182	-0.110433	0.695204	-0.0877229	0.755896	-0.0590345	0.83446	0.116908	0.678192
ENSGALG00000017204	SESN3	bisque4	0.463218	0.0820464	0.442418	0.0986673	-0.241773	0.385321	0.234466	0.40028	-0.416743	0.12227	0.381658	0.160399	-0.0460236	0.870621	0.337264	0.218953	0.524383	0.0447801	-0.486962	0.065628	-0.122783	0.662882	-0.511298	0.0514137	0.0910033	0.747038	0.422674	0.116504	0.00341605	0.99036	0.349109	0.202173	0.0525805	0.852363	-0.217392	0.436398	0.112281	0.690335	-0.332068	0.226583	-0.232255	0.404866	-0.286287	0.300925	-0.189179	0.499509
ENSGALG00000029596	HAS2	bisque4	0.6044	0.0170075	0.732846	0.00188407	-0.46897	0.0778262	0.36089	0.186324	-0.472016	0.0756553	0.409011	0.130077	-0.566907	0.0275448	0.42714	0.112288	0.233314	0.402666	-0.222051	0.426382	-0.526513	0.0437635	-0.290154	0.294153	-0.0240985	0.932065	0.453775	0.0893244	0.171465	0.541185	0.0669508	0.812603	-0.0253139	0.928646	-0.273309	0.324316	0.53758	0.038754	-0.0976794	0.729102	0.0329778	0.907119	-0.0996492	0.723834	-0.104379	0.711233
ENSGALT00000104180	NA	bisque4	0.406026	0.133179	0.589448	0.0207506	-0.416768	0.122246	0.435379	0.104791	-0.583556	0.0223869	0.629073	0.0119906	-0.471118	0.0762905	0.348851	0.20253	0.100026	0.722827	-0.35164	0.198698	-0.147682	0.599412	-0.439147	0.101481	0.128504	0.64809	0.236384	0.396324	-0.0898045	0.750272	-0.0361609	0.898196	-0.367032	0.178391	-0.00558349	0.984244	0.636571	0.0107212	-0.0425149	0.880417	0.291871	0.291173	-0.0341678	0.903782	-0.276159	0.319093
ENSGALG00000007543	APCDD1L	bisque4	0.676061	0.00565864	0.845006	7.32498e-05	-0.618213	0.0140328	0.602584	0.0174319	-0.6385	0.0104123	0.551497	0.0330767	-0.593692	0.0196296	0.418475	0.120567	0.228284	0.413169	-0.250902	0.367064	-0.448244	0.0937926	-0.358595	0.189346	0.256444	0.356216	0.131857	0.639477	0.246302	0.376203	-0.300569	0.276361	-0.205508	0.462475	0.0817675	0.772049	0.301464	0.274864	-0.116381	0.679572	0.497548	0.0591336	-0.0306458	0.913664	-0.141177	0.615762
ENSGALG00000025899		bisque4	0.204089	0.465639	0.213035	0.44587	-0.198383	0.478466	0.218376	0.434272	-0.331695	0.227136	0.233293	0.40271	0.0137981	0.961074	-0.0552685	0.844898	0.33838	0.217336	-0.24153	0.385815	0.202908	0.46828	-0.203247	0.467521	0.165203	0.556273	0.0532386	0.850535	0.09131	0.746211	0.0316556	0.910829	-0.0635391	0.822008	0.110117	0.696037	-0.149279	0.595427	-0.035425	0.900258	0.479454	0.0705368	-0.240729	0.387439	-0.215016	0.441551
ENSGALT00000058414	NA	bisque4	-0.352879	0.197011	-0.569758	0.0266034	0.19964	0.475626	-0.0219316	0.938162	0.32243	0.241171	-0.365865	0.179881	0.00685433	0.980658	-0.272964	0.324952	-0.371043	0.173331	0.0262222	0.926092	0.0754572	0.78926	0.0440019	0.876263	-0.0834728	0.767415	0.168802	0.547578	0.148929	0.596299	0.0720739	0.798526	0.100515	0.721522	0.00477179	0.986534	0.0442811	0.875484	-0.260681	0.348044	-0.310512	0.259994	0.62709	0.012345	0.241793	0.385281
ENSGALG00000050065	CYSLTR2	bisque4	0.409778	0.129287	0.522502	0.0456925	-0.140978	0.616263	0.252294	0.364322	-0.134688	0.632236	-0.109762	0.696976	-0.136855	0.626716	0.226398	0.417144	0.508483	0.0529302	-0.234192	0.400847	-0.0658492	0.815638	-0.241722	0.385425	0.130807	0.642168	-0.0367283	0.896606	0.0726141	0.797045	0.107027	0.704208	-0.109638	0.697303	-0.257603	0.35397	0.132983	0.636595	-0.185487	0.508071	-0.101426	0.719092	0.039715	0.888245	0.00750336	0.978827
ENSGALG00000023812	CCNI2	bisque4	0.660477	0.00735917	0.811374	0.000240896	-0.633317	0.0112586	0.618922	0.0138917	-0.654308	0.0081338	0.532058	0.041197	-0.635493	0.010897	0.38997	0.150731	0.214116	0.443511	-0.311313	0.258701	-0.415312	0.12369	-0.425323	0.113991	0.15798	0.573895	0.352388	0.197678	0.261743	0.346012	-0.027113	0.923588	-0.160524	0.567662	-0.00538412	0.984806	0.477359	0.0719528	-0.187831	0.502627	0.446963	0.0948499	0.100995	0.720242	-0.148764	0.596712
ENSGALT00000106269	NA	bisque4	0.5851	0.0219489	0.681837	0.00511399	-0.603508	0.0172149	0.495351	0.0604413	-0.638749	0.0103729	0.696342	0.00392756	-0.410164	0.128891	0.448745	0.0933814	0.046972	0.867976	-0.235693	0.397748	-0.212728	0.446541	-0.294901	0.285963	0.348067	0.203615	0.146195	0.603136	0.240493	0.38792	-0.0756625	0.788699	-0.275857	0.319644	0.194238	0.48789	0.240788	0.387319	0.177092	0.527784	0.106598	0.705344	-0.0874144	0.756731	-0.172938	0.537662
ENSGALG00000009497	AVPR2	bisque4	0.417941	0.12109	0.541724	0.0369928	-0.676025	0.00566214	0.377543	0.165333	-0.354776	0.194445	0.560753	0.0296629	-0.612739	0.0151589	0.489631	0.0639443	0.0628399	0.823938	-0.287171	0.29937	-0.495237	0.06051	-0.10473	0.710302	0.0256132	0.927805	0.1147	0.68398	0.485448	0.0665979	-0.266942	0.336161	-0.248117	0.372584	-0.19442	0.487474	0.17497	0.532819	-0.0524812	0.852639	0.760438	0.000997864	0.0372854	0.895046	0.171772	0.54045
ENSGALT00000035268	NA	bisque4	0.137215	0.625801	0.297469	0.281589	0.333589	0.224332	-0.0976493	0.729182	-0.209476	0.453685	-0.14444	0.607538	0.245718	0.377372	-0.189423	0.498945	0.493401	0.0616195	0.08513	0.762918	-0.0202009	0.943034	-0.313929	0.254509	0.224905	0.420306	-0.212956	0.446044	-0.0643856	0.819672	0.070017	0.804171	0.484818	0.0670037	-0.30169	0.274486	-0.211784	0.448609	-0.194063	0.48829	-0.507511	0.0534613	-0.498769	0.0584157	-0.500215	0.0575744
ENSGALG00000000607	GPR37L1	bisque4	0.782517	0.000563931	0.865371	3.08687e-05	-0.696803	0.00389379	0.703305	0.0034419	-0.737159	0.00171448	0.760421	0.000998284	-0.687502	0.00462094	0.608117	0.0161633	0.289113	0.295967	-0.4444	0.09699	-0.48764	0.0651977	-0.534809	0.0399658	0.362685	0.183982	0.261765	0.345969	0.259124	0.351033	-0.469193	0.0776654	-0.188108	0.501986	-0.0415627	0.883078	0.186024	0.506821	-0.25757	0.354034	0.216565	0.438188	0.0698703	0.804574	-0.127173	0.651522
ENSGALG00000006575	VIPR2	bisque4	0.698832	0.00374801	0.71973	0.00248422	-0.562284	0.0291248	0.508683	0.0528216	-0.69887	0.0037453	0.606884	0.0164397	-0.496004	0.0600506	0.333378	0.224644	0.299229	0.278614	-0.13961	0.619725	-0.247118	0.374574	-0.308214	0.263724	0.369509	0.175255	0.176351	0.52954	0.190675	0.496059	-0.377412	0.165492	-0.481862	0.0689346	0.194473	0.487354	0.0767626	0.785692	0.234999	0.399178	0.184564	0.51022	-0.0290096	0.918259	-0.286016	0.301404
ENSGALG00000047638		bisque4	0.34089	0.213726	0.505196	0.0547425	-0.252212	0.364483	0.220357	0.430011	-0.479906	0.0702339	0.481601	0.0691071	-0.468071	0.0784752	0.233184	0.402935	-0.211174	0.449948	0.0573834	0.839033	-0.515146	0.0493923	-0.283124	0.306533	-0.00366617	0.989654	0.461235	0.0835387	-0.108989	0.699018	-0.30797	0.264121	-0.032912	0.907304	-0.108148	0.70124	0.2286	0.412507	-0.00850216	0.976009	-0.233097	0.403117	0.00430046	0.987864	-0.307495	0.264896
ENSGALG00000008408	GAB3	bisque4	0.523097	0.0454027	0.55516	0.0316922	-0.333281	0.224786	0.16513	0.556449	-0.276229	0.318966	0.21684	0.437592	-0.373516	0.170259	0.380246	0.162081	0.556559	0.031175	-0.166158	0.553961	-0.285657	0.302038	-0.120694	0.668312	-0.228473	0.412774	0.38699	0.154151	-0.0321965	0.909312	0.411387	0.127643	0.127943	0.649535	-0.223788	0.422679	0.578295	0.0239296	-0.072755	0.796658	0.320099	0.244784	-0.147494	0.599883	-0.0234293	0.933947
ENSGALT00000102066	NA	bisque4	0.738694	0.00165719	0.7061	0.00326099	-0.570613	0.0263258	0.658955	0.00754462	-0.443468	0.0977761	0.433706	0.106284	-0.474657	0.0738086	0.605436	0.0167688	0.396395	0.143531	-0.623821	0.0129471	-0.559646	0.0300564	-0.489766	0.0638598	0.294648	0.286395	0.178251	0.525042	0.242579	0.38369	-0.335101	0.222109	-0.368859	0.176075	0.0722587	0.798019	0.402425	0.136988	-0.458434	0.0856783	0.13797	0.623882	-0.106607	0.70532	0.145673	0.604444
ENSGALG00000012989	NINJ2	bisque4	0.601188	0.0177639	0.687052	0.00465861	-0.533028	0.0407598	0.595471	0.0191738	-0.61593	0.0144943	0.533002	0.0407714	-0.504796	0.0549659	0.319209	0.246172	0.257777	0.353633	-0.333655	0.224235	-0.40434	0.134954	-0.4228	0.116384	0.50407	0.0553735	-0.0564289	0.841679	0.51377	0.0501082	-0.603195	0.0172881	-0.1631	0.561379	-0.0478694	0.865475	-0.0768348	0.785495	-0.179764	0.521471	0.225992	0.418003	-0.0970645	0.730749	-0.162045	0.56395
ENSGALG00000004066	HTR6	bisque4	-0.510794	0.0516827	-0.717372	0.00260678	0.476088	0.0728209	-0.377399	0.165507	0.597603	0.0186383	-0.587501	0.0212808	0.605198	0.0168235	-0.375036	0.168389	-0.177635	0.526498	0.0861317	0.760203	0.152851	0.586547	0.254198	0.36059	-0.0154309	0.956472	-0.344654	0.208385	0.0676072	0.810796	-0.0185474	0.947691	-0.0251367	0.929144	0.149622	0.594573	-0.435561	0.104629	-0.108964	0.699083	-0.326336	0.235191	-0.13062	0.642648	0.282834	0.307051
ENSGALT00000108215	NA	bisque4	0.418603	0.120441	0.510475	0.0518537	-0.0204674	0.942284	0.204793	0.464066	-0.241208	0.386467	-0.0842703	0.76525	0.191404	0.494383	0.107037	0.704181	0.640588	0.0100858	-0.183417	0.5129	0.200438	0.473828	-0.300477	0.276516	0.301086	0.275495	-0.173901	0.535365	-0.0906265	0.748054	0.264153	0.341426	-0.0581065	0.83703	0.0338978	0.904539	-0.0654173	0.816828	-0.072483	0.797404	-0.21929	0.432303	-0.228987	0.411694	-0.213783	0.444237
ENSGALG00000003819		bisque4	0.030461	0.914183	0.405793	0.133424	-0.186987	0.504584	-0.122446	0.663756	-0.0570336	0.840003	0.312446	0.25688	-0.232397	0.404571	0.408369	0.13074	-0.157171	0.575883	0.0393096	0.889379	-0.431128	0.108615	0.0302474	0.914783	-0.403798	0.135528	0.110618	0.694716	-0.106992	0.704301	0.382878	0.158955	0.512977	0.0505244	-0.411099	0.127936	0.430765	0.108946	-0.144239	0.608044	0.381583	0.160487	-0.224938	0.420236	0.0508946	0.857051
ENSGALG00000049986		bisque4	0.606568	0.016511	0.69418	0.00408893	-0.505253	0.0547103	0.42025	0.118838	-0.665085	0.00681931	0.628831	0.0120335	-0.576783	0.0243875	0.368231	0.176869	0.153503	0.584933	-0.246672	0.375465	-0.522674	0.0456084	-0.428879	0.110676	-0.0657752	0.815841	0.736812	0.00172767	0.0273206	0.923005	0.0799736	0.776932	0.143561	0.609751	-0.120958	0.667625	0.486416	0.0659764	-0.218981	0.432968	0.144693	0.606903	-0.118896	0.673	-0.273	0.324885
ENSGALG00000037166		bisque4	0.688415	0.00454508	0.720898	0.00242529	-0.614612	0.014766	0.370308	0.174252	-0.413042	0.125966	0.650166	0.0086888	-0.508407	0.0529717	0.795296	0.000393288	0.300302	0.27681	-0.481825	0.0689591	-0.670593	0.00621554	-0.355195	0.193881	-0.0622828	0.825477	0.537975	0.0385836	0.0414736	0.883327	-0.197558	0.480334	-0.194202	0.487973	-0.26348	0.342703	0.173359	0.536657	-0.300979	0.275675	0.0669323	0.812654	-0.132215	0.638558	0.145887	0.603907
ENSGALG00000054364		bisque4	0.377154	0.165805	0.429104	0.110469	0.0740526	0.793104	0.474076	0.074212	-0.426772	0.112632	-0.12481	0.657628	-0.022052	0.937823	-0.219584	0.431671	0.628882	0.0120244	-0.124303	0.658941	0.234519	0.40017	-0.492656	0.0620737	0.602326	0.0174929	-0.415397	0.123606	-0.0342446	0.903567	-0.366853	0.178618	-0.157674	0.574646	0.265745	0.338415	-0.0559352	0.843049	-0.246253	0.376301	0.0443352	0.875332	0.0413654	0.883629	-0.452986	0.0899519
ENSGALT00000052865	NA	bisque4	-0.457939	0.0860612	-0.573215	0.0254946	0.313286	0.255536	-0.497251	0.0593093	0.639777	0.0102116	-0.529252	0.0424813	0.450545	0.0919153	-0.234607	0.399988	-0.399586	0.140044	0.446929	0.094878	0.195287	0.485497	0.663442	0.00700808	-0.372255	0.171821	-0.106379	0.705924	-0.162892	0.561886	0.37789	0.164913	0.228927	0.41182	0.26771	0.334719	-0.155875	0.579073	0.335993	0.220805	-0.0750302	0.790428	-0.0190564	0.946257	0.376629	0.166443
ENSGALG00000041280	FOSB	bisque4	0.366194	0.17946	0.4797	0.0703717	-0.242071	0.384718	-0.0566098	0.841178	-0.224366	0.42145	0.317592	0.248708	-0.145627	0.604559	0.341458	0.212915	0.573926	0.0252712	0.0182364	0.948567	-0.028386	0.920011	0.0800834	0.776633	-0.189001	0.49992	0.0319143	0.910103	-0.239468	0.390008	0.131942	0.639258	0.0230369	0.935051	-0.13004	0.644138	0.0667004	0.813293	0.251467	0.365949	0.590934	0.0203526	-0.363045	0.183515	-0.11545	0.682011
ENSGALG00000045052	MAB21L1	bisque4	0.484191	0.0674101	0.649512	0.00877903	-0.436843	0.103496	0.570628	0.0263209	-0.653351	0.00825945	0.530057	0.0421097	-0.516099	0.048901	0.240706	0.387488	-0.053886	0.848736	-0.271896	0.326924	-0.421353	0.117772	-0.564509	0.0283561	0.406736	0.132437	0.211589	0.449038	0.295708	0.284583	-0.481426	0.0692227	-0.355876	0.192967	-0.0702395	0.80356	0.0835899	0.767097	-0.193433	0.489731	-0.119841	0.670535	0.145431	0.605051	-0.294141	0.287264
ENSGALG00000037015	DACH1	bisque4	0.429464	0.110138	0.645313	0.00937617	-0.269405	0.33155	0.462905	0.0822805	-0.574751	0.0250137	0.286357	0.300802	-0.575904	0.0246568	0.0864107	0.759447	0.356063	0.192716	-0.0133016	0.962474	-0.201644	0.471116	-0.412881	0.126128	0.424097	0.115149	-0.246734	0.37534	0.344117	0.209141	-0.433568	0.106408	0.00658788	0.98141	-0.244676	0.379463	0.109308	0.698175	-0.117782	0.675908	0.255852	0.357366	0.282339	0.307933	-0.389748	0.150985
ENSGALG00000014016	MEX3A	bisque4	0.547289	0.0347225	0.574575	0.0250682	-0.577213	0.0242568	0.481403	0.0692378	-0.52831	0.042919	0.59345	0.0196923	-0.499724	0.0578588	0.381443	0.160654	-0.0877381	0.755855	-0.322159	0.241589	-0.419228	0.119831	-0.284079	0.304834	-0.0336782	0.905155	0.725785	0.00219062	-0.0327658	0.907714	-0.186356	0.506048	-0.240192	0.388533	0.141901	0.613933	0.311379	0.258596	-0.0928457	0.742076	0.207394	0.458286	-0.0715506	0.799961	-0.0580445	0.837201
ENSGALG00000048338		bisque4	0.31978	0.245281	0.662644	0.00710129	-0.300212	0.276961	0.249214	0.370404	-0.410374	0.128677	0.387299	0.153794	-0.540311	0.0375864	0.280361	0.31148	-0.00744655	0.978987	0.0286057	0.919393	-0.307107	0.265532	-0.186671	0.505318	-0.161955	0.564167	0.251506	0.365873	-0.254503	0.359995	-0.0958018	0.734134	0.0317003	0.910704	-0.182332	0.515438	0.494826	0.0607566	-0.0263697	0.925678	0.442255	0.0988064	0.0769476	0.785187	-0.234124	0.400988
ENSGALG00000036806	GDF11	bisque4	0.691934	0.00426208	0.787313	0.00049397	-0.240369	0.388172	0.397377	0.142451	-0.524533	0.0447082	0.189109	0.499671	-0.373126	0.170741	0.265159	0.33952	0.681751	0.00512179	-0.0967768	0.73152	-0.284335	0.304379	-0.399095	0.140576	0.267009	0.336034	0.0548393	0.846089	0.0750454	0.790387	-0.0747176	0.791283	0.230992	0.407496	-0.156779	0.576847	0.19406	0.488297	-0.202034	0.470239	-0.069827	0.804693	-0.0835406	0.767231	-0.312754	0.256387
ENSGALG00000037246	RAMP3	bisque4	0.838962	9.24962e-05	0.889208	9.233e-06	-0.46822	0.0783675	0.603611	0.0171908	-0.738667	0.00165818	0.482724	0.0683678	-0.529544	0.0423464	0.388551	0.152353	0.582668	0.0226419	-0.291165	0.292396	-0.459402	0.0849345	-0.578689	0.0238115	0.329139	0.230957	0.286905	0.299837	0.11639	0.679549	-0.26275	0.344092	-0.0883796	0.754121	-0.00499645	0.9859	0.249043	0.370742	-0.276435	0.318589	0.0403092	0.886583	-0.0728393	0.796427	-0.327043	0.234118
ENSGALG00000008976	ADAM22	bisque4	0.387021	0.154115	0.47147	0.0760411	-0.147836	0.599028	0.500835	0.0572158	-0.478819	0.0709639	0.0200955	0.943331	-0.23004	0.409488	-0.0903399	0.748827	0.53672	0.0391271	-0.24352	0.381791	0.226646	0.416622	-0.480632	0.06975	0.402262	0.137163	-0.129854	0.644618	0.199128	0.476783	0.275606	0.320102	-0.0819656	0.771511	0.0526216	0.852249	0.494943	0.0606863	-0.181576	0.517211	0.180836	0.518949	0.184896	0.509448	-0.36426	0.181944
ENSGALG00000054015	PRR11	bisque4	0.546214	0.035153	0.657403	0.00773757	-0.617286	0.0142189	0.488988	0.0643473	-0.51754	0.0481651	0.619261	0.0138247	-0.501788	0.0566684	0.48894	0.064377	-0.103547	0.713445	-0.358646	0.189279	-0.445031	0.0964595	-0.341036	0.213517	0.0114338	0.967741	0.646899	0.00914709	0.056502	0.841476	-0.185628	0.507742	-0.200553	0.473568	-0.0334843	0.905699	0.131242	0.641054	-0.168667	0.547904	0.124278	0.659006	0.0466303	0.868929	-0.00828529	0.976621
ENSGALG00000005721	DGKG	bisque4	0.126177	0.654093	0.49911	0.0582167	0.138578	0.62234	-0.00821056	0.976832	-0.311244	0.258813	0.0438039	0.876816	-0.231498	0.406442	-0.102116	0.717252	0.00975493	0.972476	0.394846	0.145245	-0.208921	0.454909	-0.116009	0.680546	0.036484	0.89729	-0.143855	0.60901	-0.199263	0.476477	-0.100197	0.722372	0.365838	0.179915	-0.212855	0.446265	0.296651	0.282977	0.112839	0.688867	-0.116562	0.679099	-0.167623	0.550421	-0.514541	0.0497064
ENSGALT00000103372	NA	bisque4	0.334025	0.22369	0.563839	0.0285859	-0.399466	0.140174	0.0981463	0.727852	-0.276611	0.318269	0.343467	0.21006	-0.62287	0.0131264	0.325964	0.235756	-0.0202795	0.942813	0.147832	0.599039	-0.41528	0.123722	0.0928659	0.742021	-0.133657	0.634869	0.185253	0.508614	0.235672	0.39779	-0.116379	0.679578	-0.013395	0.962211	-0.435674	0.104529	0.311495	0.258409	0.3192	0.246186	0.222397	0.425643	0.0591582	0.834117	-0.0539381	0.848591
ENSGALG00000000476	LRRTM4	bisque4	0.67573	0.00569117	0.910211	2.48097e-06	-0.524591	0.0446801	0.592219	0.0200133	-0.775592	0.00067899	0.687622	0.00461088	-0.484866	0.0669728	0.431811	0.107994	0.176548	0.529073	-0.225384	0.41929	-0.376956	0.166046	-0.502937	0.0560135	0.334877	0.222438	0.137877	0.624119	0.0252326	0.928875	-0.203707	0.466492	-0.0387132	0.891048	0.16364	0.560066	0.347276	0.204714	-0.135485	0.630206	0.228671	0.412357	-0.153663	0.584538	-0.353525	0.196135
ENSGALG00000009280	NPY2R	bisque4	0.629954	0.0118357	0.72278	0.00233265	-0.422361	0.116804	0.674584	0.00580498	-0.699577	0.00369555	0.388834	0.152029	-0.297052	0.282296	0.169235	0.546538	0.211485	0.449264	-0.377228	0.165715	-0.15087	0.591467	-0.608783	0.0160155	0.576245	0.0245523	0.174377	0.534231	0.350549	0.200191	-0.145639	0.604529	-0.15738	0.575369	0.0993922	0.724521	0.0552635	0.844912	-0.206088	0.461185	-0.267919	0.334327	-0.0202005	0.943035	-0.331095	0.22803
ENSGALG00000024466	CCL17	bisque4	0.491069	0.0630502	0.506994	0.0537454	-0.446391	0.0953247	0.476243	0.0727151	-0.502746	0.0561221	0.417691	0.121336	-0.591814	0.0201199	0.264422	0.340915	0.425892	0.113456	-0.268121	0.333949	-0.118087	0.675111	-0.359965	0.187538	0.0795828	0.777997	0.325353	0.236686	0.0549484	0.845786	-0.263257	0.343127	-0.141282	0.615495	-0.142774	0.611732	0.128558	0.647952	-0.204959	0.463697	0.540029	0.037706	0.371438	0.172838	-0.149034	0.596038
ENSGALG00000035673	ADAM11	bisque4	0.394758	0.145344	0.713036	0.00284465	-0.0180496	0.949093	0.299716	0.277794	-0.549436	0.0338754	0.208665	0.455474	-0.139059	0.62112	0.0383189	0.892152	0.365863	0.179883	-0.0891268	0.752102	-0.0756212	0.788812	-0.536248	0.0393333	0.259297	0.350701	-0.00774595	0.978143	-0.282115	0.308334	-0.14269	0.611944	-0.0340309	0.904166	-0.0996981	0.723704	0.141585	0.61473	-0.183394	0.512954	-0.10253	0.71615	-0.213318	0.445253	-0.573355	0.0254507
ENSGALG00000008077		bisque4	0.398658	0.141052	0.56694	0.0275337	-0.0954624	0.735044	0.310658	0.259758	-0.47626	0.0727035	0.184642	0.510038	-0.148647	0.597003	0.0258695	0.927084	0.616915	0.0142937	-0.297855	0.280934	0.0497509	0.860234	-0.498451	0.0586025	0.225001	0.420103	0.0354098	0.9003	-0.119199	0.672208	-0.152001	0.588656	-0.183567	0.512548	-0.194153	0.488084	0.0490349	0.862228	-0.215639	0.440197	0.183615	0.512436	-0.213063	0.445809	-0.43364	0.106344
ENSGALG00000010269	KCNAB1	bisque4	0.76071	0.000991243	0.825779	0.000149151	-0.396922	0.142951	0.481348	0.0692745	-0.596204	0.0189884	0.328371	0.232112	-0.428949	0.110612	0.327831	0.232926	0.53271	0.0409027	-0.217384	0.436416	-0.31436	0.253822	-0.419049	0.120006	0.281196	0.30998	0.26636	0.337257	0.117239	0.677326	-0.158951	0.571513	-0.131202	0.641157	-0.0943202	0.738111	0.178153	0.525273	-0.075649	0.788736	-0.135351	0.630547	-0.0937262	0.739707	-0.272067	0.326608
ENSGALG00000011288	DACT2	bisque4	0.513943	0.0500179	0.76594	0.000870488	-0.539179	0.0380673	0.43737	0.103033	-0.631497	0.0115681	0.77213	0.000743262	-0.605056	0.0168561	0.531068	0.0416467	-0.0631593	0.823056	-0.31645	0.250508	-0.591429	0.0202214	-0.476673	0.0724203	0.0572547	0.83939	0.442409	0.0986749	-0.0103469	0.970806	-0.370377	0.174164	-0.23235	0.404667	-0.206665	0.459902	0.282471	0.307697	-0.202485	0.469227	0.150874	0.591455	-0.0652673	0.817241	-0.207526	0.457993
ENSGALG00000013155		bisque4	0.470825	0.0764991	0.502628	0.0561895	-0.354303	0.195083	0.370504	0.174005	-0.452226	0.0905603	0.414529	0.124472	-0.284178	0.304657	0.24083	0.387236	0.208586	0.455648	-0.400035	0.139558	-0.330572	0.228811	-0.368336	0.176736	0.0288225	0.918784	0.517322	0.0482758	-0.00382719	0.9892	-0.137351	0.625457	-0.0145696	0.958899	-0.0385315	0.891557	0.188659	0.500712	-0.282607	0.307456	0.136163	0.628477	-0.348128	0.203531	-0.148805	0.596609
ENSGALG00000036783		bisque4	0.410708	0.128335	0.350512	0.200243	0.103327	0.714031	0.257075	0.354992	-0.36725	0.178114	-0.119283	0.67199	-0.0179432	0.949393	-0.188293	0.501558	0.395599	0.144411	0.147001	0.601117	-0.155176	0.580798	-0.305918	0.267481	0.440032	0.100715	-0.096836	0.731361	0.0752581	0.789805	-0.259217	0.350855	0.168837	0.547496	0.227249	0.41535	-0.100201	0.722361	-0.104809	0.710091	-0.48226	0.0686727	-0.149624	0.594567	-0.416767	0.122247
ENSGALG00000012092	ESYT3	bisque4	0.714974	0.00273629	0.492865	0.0619461	-0.491462	0.0628074	0.425624	0.113708	-0.371851	0.172323	0.345131	0.207714	-0.361255	0.185847	0.506272	0.0541442	0.548968	0.0340588	-0.430949	0.108778	-0.463711	0.0816788	-0.356809	0.19172	0.0669835	0.812513	0.561299	0.0294702	0.196384	0.483	-0.0329489	0.907201	-0.0240723	0.932138	-0.0429917	0.879084	0.0368701	0.896209	-0.380874	0.161331	-0.0435086	0.877641	0.0213683	0.939748	0.12535	0.656229
ENSGALG00000020415	IFT43	bisque4	0.41858	0.120464	0.627661	0.0122423	-0.365584	0.180241	0.537678	0.0387118	-0.696672	0.00390334	0.547166	0.0347716	-0.615894	0.0145017	0.153061	0.586028	-0.208616	0.455583	-0.121777	0.665496	-0.488907	0.0643979	-0.522614	0.0456378	0.308307	0.263572	0.255088	0.358852	0.199139	0.476757	-0.328097	0.232525	-0.1482	0.598118	0.00976148	0.972457	0.538894	0.0381891	-0.144651	0.607009	-0.0843985	0.764902	0.0885256	0.753726	-0.413246	0.12576
ENSGALG00000041184	NETO1	bisque4	0.303337	0.271744	0.643796	0.0095996	-0.19812	0.479062	0.298034	0.280631	-0.474654	0.0738105	0.319738	0.245346	-0.200255	0.474239	0.18699	0.504577	0.160702	0.567227	-0.166622	0.552838	0.0370567	0.895686	-0.434993	0.105134	0.283199	0.3064	-0.0518098	0.854506	0.0322753	0.90909	0.0574187	0.838935	-0.0559778	0.84293	-0.281018	0.3103	0.0710669	0.801288	-0.047364	0.866884	-0.122113	0.664623	0.0338709	0.904615	-0.367564	0.177714
ENSGALG00000029072	NTN3	bisque4	0.625824	0.0125756	0.806413	0.000281555	-0.469369	0.0775391	0.451433	0.0911971	-0.534939	0.0399087	0.442148	0.0988979	-0.514978	0.0494794	0.424649	0.114627	0.268003	0.33417	-0.298599	0.279676	-0.446417	0.0953032	-0.41067	0.128374	0.0176338	0.950265	0.459464	0.0848873	-0.0142749	0.95973	-0.105603	0.707982	-0.106627	0.705268	-0.189468	0.498842	0.329516	0.23039	-0.231959	0.405481	0.159479	0.570218	-0.0504668	0.858242	-0.156578	0.577343
ENSGALG00000021362	GPRC5C	bisque4	0.663982	0.00694569	0.68798	0.00458106	-0.528017	0.0430558	0.418061	0.120972	-0.549406	0.0338872	0.642355	0.0098157	-0.484934	0.0669287	0.574984	0.0249413	0.208346	0.45618	-0.42149	0.11764	-0.56791	0.027211	-0.444418	0.0969749	-0.0649158	0.81821	0.747766	0.00134916	-0.0985626	0.726739	-0.0846299	0.764274	-0.0817489	0.7721	-0.109722	0.697082	0.326075	0.235587	-0.299617	0.277961	-0.0214913	0.939401	-0.165696	0.555078	-0.0827434	0.769396
ENSGALG00000025851	GPRIN3	bisque4	0.693118	0.00417009	0.721576	0.00239155	-0.572836	0.0256145	0.356555	0.192059	-0.481538	0.0691485	0.576638	0.0244318	-0.643776	0.00960264	0.599417	0.0181919	0.252622	0.363678	-0.116314	0.679749	-0.61555	0.0145723	-0.138206	0.623285	-0.153092	0.58595	0.520151	0.0468517	-0.0374669	0.894537	-0.0107308	0.969723	0.171607	0.540845	0.00404224	0.988593	0.571504	0.0260392	-0.0682725	0.808966	0.348614	0.202857	-0.111161	0.693284	-0.00439305	0.987603
ENSGALG00000048951		bisque4	0.515368	0.0492777	0.776353	0.000665477	-0.422815	0.11637	0.395645	0.14436	-0.453988	0.0891548	0.332368	0.226138	-0.429844	0.109789	0.346158	0.206274	0.291696	0.291477	-0.231225	0.407011	-0.281519	0.309401	-0.328534	0.231867	0.221244	0.428108	-0.00137755	0.996112	0.232722	0.403894	-0.187686	0.502964	-0.325001	0.237224	-0.273332	0.324275	0.146278	0.602926	-0.0285568	0.919531	0.188138	0.501917	-0.00969141	0.972655	-0.148757	0.596728
ENSGALG00000012911	SYT10	bisque4	0.537384	0.0388388	0.654529	0.00810502	-0.183404	0.512928	0.485448	0.0665976	-0.514833	0.0495547	0.108055	0.701486	-0.0354814	0.9001	0.0629675	0.823586	0.392179	0.148229	-0.202982	0.468114	0.0309264	0.912876	-0.475505	0.0732223	0.511834	0.0511287	-0.0514981	0.855373	0.121839	0.665335	0.0150091	0.957661	0.0134565	0.962037	0.15632	0.577978	-0.0469429	0.868057	-0.165234	0.556196	-0.283202	0.306394	-0.115332	0.682321	-0.343391	0.210167
ENSGALG00000002556	NGF	bisque4	0.530837	0.0417525	0.615301	0.0146234	-0.655689	0.00795503	0.608514	0.0160751	-0.558748	0.0303788	0.744245	0.00146269	-0.581098	0.0230979	0.551805	0.0329585	-0.0304408	0.91424	-0.43538	0.10479	-0.300599	0.276312	-0.382232	0.159719	0.228957	0.411757	0.291791	0.291312	0.0562895	0.842066	-0.538653	0.038292	-0.451797	0.0909048	0.101908	0.717808	0.107616	0.702648	-0.135738	0.62956	0.363739	0.182617	0.191884	0.49328	0.00326721	0.99078
ENSGALG00000020554	ADAMTSL1	bisque4	0.511613	0.0512458	0.734342	0.00182378	-0.346007	0.206485	0.316076	0.251098	-0.502073	0.0565057	0.390301	0.150355	-0.362062	0.184793	0.335489	0.221541	0.256879	0.355371	-0.22664	0.416635	-0.380352	0.161954	-0.402609	0.136792	-0.0893299	0.751553	0.457915	0.086079	-0.13202	0.63906	0.231536	0.406362	0.0205129	0.942156	-0.15178	0.589205	0.494472	0.0609706	-0.225793	0.418425	0.174274	0.534475	-0.177951	0.525751	-0.245871	0.377067
ENSGALG00000031058		bisque4	0.47009	0.077023	0.572505	0.0257197	-0.082999	0.768702	0.305978	0.267383	-0.38647	0.154753	0.0560382	0.842763	-0.190882	0.495583	0.157772	0.574406	0.556747	0.0311061	-0.177882	0.525914	-0.0260326	0.926625	-0.452134	0.0906336	0.0898649	0.750109	0.245994	0.376819	-0.188272	0.501606	0.298483	0.279872	0.21257	0.446887	-0.168722	0.547772	0.326046	0.235632	-0.310074	0.260703	-0.182234	0.515668	0.0813541	0.773174	-0.29819	0.280367
ENSGALG00000050619	SOCS2	bisque4	0.595417	0.0191875	0.638632	0.0103913	-0.377334	0.165587	0.257742	0.353701	-0.52119	0.0463369	0.570933	0.0262227	-0.372389	0.171654	0.461179	0.083581	0.394874	0.145215	-0.299942	0.277414	-0.387515	0.153545	-0.369355	0.175449	-0.142841	0.611562	0.652043	0.00843374	-0.283919	0.305118	0.0382142	0.892445	-0.0140522	0.960358	-0.126811	0.652454	0.351332	0.199119	-0.165644	0.555205	0.0917991	0.744893	-0.303431	0.271589	-0.222237	0.425985
ENSGALG00000013022	CACNA1C	bisque4	0.911427	2.27746e-06	0.910924	2.35996e-06	-0.673245	0.00594031	0.613412	0.0150169	-0.652482	0.00837483	0.561917	0.0292531	-0.582603	0.0226607	0.572413	0.0257488	0.557526	0.0308214	-0.363026	0.18354	-0.582001	0.0228349	-0.38212	0.15985	0.262103	0.345324	0.268072	0.33404	0.296935	0.282495	-0.25882	0.351621	-0.117896	0.67561	0.0543411	0.847473	0.271787	0.327126	-0.187482	0.503437	0.31131	0.258707	-0.21523	0.441086	-0.0646102	0.819053
ENSGALG00000001391	PLLP	bisque4	0.601588	0.0176682	0.854358	5.00503e-05	-0.344017	0.209282	0.489169	0.0642336	-0.61962	0.0137539	0.419314	0.119748	-0.383938	0.157707	0.287835	0.298204	0.394123	0.146051	-0.214687	0.442267	-0.259708	0.34991	-0.437422	0.102987	0.332951	0.225274	-0.0751863	0.790001	0.00263817	0.992555	-0.290844	0.292954	-0.112628	0.689423	0.0146669	0.958625	0.295474	0.284982	-0.121122	0.667199	0.254652	0.359704	-0.260838	0.347742	-0.354981	0.19417
ENSGALG00000014179	SBK1	bisque4	0.644505	0.00949464	0.670906	0.00618251	-0.666464	0.00666405	0.652358	0.00839151	-0.608504	0.0160773	0.553658	0.0322546	-0.497409	0.059216	0.36034	0.187046	0.289469	0.295346	-0.523752	0.0450848	-0.33242	0.22606	-0.423753	0.115476	0.321656	0.242367	0.266615	0.336776	0.488152	0.0648733	-0.230948	0.40759	-0.197785	0.479821	0.00567246	0.983993	0.137766	0.6244	-0.24445	0.379919	0.439546	0.101134	-0.109453	0.69779	-0.0464313	0.869484
ENSGALG00000042784	TPPP	bisque4	0.184696	0.509912	0.402788	0.136602	-0.167576	0.550533	0.259805	0.349725	-0.412103	0.126915	0.271334	0.327965	0.130513	0.642924	-0.0146627	0.958637	-0.0648101	0.818502	-0.177645	0.526474	0.0500368	0.859438	-0.326343	0.23518	0.316219	0.250872	-0.055602	0.843973	0.0847834	0.763858	0.186836	0.504934	-0.161663	0.56488	0.246961	0.374886	0.050351	0.858564	0.00766472	0.978372	0.00997283	0.971861	-0.367694	0.177549	-0.317855	0.248294
ENSGALG00000008896	PPP1R1C	bisque4	0.727391	0.0021176	0.773815	0.000711397	-0.624482	0.0128237	0.505715	0.0544531	-0.638932	0.0103441	0.668994	0.00638634	-0.568131	0.0271375	0.534769	0.0399838	0.237836	0.393343	-0.435255	0.104901	-0.51091	0.0516206	-0.449582	0.0926977	0.0094449	0.97335	0.733388	0.00186207	0.0370272	0.895769	-0.0989308	0.725754	-0.218481	0.434047	-0.112216	0.690506	0.33682	0.219598	-0.189334	0.499151	0.0936274	0.739973	-0.122243	0.664285	-0.125989	0.654577
ENSGALG00000000632	CHTF8	bisque4	0.670056	0.0062725	0.736958	0.00172213	-0.42781	0.111665	0.350995	0.199579	-0.45577	0.08775	0.301311	0.27512	-0.361061	0.1861	0.390657	0.14995	0.564552	0.0283414	-0.262083	0.345362	-0.180082	0.520722	-0.299495	0.278166	0.0673408	0.81153	0.372446	0.171584	0.0536211	0.849472	0.114667	0.684066	-0.162028	0.563991	-0.217853	0.435402	0.14957	0.594701	-0.0175232	0.950576	0.0431964	0.878513	-0.0346532	0.902421	-0.132182	0.638644
ENSGALG00000005345	CABLES2	bisque4	0.497433	0.0592019	0.631237	0.0116128	-0.315138	0.252585	0.345224	0.207583	-0.355263	0.19379	0.199053	0.476951	-0.0435329	0.877573	0.27556	0.320187	0.376656	0.16641	-0.256723	0.355675	0.0455641	0.871903	-0.241679	0.385513	0.16723	0.55137	0.0684493	0.80848	-0.102196	0.71704	0.216355	0.438642	-0.223896	0.42245	0.186002	0.506872	0.166878	0.552219	0.00447791	0.987363	0.177998	0.525638	-0.209946	0.452648	-0.108503	0.700303
ENSGALG00000017103	WASF3	bisque4	0.21244	0.447172	0.431072	0.108665	-0.446196	0.0954866	0.107186	0.703787	-0.373549	0.170218	0.69767	0.00383099	-0.401811	0.137646	0.380229	0.1621	-0.234246	0.400735	0.0313978	0.911553	-0.361292	0.185798	0.0361941	0.898102	-0.140394	0.61774	0.157263	0.575658	-0.0935768	0.740109	-0.232496	0.404363	-0.131659	0.639983	0.0807393	0.774847	0.235246	0.398669	0.246216	0.376376	0.668771	0.0064104	-0.253219	0.362506	-0.0975328	0.729495
ENSGALG00000015895	HTR1B	bisque4	0.3748	0.168678	0.606523	0.0165213	-0.310131	0.260611	0.465826	0.0801135	-0.460781	0.0838826	0.269766	0.330878	-0.234887	0.39941	0.149862	0.593973	-0.0292876	0.917478	-0.255212	0.358613	-0.176344	0.529556	-0.413995	0.125007	0.388143	0.152822	0.0178258	0.949723	0.283575	0.30573	-0.11621	0.680021	-0.134641	0.632357	-0.0418411	0.882299	0.10095	0.720361	-0.141565	0.614781	-0.156565	0.577374	-0.0459809	0.87074	-0.208956	0.454832
ENSGALG00000034505	CDKN2A	bisque4	0.648442	0.00892825	0.709602	0.0030451	-0.576374	0.0245127	0.65377	0.00820429	-0.791447	0.000439497	0.717459	0.00260215	-0.329975	0.229703	0.320256	0.24454	0.0404643	0.886149	-0.290587	0.2934	-0.188059	0.502099	-0.475589	0.0731647	0.456559	0.0871331	0.265081	0.339669	0.103748	0.712911	-0.195378	0.48529	-0.221685	0.427165	0.4718	0.0758077	0.128383	0.648401	-0.0180623	0.949057	0.117216	0.677387	-0.133507	0.635254	-0.318123	0.247874
ENSGALT00000043939	NA	bisque4	0.645784	0.00930768	0.682857	0.00502227	-0.568006	0.0271791	0.530181	0.0420531	-0.482952	0.068218	0.406464	0.132721	-0.479742	0.0703436	0.476875	0.0722822	0.625354	0.0126621	-0.516834	0.0485247	-0.169907	0.544922	-0.441815	0.0991819	0.121677	0.665756	0.267505	0.335104	0.218938	0.433061	0.128691	0.647607	-0.245848	0.377112	-0.192807	0.491164	0.313028	0.255948	-0.289206	0.295805	0.473755	0.0744352	0.169138	0.546771	-0.000674106	0.998098
ENSGALG00000053318		bisque4	0.702079	0.00352374	0.844138	7.57918e-05	-0.398535	0.141186	0.540785	0.0373867	-0.635843	0.0108397	0.377993	0.164788	-0.362933	0.18366	0.259872	0.349595	0.432866	0.10704	-0.198753	0.47763	-0.301665	0.274527	-0.394451	0.145685	0.435321	0.104842	-0.0384953	0.891658	0.187829	0.502633	-0.339903	0.215141	-0.0588978	0.834838	0.105223	0.708992	0.128977	0.646871	-0.0836188	0.767018	0.126273	0.653844	-0.297399	0.281707	-0.309942	0.260916
ENSGALG00000050548		bisque4	0.609156	0.0159331	0.58156	0.022963	-0.565443	0.0280381	0.541292	0.0371737	-0.572341	0.0257718	0.611599	0.0154021	-0.424876	0.114413	0.400632	0.138913	0.0466323	0.868923	-0.237116	0.394821	-0.180433	0.519897	-0.217017	0.43721	0.389294	0.151503	0.155346	0.580378	0.168362	0.548639	-0.325047	0.237154	-0.374146	0.169482	0.355427	0.19357	0.238619	0.391741	0.218391	0.43424	0.0411531	0.884223	-0.0825837	0.76983	-0.10545	0.708388
ENSGALT00000106698	NA	bisque4	0.414168	0.124834	0.559708	0.0300343	0.0727433	0.796691	0.391349	0.149166	-0.42114	0.117977	-0.113474	0.687197	-0.123526	0.660954	-0.112408	0.69	0.542972	0.0364743	-0.0457301	0.87144	0.154319	0.582915	-0.437675	0.102765	0.439879	0.100847	-0.240429	0.38805	-0.0989702	0.725649	-0.0423019	0.881012	0.0249963	0.929539	0.0552588	0.844925	0.305989	0.267366	-0.132076	0.638916	-0.227808	0.414171	0.0120528	0.965995	-0.472726	0.0751552
ENSGALG00000011855	RHOJ	bisque4	0.610003	0.0157476	0.719946	0.00247324	-0.251466	0.365951	0.24413	0.380563	-0.37333	0.170489	0.187279	0.503906	-0.302341	0.2734	0.337647	0.218398	0.700031	0.00366389	-0.116535	0.679169	-0.333957	0.223791	-0.251059	0.366754	0.0631997	0.822945	0.0736683	0.794156	0.0152301	0.957038	-0.0629651	0.823593	0.26544	0.338989	-0.249983	0.368879	0.0722012	0.798177	-0.210535	0.451352	0.194319	0.487704	-0.239714	0.389506	-0.163951	0.559309
ENSGALG00000013546		bisque4	0.425019	0.114278	0.463809	0.0816055	-0.666272	0.00668547	0.403715	0.135616	-0.461898	0.0830375	0.667835	0.00651237	-0.613127	0.0150769	0.398628	0.141084	-0.0137553	0.961195	-0.326211	0.23538	-0.474468	0.0739391	-0.140761	0.616812	-0.0316046	0.910973	0.366326	0.179291	0.356969	0.191506	-0.149655	0.594489	-0.221988	0.426517	0.0031645	0.99107	0.467954	0.0785603	-0.0180318	0.949143	0.743629	0.00148331	-0.145559	0.60473	0.0504742	0.858221
ENSGALG00000029983	ANGPT1	bisque4	0.628163	0.0121523	0.863109	3.42047e-05	-0.606447	0.0165383	0.531556	0.0414246	-0.64793	0.00900038	0.612292	0.0152539	-0.749725	0.00128915	0.48108	0.0694519	0.282344	0.307924	-0.286181	0.301112	-0.503005	0.0559752	-0.414072	0.12493	0.129553	0.645391	0.190229	0.497087	0.290199	0.294075	-0.103988	0.712271	-0.101201	0.719693	-0.257935	0.353327	0.601915	0.0175905	-0.159873	0.569255	0.493235	0.0617203	0.03683	0.896321	-0.182525	0.514986
ENSGALG00000005438	PARVA	bisque4	0.70168	0.00355073	0.813935	0.000221876	-0.73934	0.00163354	0.519825	0.0470145	-0.660846	0.00731473	0.814151	0.000220324	-0.528935	0.0426283	0.674387	0.0058248	0.193472	0.489642	-0.428117	0.111381	-0.392761	0.147574	-0.410991	0.128046	0.123854	0.660103	0.461111	0.0836322	0.140113	0.618451	0.00142684	0.995973	-0.278757	0.314374	-0.0349585	0.901565	0.252148	0.36461	-0.0675294	0.811011	0.266052	0.337835	-0.0315896	0.911015	-0.0673278	0.811565
ENSGALT00000100586	NA	bisque4	0.475508	0.0732201	0.693216	0.00416255	-0.229725	0.410147	0.196835	0.481976	-0.450957	0.0915817	0.441059	0.0998298	-0.517951	0.0479563	0.395265	0.144781	0.238511	0.391962	-0.0132713	0.962559	-0.551544	0.0330586	-0.272024	0.326687	-0.0188373	0.946874	0.147865	0.598956	-0.161155	0.566121	-0.232366	0.404635	0.0505841	0.857915	-0.237251	0.394542	0.554986	0.031757	-0.0602572	0.831076	0.0377573	0.893724	-0.236864	0.395337	-0.28469	0.30375
ENSGALT00000042418	NA	bisque4	0.415797	0.123207	0.504188	0.055307	-0.550637	0.0334084	0.445613	0.0959724	-0.485002	0.0668851	0.632259	0.0114378	-0.321027	0.243342	0.396631	0.143272	0.106226	0.70633	-0.381891	0.160122	-0.318317	0.247569	-0.305238	0.268601	0.197574	0.480299	0.0613762	0.827982	0.22081	0.42904	-0.215575	0.440337	-0.184726	0.509843	0.188196	0.501783	0.119781	0.67069	-0.196449	0.482853	0.660309	0.00737943	-0.210357	0.451744	-0.0236384	0.933359
ENSGALG00000010738	TC2N	bisque4	0.644171	0.00954406	0.568965	0.0268627	-0.245211	0.37839	0.23523	0.398702	-0.217062	0.437111	0.0525986	0.852313	-0.17874	0.523887	0.394408	0.145732	0.746087	0.00140239	-0.231493	0.406453	-0.235404	0.398343	-0.207037	0.459078	0.0703574	0.803236	0.187868	0.502542	-0.0252547	0.928813	-0.0162799	0.954079	-0.10819	0.701128	-0.135654	0.629775	0.00763982	0.978442	-0.138923	0.621465	-0.112563	0.689593	-0.119384	0.671725	0.0303579	0.914472
ENSGALG00000033816	KCTD12	bisque4	0.697373	0.0038524	0.643479	0.00964678	-0.615415	0.0146001	0.178265	0.525008	-0.383152	0.158631	0.612679	0.0151717	-0.40936	0.129718	0.649748	0.00874637	0.493779	0.0613898	-0.237024	0.395009	-0.469042	0.0777746	0.00643528	0.981841	-0.150855	0.591503	0.453667	0.0894096	0.09183	0.74481	-0.00897058	0.974688	-0.00688131	0.980582	-0.1172	0.67743	0.125809	0.655043	0.140739	0.616868	0.411502	0.127526	-0.467724	0.0787265	0.0909781	0.747106
ENSGALG00000044069		bisque4	0.725403	0.00220828	0.615124	0.0146601	-0.529137	0.0425348	0.511375	0.0513727	-0.560277	0.0298316	0.464349	0.0812036	-0.402548	0.136858	0.387975	0.153015	0.462963	0.0822374	-0.22788	0.41402	-0.320844	0.243626	-0.298132	0.280466	0.540163	0.037649	-0.00843839	0.976189	0.576659	0.0244255	-0.392604	0.147752	-0.00784469	0.977864	0.0204218	0.942412	-0.2413	0.386281	-0.0181542	0.948798	-0.0971711	0.730463	-0.0513273	0.855848	-0.0901027	0.749467
ENSGALG00000006527	CRTAM	bisque4	0.427679	0.111787	0.492273	0.0623087	-0.285505	0.302306	0.376868	0.166152	-0.417773	0.121255	0.211302	0.449668	-0.413993	0.125009	0.171863	0.540232	0.168595	0.548076	-0.203595	0.466741	-0.174234	0.534571	-0.403884	0.135436	0.0179135	0.949477	0.54444	0.0358715	-0.0254223	0.928341	0.0901139	0.749437	-0.209154	0.454394	-0.169426	0.546077	0.31302	0.255961	-0.163041	0.561524	-0.146525	0.60231	0.326325	0.235207	-0.193293	0.49005
ENSGALG00000005601		bisque4	0.484085	0.0674792	0.40734	0.131807	-0.389254	0.151548	0.4944	0.0610138	-0.516987	0.0484464	0.405807	0.133409	-0.346717	0.205493	0.145684	0.604416	0.319869	0.245143	-0.227683	0.414435	-0.226451	0.417033	-0.333303	0.224754	0.290634	0.293319	0.100031	0.722814	0.140183	0.618274	-0.414317	0.124684	-0.199468	0.476014	0.330426	0.229028	0.0422715	0.881097	-0.189667	0.498382	0.51129	0.0514178	-0.0257762	0.927346	-0.172678	0.538283
ENSGALG00000011717		bisque4	0.691184	0.00432122	0.708553	0.00310856	-0.430442	0.10924	0.34936	0.201827	-0.42831	0.111202	0.485847	0.0663411	-0.324724	0.237647	0.56372	0.0286271	0.384142	0.157468	-0.22176	0.427004	-0.457783	0.0861816	-0.191184	0.494889	0.140249	0.618106	0.163611	0.560135	-0.046753	0.868587	-0.237442	0.394151	0.0905826	0.748173	0.117312	0.677137	0.211898	0.448359	-0.0812254	0.773524	0.06978	0.804822	-0.42755	0.111907	-0.0296189	0.916548
ENSGALG00000026973	KIF3C	bisque4	0.63884	0.0103586	0.602957	0.017344	-0.320298	0.244474	0.428276	0.111233	-0.45705	0.0867504	0.158232	0.573277	-0.50856	0.0528885	0.148084	0.598408	0.363452	0.182987	0.108475	0.700375	-0.181666	0.517	-0.103976	0.712304	0.230097	0.409369	0.126836	0.652391	0.00718769	0.979718	-0.309452	0.261711	-0.265814	0.338285	0.245017	0.378779	0.343778	0.209619	0.251778	0.365338	0.073029	0.795908	0.149868	0.593958	-0.215968	0.439482
ENSGALG00000011490	CMTM6	bisque4	0.774333	0.000701826	0.764163	0.000910093	-0.428538	0.110991	0.618571	0.0139614	-0.782202	0.000568794	0.543212	0.0363754	-0.519064	0.0473952	0.328621	0.231736	0.612808	0.0151444	-0.341227	0.213245	-0.200937	0.472704	-0.643527	0.00963971	0.384832	0.156659	0.321239	0.243012	0.018442	0.947988	-0.269678	0.331041	-0.214729	0.442177	0.00800453	0.977413	0.21103	0.450264	-0.210198	0.452094	-0.0142193	0.959887	0.104894	0.709865	-0.414077	0.124925
ENSGALG00000014689	FAM131B	bisque4	0.416218	0.12279	0.593453	0.0196916	-0.327763	0.233028	0.0835668	0.767159	-0.357298	0.191069	0.323708	0.239203	-0.429558	0.110051	0.248048	0.37272	0.217968	0.435154	0.0594284	0.833369	-0.335604	0.221372	-0.0330037	0.907047	-0.202508	0.469175	0.429285	0.110302	0.0258302	0.927194	0.0524407	0.852752	0.19018	0.497201	-0.370258	0.174314	0.155322	0.580439	0.143268	0.610488	0.213804	0.444192	-0.175401	0.531794	-0.186507	0.505699
ENSGALG00000035854		bisque4	0.699122	0.00372754	0.730473	0.00198297	-0.687735	0.0046015	0.788728	0.000474738	-0.680871	0.00520207	0.560169	0.0298702	-0.516083	0.0489094	0.357419	0.190907	0.147036	0.601029	-0.477652	0.0717537	-0.402114	0.137321	-0.477439	0.0718982	0.521841	0.0460161	0.107985	0.701673	0.563264	0.0287844	-0.311976	0.257635	-0.278626	0.314611	0.254712	0.359586	0.268572	0.333105	-0.228854	0.411974	0.296539	0.283168	-0.0650305	0.817894	-0.0707569	0.802139
ENSGALG00000001442	OPCML	bisque4	0.636859	0.0106746	0.770382	0.000777544	-0.177393	0.527069	0.302726	0.272761	-0.492398	0.0622316	0.16729	0.551224	-0.265864	0.338191	0.197732	0.47994	0.615292	0.0146254	0.0949282	0.736478	-0.161516	0.56524	-0.230945	0.407596	0.248843	0.37114	-0.101535	0.718801	-0.140891	0.616485	-0.132444	0.637974	0.0641352	0.820363	0.0994303	0.724419	0.190235	0.497072	0.077711	0.783102	0.076747	0.785735	-0.199097	0.476852	-0.37345	0.17034
ENSGALG00000023580	CLDN19	bisque4	0.716389	0.00265925	0.866561	2.92249e-05	-0.420391	0.118701	0.668994	0.0063863	-0.724597	0.00224591	0.387168	0.153945	-0.40901	0.130077	0.234665	0.399868	0.556207	0.0313044	-0.326413	0.235074	-0.193999	0.488436	-0.572231	0.0258066	0.558016	0.0306431	-0.126831	0.652404	0.300689	0.27616	-0.215948	0.439525	-0.0929361	0.741833	0.0672011	0.811914	0.256716	0.355687	-0.220688	0.429301	0.196661	0.482372	-0.125563	0.655679	-0.368241	0.176855
ENSGALG00000004498	SLC2A10	bisque4	0.592826	0.0198545	0.844427	7.49365e-05	-0.576562	0.0244552	0.587479	0.0212869	-0.687037	0.0046599	0.641292	0.00997746	-0.618317	0.014012	0.436144	0.104113	0.0932553	0.740974	-0.354526	0.194782	-0.478913	0.0709006	-0.535608	0.0396138	0.328077	0.232555	0.188677	0.50067	0.35774	0.190481	-0.322438	0.241159	-0.168146	0.549159	-0.245839	0.377131	0.218166	0.434726	-0.217524	0.436113	0.11317	0.687998	0.0295447	0.916756	-0.225915	0.418167
ENSGALG00000035065	FAM110B	bisque4	0.675026	0.00576088	0.766791	0.000852014	-0.57172	0.0259698	0.443236	0.097973	-0.583391	0.0224343	0.653581	0.00822909	-0.513295	0.0503573	0.583189	0.0224922	0.198616	0.47794	-0.3262	0.235397	-0.462659	0.0824651	-0.401953	0.137493	-0.0440664	0.876083	0.680136	0.00526983	-0.11562	0.681567	-0.0696238	0.805251	-0.0108081	0.969505	-0.100516	0.72152	0.203184	0.467662	-0.222657	0.425089	0.0940257	0.738903	-0.0142581	0.959778	-0.105299	0.70879
ENSGALG00000010293	RBP	bisque4	0.509325	0.0524734	0.394883	0.145205	-0.269351	0.33165	0.495776	0.0601866	-0.506241	0.0541615	0.220913	0.428818	-0.161913	0.56427	0.0201969	0.943046	0.464447	0.0811315	-0.41314	0.125866	-0.272509	0.325791	-0.512896	0.0505671	0.625987	0.0125457	-0.11304	0.688338	0.64427	0.00952942	-0.312241	0.257209	-0.271817	0.32707	0.0711507	0.801059	-0.0169823	0.9521	-0.25254	0.363838	-0.148946	0.596258	-0.314388	0.253777	-0.234426	0.400362
ENSGALG00000005352	GATA5	bisque4	0.400077	0.139512	0.604281	0.0170351	-0.083115	0.768386	0.282302	0.308	-0.461825	0.0830922	0.152398	0.587671	-0.387714	0.153315	0.0421139	0.881537	0.235321	0.398513	0.0153075	0.95682	-0.202934	0.468222	-0.336576	0.219955	0.200029	0.474749	0.0620053	0.826244	-0.0367812	0.896458	-0.120655	0.668415	-0.0948107	0.736794	-0.167095	0.551694	0.511837	0.0511271	0.0419236	0.882069	-0.225728	0.418563	-0.0715225	0.800038	-0.43849	0.102053
ENSGALG00000047383		bisque4	0.343675	0.209766	0.670148	0.00626272	-0.395607	0.144402	0.415759	0.123246	-0.564437	0.0283809	0.478284	0.0713251	-0.511103	0.0515175	0.2028	0.468522	0.113842	0.686232	-0.207842	0.457294	-0.3134	0.255353	-0.412486	0.126528	0.269632	0.331128	-0.104579	0.710701	0.370765	0.173678	-0.222679	0.425042	-0.0923625	0.743376	-0.287529	0.298741	0.277341	0.316941	-0.141851	0.614058	0.433222	0.106719	-0.0325491	0.908322	-0.299124	0.27879
ENSGALG00000031274	SLC4A8	bisque4	0.516735	0.048575	0.564275	0.0284361	-0.542145	0.0368171	0.308022	0.264037	-0.371746	0.172455	0.674326	0.00583091	-0.367745	0.177484	0.732437	0.00190085	0.138795	0.621789	-0.380725	0.161508	-0.651377	0.0085235	-0.288705	0.29668	-0.0605382	0.830299	0.333076	0.225089	0.0896099	0.750797	0.0888347	0.752891	0.289912	0.294574	-0.041884	0.882179	0.335756	0.221151	-0.407714	0.131418	0.256628	0.355858	-0.257643	0.353892	0.150637	0.592044
ENSGALG00000006482	FAH	bisque4	-0.601405	0.017712	-0.646856	0.00915322	0.319974	0.244979	-0.624093	0.0128963	0.602693	0.0174063	-0.257749	0.353688	0.393286	0.146986	-0.134087	0.633772	-0.324126	0.238563	0.118214	0.674779	0.172782	0.538034	0.456605	0.0870971	-0.530002	0.0421354	0.113485	0.687169	-0.141283	0.615494	0.36761	0.177656	0.324969	0.237272	-0.340115	0.214836	-0.235019	0.399138	0.098312	0.727409	-0.0634293	0.822311	-0.184513	0.510338	0.310049	0.260743
ENSGALG00000019663	ACBD7	bisque4	0.705649	0.00328967	0.782239	0.00056822	-0.749714	0.00128947	0.703891	0.00340334	-0.631257	0.0116094	0.610514	0.0156363	-0.665932	0.00672364	0.503501	0.0556942	0.158887	0.57167	-0.492525	0.0621539	-0.416424	0.122586	-0.427576	0.111883	0.168892	0.547363	0.453414	0.0896115	0.290538	0.293486	-0.0855969	0.761652	-0.368065	0.177078	0.0572546	0.83939	0.523232	0.045337	-0.192661	0.491498	0.436837	0.103501	0.104918	0.7098	-0.00318412	0.991014
ENSGALG00000009429	RXFP1	bisque4	0.426194	0.113173	0.571276	0.0261123	0.0140086	0.960481	0.198582	0.478015	-0.373743	0.169978	0.0788566	0.779977	-0.191614	0.4939	0.119718	0.670855	0.686251	0.0047264	-0.0890864	0.752211	-0.258977	0.351316	-0.398645	0.141066	0.116673	0.678807	-0.106429	0.705793	-0.119345	0.671827	0.0430131	0.879025	0.353252	0.196505	-0.173468	0.536397	0.398903	0.140785	-0.364944	0.181063	0.124262	0.659047	-0.312166	0.25733	-0.36564	0.180169
ENSGALG00000037138	KCNQ1	bisque4	0.547638	0.0345839	0.709103	0.00307518	-0.596199	0.0189897	0.41386	0.125142	-0.56763	0.0273038	0.597264	0.0187228	-0.680706	0.00521718	0.406196	0.133001	0.260285	0.348802	-0.187063	0.504408	-0.472545	0.0752828	-0.267571	0.334979	-0.00878682	0.975206	0.298634	0.279618	0.21404	0.443676	-0.217736	0.435655	-0.0987952	0.726117	-0.192998	0.490727	0.282345	0.307924	-0.0962871	0.732832	0.711284	0.00294559	0.041238	0.883985	-0.132506	0.637815
ENSGALT00000046927	NA	bisque4	0.617127	0.0142508	0.601765	0.0176261	-0.301839	0.274237	0.302479	0.27317	-0.546679	0.0349662	0.417549	0.121475	-0.202376	0.469472	0.246762	0.375285	0.545773	0.0353304	0.0256696	0.927646	-0.180858	0.518897	-0.166095	0.554112	0.342087	0.212019	-0.111294	0.692933	0.0859969	0.760568	-0.184825	0.509613	0.301485	0.274828	0.26321	0.343216	-0.0328637	0.90744	0.0835639	0.767167	0.213294	0.445305	-0.406075	0.133128	-0.307541	0.264822
ENSGALG00000030397	TRIM27.1	bisque4	0.348404	0.203149	0.491267	0.0629276	-0.30625	0.266936	0.528206	0.0429676	-0.499467	0.0580086	0.290424	0.293683	-0.150621	0.592084	0.0937795	0.739564	-0.0252981	0.928691	-0.319791	0.245264	0.0727184	0.796759	-0.46381	0.0816045	0.542366	0.0367253	-0.0325423	0.908341	0.331785	0.227003	0.0179779	0.949295	-0.236317	0.396463	0.107855	0.702016	0.117721	0.676066	-0.0602539	0.831085	-0.283192	0.306412	0.0670923	0.812214	-0.2433	0.382235
ENSGALG00000033960	ADGRB1	bisque4	0.119576	0.671226	0.429675	0.109943	0.0606258	0.830057	0.454272	0.0889301	-0.47386	0.0743619	0.0479199	0.865334	-0.349712	0.201342	-0.227781	0.414229	-0.0260062	0.926699	0.00547495	0.98455	-0.0019338	0.994543	-0.532228	0.0411203	0.356792	0.191743	-0.19059	0.496255	-0.0816661	0.772325	-0.253676	0.361611	0.0277954	0.92167	0.0227674	0.93581	0.488376	0.0647319	-0.308416	0.263394	0.0467918	0.868479	0.315064	0.252702	-0.530926	0.0417117
ENSGALG00000054150	GPR27	bisque4	0.426615	0.112779	0.637537	0.0105657	-0.316747	0.250038	0.30301	0.272287	-0.397306	0.14253	0.242892	0.383058	-0.443594	0.0976693	0.235217	0.398729	0.090889	0.747346	-0.0595723	0.832971	-0.311943	0.257688	-0.244929	0.378955	-0.0620858	0.826021	0.367205	0.178171	-0.0424583	0.880575	0.109167	0.698547	-0.0846842	0.764127	-0.143743	0.609292	0.470582	0.0766716	-0.0389563	0.890368	0.101695	0.718375	0.084424	0.764833	-0.180435	0.519892
ENSGALG00000002846	NEURL1B	bisque4	0.640122	0.0101579	0.811116	0.000242882	-0.311647	0.258164	0.316137	0.251002	-0.460453	0.084132	0.255562	0.357931	-0.517564	0.048153	0.337692	0.218332	0.551344	0.0331355	-0.00849047	0.976042	-0.36362	0.182771	-0.234509	0.400191	0.153705	0.584434	-0.0166578	0.953014	0.0213018	0.939935	-0.314403	0.253753	-0.197862	0.479646	-0.210489	0.451454	0.264645	0.340492	0.0669476	0.812612	0.162937	0.561775	-0.0482694	0.86436	-0.243293	0.382248
ENSGALG00000002631	LRRC75A	bisque4	0.341815	0.212406	0.624621	0.0127978	0.0554803	0.84431	0.206836	0.459523	-0.373237	0.170603	-0.00680763	0.98079	-0.177341	0.527194	-0.0103548	0.970784	0.448123	0.0938922	0.00528171	0.985095	-0.182309	0.515491	-0.398154	0.141602	0.132096	0.638863	-0.0769334	0.785226	-0.199115	0.476812	-0.114319	0.684979	0.110781	0.694287	-0.204771	0.464117	0.217765	0.435591	-0.247147	0.374516	0.0148335	0.958156	-0.169155	0.54673	-0.443244	0.0979659
ENSGALT00000108043	NA	bisque4	-0.373082	0.170795	-0.514522	0.0497164	0.230404	0.408726	-0.138969	0.62135	0.377107	0.165862	-0.248957	0.370914	0.330111	0.229499	-0.135932	0.629067	-0.0283744	0.920043	-0.27486	0.321468	0.439759	0.100951	0.0150464	0.957556	-0.126729	0.652666	0.0461293	0.870326	-0.229121	0.411413	0.00409857	0.988434	-0.18099	0.518587	-0.0717464	0.799424	-0.331386	0.227597	-0.226437	0.417063	-0.0293824	0.917212	0.216578	0.438159	0.243151	0.382535
ENSGALG00000034349		bisque4	0.426089	0.113271	0.609842	0.0157827	-0.475625	0.0731398	0.465044	0.0806893	-0.672485	0.00601819	0.639391	0.0102719	-0.716581	0.00264894	0.208869	0.455023	-0.076812	0.785557	0.00467222	0.986815	-0.334125	0.223543	-0.29004	0.294351	0.0628707	0.823853	0.32341	0.239662	-0.0474927	0.866525	-0.344136	0.209115	-0.197883	0.479599	0.120802	0.66803	0.49892	0.0583276	0.0654345	0.81678	0.567364	0.0273923	0.197872	0.479624	-0.355076	0.194042
ENSGALG00000037262	HOXC8	bisque4	0.495207	0.0605279	0.699651	0.00369043	-0.230204	0.409143	0.493809	0.0613715	-0.590974	0.0203419	0.241762	0.385344	-0.210096	0.452318	0.0982404	0.727601	0.291993	0.290962	-0.293194	0.288892	-0.100076	0.722693	-0.612692	0.015169	0.359759	0.18781	0.182867	0.514185	0.0575576	0.83855	-0.00761628	0.978509	-0.144137	0.608302	-0.0693682	0.805954	0.121166	0.667085	-0.266841	0.336351	-0.200587	0.473491	-0.0133287	0.962398	-0.407194	0.13196
ENSGALG00000019384	MAPK12	bisque4	0.476509	0.072533	0.556544	0.0311804	-0.561831	0.0292831	0.637689	0.0105414	-0.599003	0.018293	0.650187	0.00868581	-0.289014	0.296139	0.383208	0.158565	-0.143407	0.610137	-0.356846	0.19167	-0.217657	0.435825	-0.436099	0.104153	0.46566	0.0802353	0.0709474	0.801616	0.202776	0.468575	-0.284417	0.304233	-0.258924	0.351419	0.436239	0.104029	0.0385872	0.891401	-0.166253	0.553731	0.170486	0.543531	0.0398678	0.887817	-0.0914814	0.74575
ENSGALG00000033256	PCSK5	bisque4	0.366275	0.179356	0.697988	0.0038081	-0.44546	0.0961008	0.366553	0.179001	-0.536757	0.0391109	0.67016	0.00626143	-0.257018	0.355103	0.490948	0.0631253	0.0358396	0.899096	-0.422062	0.117091	-0.213602	0.444633	-0.499894	0.0577603	0.114989	0.68322	0.185642	0.507708	-0.0343605	0.903242	0.123208	0.661779	-0.0894658	0.751186	-0.16442	0.55817	0.224689	0.420764	-0.248949	0.370929	0.226871	0.416147	-0.151296	0.590407	-0.192497	0.491873
ENSGALG00000007160		bisque4	0.810619	0.000246751	0.633425	0.0112404	-0.475306	0.0733593	0.434101	0.105931	-0.403564	0.135776	0.22447	0.42123	-0.373143	0.17072	0.408675	0.130424	0.71925	0.00250878	-0.26086	0.3477	-0.276698	0.318111	-0.205813	0.461797	0.127838	0.649807	0.374692	0.168811	0.126195	0.654046	-0.054395	0.847323	-0.142034	0.613597	0.0780078	0.782292	0.105995	0.706944	-0.065402	0.81687	0.109271	0.698273	-0.0439569	0.876389	0.0251799	0.929023
ENSGALG00000016419	ASAP2	bisque4	0.676202	0.00564479	0.724172	0.00226596	-0.621849	0.0133211	0.275696	0.319938	-0.442526	0.0985759	0.538386	0.0384065	-0.738656	0.00165859	0.577093	0.0242932	0.453147	0.0898242	-0.0921117	0.744051	-0.532857	0.0408365	-0.0687557	0.807637	-0.217255	0.436694	0.48077	0.0696583	0.0944763	0.737692	-0.114746	0.683858	-0.0418869	0.882172	-0.300139	0.277083	0.305154	0.268739	0.0608845	0.829341	0.591585	0.0201802	0.0613909	0.827941	0.0146004	0.958813
ENSGALG00000049487	KCNK15	bisque4	0.384986	0.15648	0.7003	0.00364527	-0.326431	0.235046	0.214105	0.443534	-0.584485	0.0221226	0.488256	0.064808	-0.486787	0.0657398	0.187362	0.503714	0.234785	0.399619	0.109161	0.698563	-0.0998852	0.723204	-0.220212	0.430322	0.0749816	0.790561	0.0656904	0.816075	-0.0296839	0.916365	-0.105884	0.707238	-0.119882	0.670427	-0.245476	0.377857	0.167277	0.551255	0.264022	0.341673	0.396776	0.143112	0.0533281	0.850286	-0.457308	0.0865496
ENSGALG00000004199	TMEM184A	bisque4	0.231363	0.406724	0.450265	0.0921422	0.110766	0.694327	0.0932741	0.740923	-0.33977	0.215332	0.029048	0.918151	-0.121691	0.665719	-0.0116275	0.967194	0.541455	0.0371054	0.104949	0.709719	0.237264	0.394517	-0.340604	0.214135	0.0470049	0.867885	-0.00524176	0.985208	-0.418557	0.120486	0.128183	0.648917	0.209982	0.45257	-0.254395	0.360205	0.0276749	0.922009	-0.0971129	0.730619	0.0121926	0.965601	0.232401	0.404562	-0.486333	0.0660296
ENSGALT00000042351	NA	bisque4	0.259016	0.351242	0.453234	0.0897545	-0.38417	0.157435	0.443768	0.0975227	-0.561397	0.0294356	0.516115	0.0488932	-0.249779	0.369284	0.107953	0.701756	-0.0225316	0.936473	-0.232617	0.404113	0.0175293	0.950559	-0.359005	0.188805	0.448784	0.0933497	-0.181761	0.516777	0.365273	0.18064	-0.0728609	0.796368	-0.148052	0.598489	0.123832	0.660162	0.146223	0.603065	0.0198557	0.944006	0.327922	0.232789	-0.064931	0.818168	-0.292457	0.290162
ENSGALG00000010179	RFX3	bisque4	-0.326368	0.235142	-0.567599	0.0273139	0.263176	0.34328	-0.413712	0.125291	0.519611	0.0471215	-0.437619	0.102815	0.438512	0.102033	-0.251955	0.364989	-0.0842306	0.765358	0.46968	0.077316	0.511597	0.0512544	0.703422	0.00343417	-0.133958	0.634101	-0.30128	0.275172	-0.163514	0.560373	0.0946515	0.737221	0.143008	0.611142	0.403914	0.135404	-0.489443	0.0640622	0.559604	0.0300716	0.0533354	0.850266	0.050689	0.857624	0.280288	0.311612
ENSGALG00000028822	RNF152	bisque4	0.546634	0.0349844	0.672525	0.00601401	-0.433667	0.106319	0.476309	0.0726696	-0.623415	0.0130235	0.474336	0.0740309	-0.62427	0.0128632	0.263656	0.342368	0.456445	0.0872221	-0.12346	0.661125	-0.232285	0.404802	-0.363639	0.182746	0.349551	0.201564	-0.13556	0.630015	0.336543	0.220002	-0.274507	0.322114	-0.126114	0.654254	-0.132695	0.637331	0.326979	0.234215	-0.00983167	0.972259	0.44062	0.100207	0.143946	0.608782	-0.307002	0.265702
ENSGALG00000023781	TREM2	bisque4	0.562295	0.029121	0.704293	0.00337707	-0.121517	0.666172	0.246778	0.375251	-0.526515	0.0437627	0.268877	0.332537	-0.219918	0.430953	0.211896	0.448364	0.485649	0.0664684	0.0112979	0.968124	-0.257206	0.354739	-0.392425	0.147952	0.141674	0.614507	0.216165	0.439056	-0.221299	0.42799	-0.0601665	0.831327	0.342814	0.210985	-0.097212	0.730354	0.0376949	0.893899	-0.176403	0.529416	-0.199865	0.475119	-0.199784	0.475301	-0.433707	0.106283
ENSGALG00000024490		bisque4	0.433124	0.106807	0.521116	0.0463733	-0.25587	0.35733	0.189779	0.498124	-0.351669	0.198658	0.238817	0.391336	-0.407518	0.131622	0.295139	0.285554	0.454416	0.0888159	-0.133801	0.634501	-0.125358	0.656208	-0.245129	0.378554	-0.0847007	0.764082	0.30149	0.274821	-0.0106297	0.970009	0.423341	0.115868	0.00482617	0.986381	-0.315151	0.252564	0.629302	0.0119502	0.00554732	0.984346	0.0503432	0.858586	0.0890115	0.752413	-0.182846	0.514234
ENSGALG00000011250	ASIC4	bisque4	0.75689	0.00108773	0.844086	7.59451e-05	-0.323531	0.239475	0.566704	0.0276128	-0.61692	0.0142927	0.277492	0.316666	-0.294613	0.286454	0.299012	0.278979	0.711655	0.00292395	-0.262476	0.344612	-0.144703	0.606879	-0.510498	0.0518412	0.414355	0.124646	-0.0340602	0.904084	-0.0184143	0.948066	-0.134474	0.632783	-0.0653592	0.816988	0.14247	0.612498	0.205985	0.461415	-0.229207	0.411232	0.111029	0.693633	-0.108402	0.700568	-0.317767	0.248432
ENSGALG00000039146	CCR4	bisque4	0.497938	0.0589039	0.733327	0.00186451	-0.391495	0.149001	0.421605	0.11753	-0.503877	0.055482	0.408006	0.131116	-0.253669	0.361624	0.318448	0.247363	0.345736	0.206865	-0.274016	0.323016	-0.195806	0.484314	-0.353705	0.195891	0.241441	0.385995	-0.117501	0.676642	0.0405735	0.885843	-0.0647433	0.818686	-0.235332	0.398492	0.112096	0.690822	0.2948	0.286135	-0.107853	0.70202	0.503594	0.055642	-0.273523	0.323923	-0.203289	0.467427
ENSGALG00000011296		bisque4	0.357081	0.191357	0.461131	0.083617	0.00914168	0.974205	0.093969	0.739055	-0.279438	0.313144	0.0283632	0.920075	-0.183209	0.513384	0.0871163	0.757537	0.49516	0.060556	-0.0283844	0.920015	-0.272519	0.325773	-0.33226	0.226298	-0.0310329	0.912577	0.206093	0.461172	-0.198008	0.479315	-0.0842866	0.765206	-0.0162801	0.954079	-0.278058	0.31564	0.0765515	0.786269	-0.221936	0.426627	-0.100643	0.721181	-0.0790948	0.779327	-0.298484	0.279871
ENSGALG00000016810	SH3RF3	bisque4	0.422026	0.117125	0.752603	0.00120492	-0.410483	0.128565	0.243499	0.381833	-0.527882	0.0431189	0.591327	0.0202483	-0.551668	0.0330108	0.399855	0.139752	0.0331042	0.906765	-0.0913578	0.746083	-0.498471	0.0585906	-0.245525	0.377759	-0.0804555	0.77562	0.238258	0.392479	-0.00319766	0.990976	0.033855	0.904659	0.0176697	0.950163	-0.24185	0.385165	0.677193	0.00554846	0.0275988	0.922223	0.339104	0.216291	-0.287962	0.29798	-0.26861	0.333035
ENSGALG00000050887	CACNB3	bisque4	0.57483	0.0249889	0.848129	6.46831e-05	-0.473762	0.0744303	0.494655	0.0608597	-0.66409	0.00693318	0.60874	0.016025	-0.574232	0.0251755	0.413635	0.125369	0.20965	0.453301	-0.347859	0.203903	-0.426478	0.112907	-0.524275	0.0448323	0.0448107	0.874005	0.395288	0.144755	-0.0759869	0.787812	-0.0869496	0.757989	-0.111528	0.692318	-0.170959	0.542398	0.567004	0.0275123	-0.264864	0.340079	0.331125	0.227986	-0.124336	0.658855	-0.301547	0.274724
ENSGALG00000038549		bisque4	-0.570614	0.0263256	-0.513291	0.0503594	0.286421	0.300689	-0.302939	0.272406	0.423786	0.115445	-0.266853	0.336327	0.200134	0.474512	-0.155576	0.579811	-0.33232	0.226209	0.0306162	0.913747	0.417718	0.121309	0.136594	0.62738	-0.323279	0.239863	0.0400789	0.887227	-0.18636	0.50604	0.442363	0.0987145	0.26033	0.348717	-0.330611	0.228752	-0.0356532	0.899618	-0.119863	0.670478	-0.0804047	0.775758	0.48692	0.0656548	0.186027	0.506813
ENSGALG00000037193	HECW1	bisque4	0.740812	0.00158067	0.619376	0.0138021	-0.297865	0.280918	0.345536	0.207145	-0.37693	0.166078	0.141494	0.614961	-0.345598	0.207058	0.336745	0.219708	0.808448	0.00026425	-0.132797	0.63707	-0.258264	0.352693	-0.205187	0.463189	0.172207	0.53941	0.14306	0.611012	0.0758794	0.788106	-0.0887493	0.753122	0.135508	0.630147	-0.0203685	0.942562	0.152857	0.586534	-0.103749	0.712907	0.0285074	0.91967	-0.108628	0.699971	-0.0908644	0.747413
ENSGALG00000028978	BTBD19	bisque4	0.687005	0.00466257	0.531199	0.041587	-0.525603	0.0441957	0.392625	0.147728	-0.259712	0.349903	0.169773	0.545244	-0.480843	0.0696097	0.431413	0.108355	0.504016	0.0554035	-0.205593	0.462286	-0.356284	0.192422	-0.0781667	0.781859	-0.00593734	0.983245	0.403501	0.135842	0.218982	0.432967	-0.0882268	0.754534	-0.203034	0.467997	-0.017026	0.951977	0.107605	0.702678	-0.0562561	0.842159	0.241577	0.385718	0.202149	0.46998	0.206514	0.460238
ENSGALT00000105044	NA	bisque4	-0.199245	0.476517	-0.347043	0.205039	0.368941	0.175971	-0.00190388	0.994627	0.126561	0.6531	-0.279632	0.312793	0.476805	0.0723303	-0.235686	0.397762	0.00390262	0.988987	-0.164605	0.557721	0.393705	0.146517	-0.287579	0.298653	0.10412	0.71192	0.122424	0.663814	-0.402873	0.136511	0.176443	0.529322	0.0293121	0.917409	0.241551	0.385771	-0.268967	0.332368	-0.384867	0.156618	-0.589924	0.0206225	0.197854	0.479665	-0.0763745	0.786752
ENSGALT00000095534	NA	bisque4	-0.46136	0.0834441	-0.587221	0.0213579	0.348513	0.202998	-0.222222	0.426018	0.311029	0.25916	-0.356716	0.191845	0.513305	0.0503521	-0.45239	0.0904284	-0.060601	0.830125	-0.150046	0.593517	0.48355	0.0678276	0.0540826	0.84819	0.106984	0.704323	-0.25055	0.367758	0.170067	0.544537	0.235677	0.397781	-0.169601	0.545656	0.0208661	0.941161	-0.182925	0.51405	0.0191895	0.945882	-0.176571	0.529019	-0.193918	0.488621	0.02379	0.932932
ENSGALG00000015577		bisque4	0.404102	0.135206	0.500879	0.0571906	-0.210576	0.451262	0.317827	0.248337	-0.280324	0.311547	-0.000414355	0.998831	-0.597439	0.0186792	0.145426	0.605065	0.455909	0.0876411	-0.0207442	0.941505	-0.255626	0.357805	-0.234328	0.400566	0.0843971	0.764906	0.0164102	0.953712	0.284218	0.304587	-0.0608642	0.829398	0.107159	0.703858	-0.426951	0.112465	0.400081	0.139508	-0.178168	0.525238	0.155651	0.579628	0.420216	0.118871	-0.112236	0.690453
ENSGALG00000050125		bisque4	0.526363	0.0438346	0.700093	0.00365962	-0.417926	0.121105	0.495138	0.0605693	-0.569384	0.0267255	0.411303	0.127728	-0.644077	0.00955798	0.28351	0.305846	0.198656	0.477849	-0.212651	0.446711	-0.227946	0.413881	-0.417334	0.121687	0.248663	0.371498	0.193103	0.490486	0.158584	0.572412	-0.262313	0.344923	-0.463729	0.0816647	-0.235176	0.398813	0.434219	0.105825	0.0405766	0.885835	0.00649606	0.981669	0.274139	0.322789	-0.268872	0.332546
ENSGALT00000100970	NA	bisque4	0.712173	0.002894	0.79253	0.00042607	-0.432517	0.107355	0.442306	0.0987628	-0.62356	0.0129962	0.486415	0.0659775	-0.463166	0.082085	0.378101	0.164658	0.4854	0.0666287	-0.317232	0.249273	-0.533428	0.0405804	-0.46812	0.0784398	0.188438	0.501221	0.352273	0.197835	0.211899	0.448358	-0.194072	0.48827	0.164388	0.558248	-0.22781	0.414167	0.176533	0.529107	-0.299367	0.278381	0.0317994	0.910426	-0.330111	0.229499	-0.256518	0.356071
ENSGALG00000047414		bisque4	-0.256762	0.355598	-0.502012	0.0565403	0.32992	0.229785	-0.341785	0.212448	0.342612	0.211272	-0.444122	0.0972235	0.489411	0.0640819	-0.352636	0.197341	0.219174	0.432552	-0.00346814	0.990213	0.455679	0.0878213	0.191346	0.494517	-0.158291	0.573132	0.123379	0.661336	-0.0457849	0.871287	0.53243	0.0410287	-0.0106228	0.970028	-0.0231728	0.934669	-0.165026	0.556702	0.146647	0.602004	-0.29984	0.277585	-0.157486	0.575108	0.0555298	0.844173
ENSGALG00000054435		bisque4	0.36444	0.181711	0.368637	0.176355	-0.0733909	0.794916	0.159164	0.570989	-0.299871	0.277533	0.017118	0.951718	-0.326248	0.235324	0.00293065	0.99173	0.358126	0.189968	0.245137	0.378538	0.169432	0.546064	-0.0571334	0.839726	-0.000591338	0.998331	0.272201	0.32636	-0.299103	0.278826	-0.0339299	0.904449	-0.0157586	0.955548	-0.0235984	0.933472	0.0723924	0.797653	0.26187	0.345769	-0.0774961	0.783689	0.411844	0.127178	-0.302905	0.272462
ENSGALG00000007367	WFIKKN2	bisque4	0.740548	0.00159005	0.611498	0.0154238	-0.57647	0.0244833	0.434316	0.105738	-0.533906	0.0403671	0.490459	0.0634283	-0.579958	0.0234335	0.450678	0.0918075	0.57584	0.0246766	-0.289705	0.294934	-0.334626	0.222806	-0.273739	0.323526	-0.0543312	0.8475	0.627276	0.0123115	0.0653845	0.816918	0.0504373	0.858324	-0.0800923	0.776609	-0.0332383	0.906389	0.349321	0.201881	-0.102149	0.717167	0.379494	0.162981	0.0677162	0.810497	-0.0607749	0.829645
ENSGALG00000011222	IL12RB2	bisque4	0.454189	0.0889958	0.638505	0.0104115	-0.348213	0.203413	0.351688	0.198633	-0.257522	0.354126	0.166057	0.554204	-0.420023	0.119058	0.374909	0.168545	0.403241	0.136119	-0.254314	0.360364	-0.273984	0.323075	-0.219816	0.431172	0.0531968	0.850651	-0.0888869	0.75275	0.0674928	0.811111	-0.0457502	0.871384	-0.344371	0.208783	-0.134373	0.633042	0.53073	0.0418012	-0.127022	0.651909	0.467462	0.078917	0.0212302	0.940136	0.0307303	0.913427
ENSGALT00000041931	NA	bisque4	0.488238	0.0648192	0.669141	0.00637045	-0.0115635	0.967375	0.16866	0.547922	-0.398813	0.140883	0.0874672	0.756588	-0.103865	0.712599	0.115009	0.683169	0.547799	0.0345202	0.158275	0.57317	-0.15818	0.573405	-0.213341	0.445203	0.174563	0.533788	-0.173188	0.537064	-0.294906	0.285953	-0.0888277	0.75291	0.184467	0.510446	0.12176	0.665538	0.173717	0.535803	0.00533702	0.984939	0.0556634	0.843802	-0.340233	0.214667	-0.411749	0.127275
ENSGALG00000043219	HOXB3	bisque4	0.722683	0.00233735	0.858186	4.25038e-05	-0.503526	0.0556801	0.505184	0.0547489	-0.726335	0.00216539	0.574535	0.0250807	-0.786529	0.000504898	0.396195	0.143752	0.44632	0.0953837	-0.178966	0.523353	-0.579276	0.0236362	-0.486272	0.0660689	0.129003	0.646805	0.35341	0.196291	0.16849	0.548331	-0.275157	0.320923	-0.0495084	0.86091	-0.27476	0.321651	0.47764	0.0717611	-0.188218	0.501731	0.269661	0.331074	0.0630462	0.823369	-0.339758	0.21535
ENSGALG00000014872	FGF10	bisque4	0.71338	0.00282517	0.79339	0.000415641	-0.363846	0.182479	0.527617	0.0432432	-0.711334	0.00294264	0.423827	0.115406	-0.454683	0.0886056	0.253864	0.361243	0.639849	0.0102003	-0.26005	0.349253	-0.313134	0.255778	-0.583982	0.0222653	0.358019	0.190109	0.125552	0.655707	0.10804	0.701527	-0.278223	0.315341	-0.21166	0.44888	-0.0474074	0.866763	0.194842	0.48651	-0.219009	0.432909	0.148186	0.598154	-0.0675144	0.811052	-0.415841	0.123164
ENSGALG00000012061		bisque4	0.599576	0.0181532	0.875694	1.88615e-05	-0.287204	0.299311	0.390431	0.150207	-0.5819	0.0228642	0.353993	0.195502	-0.354944	0.194219	0.32614	0.235489	0.473154	0.0748554	-0.191923	0.49319	-0.306069	0.267234	-0.479474	0.0705233	0.226026	0.417932	0.0545627	0.846857	0.0299155	0.915715	0.00282339	0.992032	0.171494	0.541115	-0.242421	0.38401	0.286097	0.301261	-0.22936	0.410911	0.0223212	0.937065	-0.210184	0.452123	-0.361551	0.185459
ENSGALG00000040478	CAPN5	bisque4	0.643544	0.00963709	0.865652	3.04739e-05	-0.47654	0.0725117	0.4504	0.0920326	-0.709791	0.00303378	0.604579	0.0169659	-0.516643	0.0486223	0.392014	0.148415	0.397314	0.142521	-0.237269	0.394507	-0.46631	0.079758	-0.510313	0.0519408	0.164508	0.557958	0.240297	0.38832	0.100549	0.721431	-0.150555	0.592249	-0.0296712	0.916401	-0.171	0.5423	0.246285	0.376238	-0.221162	0.428285	0.338051	0.217812	-0.155014	0.581198	-0.353133	0.196666
ENSGALG00000029863	PHYHIPL	bisque4	0.791418	0.00043986	0.760827	0.000988386	-0.543176	0.03639	0.673305	0.00593421	-0.742171	0.00153309	0.547705	0.0345574	-0.42434	0.11492	0.304352	0.270064	0.428825	0.110726	-0.470797	0.0765185	-0.438083	0.102408	-0.565132	0.0281436	0.559888	0.0299699	0.187417	0.503586	0.470932	0.0764228	-0.470601	0.0766581	-0.255918	0.357237	0.0813719	0.773125	0.0378198	0.893549	-0.214126	0.443488	-0.0435726	0.877462	-0.334304	0.22328	-0.260273	0.348825
ENSGALG00000040730	RXRG	bisque4	0.550233	0.0335646	0.70139	0.00357044	-0.227799	0.414191	0.452271	0.0905244	-0.374578	0.16895	0.0877754	0.755754	-0.212728	0.446541	0.251453	0.365977	0.397931	0.141845	-0.221695	0.427143	-0.182817	0.514301	-0.372634	0.17135	0.342798	0.211008	-0.101458	0.719007	0.0567427	0.840809	-0.115798	0.681099	-0.0938367	0.739411	0.031465	0.911365	0.209895	0.452761	-0.207393	0.458289	-0.101216	0.719652	-0.0743719	0.79223	-0.144853	0.606503
ENSGALG00000027305	SKAP1	bisque4	0.468034	0.0785019	0.681426	0.00515127	-0.588557	0.020992	0.321789	0.242161	-0.45679	0.0869529	0.650053	0.00870423	-0.556616	0.031154	0.527562	0.0432689	-0.0365161	0.8972	-0.105183	0.709096	-0.453297	0.0897046	-0.104719	0.71033	0.157221	0.575761	0.00424959	0.988008	0.281625	0.309211	-0.361976	0.184905	-0.309851	0.261064	-0.114168	0.685375	0.166407	0.553357	0.218447	0.434119	0.334659	0.222758	-0.0780558	0.782161	-0.0297747	0.91611
ENSGALT00000099000	NA	bisque4	-0.383719	0.157964	-0.462372	0.0826805	0.149956	0.593741	-0.400767	0.138767	0.302109	0.273787	-0.102429	0.716421	0.273977	0.323089	-0.233688	0.40189	-0.480604	0.0697686	0.524128	0.044903	0.344682	0.208345	0.62102	0.0134809	-0.138754	0.621895	-0.125367	0.656187	-0.0831629	0.768256	0.00526419	0.985145	0.203348	0.467295	0.272518	0.325775	-0.471969	0.0756884	0.648547	0.0089136	-0.015315	0.956799	-0.00414293	0.988309	0.0948235	0.736759
ENSGALT00000062388	NA	bisque4	0.724313	0.00225931	0.836918	9.98766e-05	-0.666993	0.00660515	0.529867	0.0421972	-0.753479	0.00118017	0.788455	0.000478398	-0.610708	0.0155942	0.531866	0.041284	0.376734	0.166315	-0.319528	0.245674	-0.380776	0.161448	-0.406576	0.132604	0.189734	0.498229	0.276879	0.317781	0.184456	0.510471	-0.0433076	0.878202	-0.129977	0.644302	0.00397906	0.988771	0.462672	0.0824556	-0.0282802	0.920308	0.480952	0.069537	-0.152893	0.586444	-0.241233	0.386416
ENSGALG00000020615	STK32C	bisque4	0.535231	0.0397798	0.711615	0.0029263	-0.345661	0.206971	0.28421	0.3046	-0.612173	0.0152793	0.585836	0.0217424	-0.188046	0.502128	0.367411	0.177909	0.443347	0.0978785	-0.185669	0.507646	-0.0853272	0.762383	-0.356287	0.192418	0.179256	0.522669	0.105558	0.708103	-0.0886808	0.753306	0.185346	0.508398	0.228661	0.412379	0.00340464	0.990392	0.173459	0.536419	-0.0232518	0.934447	0.212387	0.447288	-0.382885	0.158946	-0.371809	0.172375
ENSGALG00000004424	SEC16B	bisque4	0.506532	0.0540005	0.558095	0.0306146	-0.403586	0.135752	0.492455	0.0621969	-0.617351	0.0142056	0.385541	0.155833	-0.391362	0.149151	0.105778	0.707519	0.44076	0.100087	-0.392223	0.14818	-0.0850265	0.763199	-0.511193	0.0514694	0.503732	0.0555639	0.0377721	0.893683	0.614509	0.0147875	-0.14241	0.61265	-0.312905	0.256145	-0.286215	0.301052	0.0482184	0.864503	-0.0483872	0.864032	-0.0234719	0.933827	-0.0203597	0.942587	-0.326227	0.235356
ENSGALG00000006779	PDZD3	bisque4	0.44322	0.0979861	0.577898	0.0240491	-0.725412	0.00220786	0.371751	0.172448	-0.389716	0.15102	0.743417	0.00149046	-0.726042	0.0021788	0.668182	0.00647447	-0.213514	0.444824	-0.325443	0.236549	-0.613494	0.0149996	-0.137854	0.624177	-0.320269	0.244519	0.687627	0.00461047	0.00577228	0.983711	-0.0436117	0.877353	-0.198262	0.478741	-0.114728	0.683906	0.607423	0.0163183	-0.110339	0.695451	0.617141	0.0142481	0.091279	0.746295	0.19034	0.49683
ENSGALG00000004437	LHFPL2	bisque4	0.501057	0.0570881	0.635794	0.0108477	-0.323855	0.238979	0.452419	0.0904051	-0.565819	0.0279107	0.29567	0.284647	-0.119926	0.670311	0.076821	0.785533	0.434581	0.105501	-0.27577	0.319804	0.147115	0.600832	-0.384646	0.156877	0.484713	0.0670717	-0.108339	0.700736	0.21611	0.439175	-0.0795489	0.778089	-0.341794	0.212436	0.0939337	0.73915	-0.0536471	0.8494	0.0953893	0.73524	0.136216	0.628343	-0.209876	0.452803	-0.353142	0.196653
ENSGALG00000026491	TMEM17	bisque4	0.337961	0.217942	0.52275	0.0455712	-0.44416	0.0971921	0.493339	0.0616574	-0.555139	0.0316998	0.51598	0.0489624	-0.477713	0.071712	0.214329	0.443047	-0.0422628	0.881121	-0.417832	0.121197	-0.482082	0.0687894	-0.557958	0.0306642	0.352429	0.197623	0.133294	0.635798	0.625299	0.0126721	-0.288732	0.296633	-0.0819371	0.771588	-0.340291	0.214584	0.0952571	0.735595	-0.384968	0.156501	0.0628296	0.823967	-0.00781206	0.977956	-0.18585	0.507225
ENSGALG00000029446		bisque4	0.696057	0.00394853	0.819039	0.000187618	-0.569802	0.0265891	0.635851	0.0108384	-0.759403	0.00102343	0.613356	0.0150287	-0.799474	0.00034769	0.39088	0.149697	0.328425	0.23203	-0.263202	0.343231	-0.584751	0.0220472	-0.557985	0.0306545	0.302877	0.272509	0.210774	0.450828	0.391339	0.149177	-0.305041	0.268926	-0.0564327	0.841669	-0.173851	0.535484	0.487349	0.0653822	-0.282685	0.307317	0.289469	0.295345	0.154888	0.581509	-0.287186	0.299344
ENSGALG00000019231	CD200R1	bisque4	0.257506	0.354157	0.419135	0.119921	-0.451999	0.0907426	0.323165	0.240039	-0.43322	0.106721	0.610232	0.0156975	-0.627163	0.0123319	0.352424	0.19763	-0.0848502	0.763677	-0.219944	0.430898	-0.521621	0.0461243	-0.307226	0.265337	-0.0791485	0.779181	0.263309	0.343027	0.105548	0.70813	-0.253874	0.361224	-0.235822	0.397482	-0.13985	0.619116	0.498674	0.0584715	-0.213746	0.444319	0.624859	0.0127536	0.121628	0.665883	-0.0844463	0.764772
ENSGALT00000101490	NA	bisque4	-0.708527	0.00311013	-0.863632	3.34075e-05	0.374494	0.169054	-0.494974	0.0606678	0.693176	0.00416562	-0.482875	0.0682685	0.457348	0.0865187	-0.310292	0.26035	-0.496455	0.0597816	0.268131	0.33393	0.396886	0.142991	0.497104	0.0593966	-0.240118	0.388683	-0.197318	0.48088	0.0268566	0.924309	0.232598	0.404153	0.0903384	0.748831	0.00525146	0.985181	-0.439772	0.10094	0.176783	0.528515	-0.188846	0.500279	0.35588	0.192963	0.396258	0.143682
ENSGALG00000008080	C1QTNF4	bisque4	0.738929	0.00164853	0.788378	0.00047944	-0.603326	0.0172575	0.78633	0.000507699	-0.792316	0.000428691	0.622486	0.0131995	-0.516912	0.0484847	0.342882	0.210888	0.264753	0.340288	-0.41615	0.122857	-0.280252	0.311676	-0.581409	0.023007	0.685283	0.00480938	-0.00420053	0.988146	0.466792	0.0794055	-0.501887	0.0566118	-0.335045	0.222191	0.183942	0.511673	0.0930078	0.74164	-0.137086	0.626129	0.0442513	0.875567	0.00348931	0.990153	-0.265827	0.33826
ENSGALG00000007028		bisque4	0.389689	0.151051	0.610988	0.0155336	-0.0845416	0.764514	0.371627	0.172602	-0.347585	0.204285	-0.0349968	0.901458	-0.280941	0.310437	0.0340952	0.903986	0.368607	0.176392	-0.061445	0.827792	-0.0394204	0.889069	-0.345941	0.206578	0.247414	0.373983	-0.104934	0.709757	-0.0703112	0.803363	-0.193257	0.490132	-0.138103	0.623545	-0.100642	0.721183	0.206728	0.459763	-0.139767	0.619327	0.0254885	0.928155	0.147091	0.600891	-0.288068	0.297796
ENSGALG00000043605	BEST4	bisque4	0.732269	0.00190776	0.816437	0.000204492	-0.742591	0.00151859	0.539246	0.0380384	-0.669497	0.00633218	0.870593	2.41852e-05	-0.627482	0.0122745	0.705812	0.00327927	0.117169	0.677511	-0.338895	0.216591	-0.466813	0.0793899	-0.334012	0.22371	0.0589793	0.834613	0.532998	0.0407732	-0.0506664	0.857686	-0.239686	0.389562	-0.195883	0.484141	0.0945736	0.737431	0.282117	0.308331	-0.0500214	0.859481	0.34651	0.205782	-0.0303605	0.914465	-0.0606307	0.830043
ENSGALG00000030712	COL2A1	bisque4	0.759684	0.00101644	0.805976	0.000285387	-0.528671	0.0427507	0.611842	0.01535	-0.677462	0.00552252	0.472597	0.0752458	-0.438892	0.101703	0.300755	0.276051	0.310568	0.259904	-0.190127	0.497323	-0.370785	0.173654	-0.350259	0.20059	0.435853	0.10437	0.1393	0.620509	0.287733	0.298383	-0.390445	0.15019	-0.0032029	0.990961	0.216935	0.437387	0.0266779	0.924811	-0.0665902	0.813596	0.124177	0.659267	-0.196898	0.481832	-0.231996	0.405405
ENSGALG00000007550		bisque4	0.27802	0.315707	0.332151	0.22646	0.0196409	0.944611	-0.127826	0.649838	-0.096808	0.731436	0.0548961	0.845932	-0.0423801	0.880793	0.196876	0.481882	0.39168	0.148792	-0.05686	0.840484	-0.347988	0.203726	-0.129946	0.64438	-0.276384	0.318682	0.408219	0.130895	-0.25434	0.360314	0.121056	0.667369	0.204001	0.465835	-0.37546	0.167869	0.0570774	0.839881	-0.163691	0.559941	-0.211581	0.449054	-0.402634	0.136765	-0.123583	0.660806
ENSGALG00000016462	MYCN	bisque4	0.729812	0.00201128	0.703434	0.0034334	-0.380914	0.161283	0.499828	0.0577989	-0.603246	0.0172762	0.461868	0.0830604	-0.441548	0.0994106	0.425242	0.114067	0.577821	0.0240727	-0.330151	0.229439	-0.242093	0.384674	-0.523773	0.0450747	0.219242	0.432407	0.406715	0.132459	-0.128032	0.649306	-0.256223	0.356645	-0.0951655	0.735841	-0.0622977	0.825436	0.102989	0.714928	-0.256974	0.355188	-0.101729	0.718284	0.0780331	0.782223	-0.249572	0.369694
ENSGALG00000006792	VSTM2L	bisque4	0.620748	0.0135336	0.586988	0.0214224	-0.238941	0.391083	0.52985	0.042205	-0.612935	0.0151176	0.229509	0.410599	-0.440205	0.100565	0.0538871	0.848733	0.495925	0.0600975	-0.129101	0.646554	-0.0449478	0.873623	-0.476768	0.0723554	0.29993	0.277435	0.337583	0.218489	-0.141853	0.614055	-0.383392	0.158349	-0.285543	0.302239	0.1061	0.706664	0.0989059	0.725821	-0.092021	0.744296	-0.0518902	0.854282	0.265521	0.338838	-0.419243	0.119816
ENSGALT00000107800	NA	bisque4	0.630368	0.0117635	0.814894	0.000215074	-0.660416	0.00736649	0.491052	0.0630609	-0.56467	0.0283011	0.634002	0.0111438	-0.501127	0.0570479	0.523558	0.0451785	0.157161	0.575908	-0.23737	0.394299	-0.39828	0.141464	-0.223287	0.423746	0.16692	0.552118	0.134464	0.63281	0.176172	0.529964	-0.228623	0.412458	-0.204057	0.46571	0.0951794	0.735804	0.189655	0.49841	0.0186882	0.947294	0.554039	0.0321113	-0.145994	0.603639	-0.0510387	0.856651
ENSGALG00000041708	WNT4	bisque4	0.730154	0.00199657	0.66296	0.00706429	-0.374704	0.168796	0.312192	0.257289	-0.398667	0.141042	0.199221	0.476573	-0.312478	0.256829	0.363526	0.182892	0.648706	0.00889125	-0.136795	0.62687	-0.294774	0.28618	-0.207092	0.458955	0.140909	0.616439	0.294924	0.285922	0.171446	0.54123	0.015203	0.957114	0.0490134	0.862288	-0.118227	0.674745	-0.00752543	0.978765	-0.0235021	0.933742	-0.118787	0.673283	-0.0977272	0.728974	-0.0809635	0.774237
ENSGALG00000047000		bisque4	0.377947	0.164844	0.536087	0.0394036	-0.339781	0.215317	0.267371	0.335355	-0.392019	0.148409	0.52053	0.0466636	-0.174102	0.534887	0.425626	0.113706	0.206357	0.460588	-0.527921	0.0431007	-0.32118	0.243104	-0.420481	0.118614	-0.0586812	0.835438	0.333321	0.224728	-0.162275	0.563389	0.156998	0.57631	-0.272696	0.325446	-0.054299	0.847589	0.547104	0.0347964	-0.276594	0.3183	0.263759	0.342172	-0.505694	0.0544651	-0.106137	0.706566
ENSGALT00000072846	NA	bisque4	0.283334	0.306159	0.392007	0.148423	-0.0575068	0.838691	0.229023	0.411617	-0.203966	0.465913	-0.0449692	0.873563	-0.146477	0.602428	0.0357134	0.899449	0.524011	0.0449597	-0.176952	0.528115	0.0629743	0.823567	-0.25137	0.366141	0.179286	0.522599	-0.105738	0.707624	0.0859856	0.760599	-0.115079	0.682984	0.177709	0.526322	-0.302463	0.273198	-0.0972401	0.730278	-0.238885	0.391198	0.118044	0.675224	0.00555196	0.984333	-0.153743	0.584339
ENSGALG00000012177		bisque4	0.598005	0.0185386	0.590306	0.0205201	-0.667497	0.00654954	0.574948	0.0249524	-0.590384	0.0204992	0.585452	0.0218501	-0.415572	0.123432	0.32432	0.238265	0.158319	0.573064	-0.368291	0.176793	-0.376731	0.166319	-0.289754	0.294849	0.441458	0.0994872	0.0780842	0.782084	0.679284	0.00534933	-0.295383	0.285138	-0.156954	0.576418	0.132749	0.637191	-0.0316641	0.910806	-0.054529	0.846951	0.35476	0.194466	-0.2237	0.422866	-0.0396814	0.888339
ENSGALG00000010722		bisque4	0.83434	0.000109872	0.832739	0.000116485	-0.436781	0.103551	0.662925	0.00706836	-0.695337	0.0040019	0.344438	0.208689	-0.421149	0.117969	0.256919	0.355295	0.565063	0.0281671	-0.240158	0.388602	-0.342408	0.211561	-0.490267	0.0635478	0.543745	0.0361559	0.0376333	0.894071	0.262841	0.343918	-0.430541	0.10915	-0.175846	0.530738	0.208564	0.455696	0.0797418	0.777564	-0.159144	0.571039	0.00351854	0.990071	-0.121801	0.665432	-0.299052	0.278912
ENSGALG00000011571	AGPAT4	bisque4	0.735577	0.00177519	0.815611	0.000210105	-0.403588	0.135751	0.376348	0.166785	-0.616689	0.0143397	0.524918	0.0445233	-0.381997	0.159996	0.473104	0.0748907	0.46762	0.0788024	-0.186493	0.505731	-0.492586	0.0621169	-0.408137	0.13098	0.151245	0.590532	0.338761	0.216786	0.0205201	0.942135	-0.0311982	0.912113	0.32001	0.244923	-0.0843289	0.765091	0.192951	0.490834	-0.220694	0.429286	-0.0756867	0.788633	-0.315792	0.251547	-0.266211	0.337536
ENSGALG00000014686	FBN2	bisque4	0.602648	0.017417	0.693935	0.00410754	-0.315289	0.252345	0.324046	0.238686	-0.469232	0.0776378	0.315372	0.252213	-0.362016	0.184852	0.350404	0.20039	0.485609	0.0664942	-0.219736	0.431344	-0.270102	0.330253	-0.388414	0.15251	-0.0176496	0.95022	0.489774	0.0638552	-0.145613	0.604594	0.023669	0.933273	0.0934959	0.740327	-0.238755	0.391462	0.12289	0.662605	-0.234675	0.399848	-0.0134295	0.962114	-0.0135847	0.961676	-0.213052	0.445834
ENSGALG00000046316	CFAP97D1	bisque4	0.662417	0.00712798	0.818526	0.000190854	-0.789469	0.000464915	0.507396	0.0535244	-0.626832	0.0123917	0.83295	0.000115594	-0.749602	0.00129285	0.675457	0.00571812	0.152343	0.587807	-0.374798	0.168681	-0.594342	0.0194622	-0.306255	0.266928	0.0311373	0.912284	0.354173	0.195258	0.264452	0.340859	-0.173967	0.535208	-0.310553	0.259928	-0.127276	0.651256	0.503719	0.0555713	-0.0483422	0.864158	0.628439	0.0121031	-0.0662865	0.814433	-0.0101967	0.97123
ENSGALT00000093970	NA	bisque4	0.56865	0.0269664	0.711427	0.00293725	-0.247894	0.373026	0.648605	0.00890535	-0.681125	0.00517875	0.195571	0.48485	-0.515145	0.049393	0.00392285	0.98893	0.347759	0.204042	-0.175471	0.531629	-0.120796	0.668047	-0.619898	0.0136994	0.503473	0.0557103	0.0712175	0.800875	0.208906	0.454941	-0.275005	0.321203	-0.174658	0.533562	-0.0608098	0.829548	0.317479	0.248885	-0.208242	0.456409	-0.158705	0.572115	0.304619	0.269623	-0.478747	0.0710124
ENSGALG00000051860		bisque4	0.661221	0.00726981	0.67793	0.00547761	-0.521433	0.0462169	0.387362	0.153721	-0.311151	0.258962	0.355281	0.193766	-0.381567	0.160506	0.585118	0.021944	0.596973	0.0187954	-0.417617	0.121408	-0.338362	0.217362	-0.225195	0.419691	0.243393	0.382046	-0.0527246	0.851963	0.302978	0.272341	-0.362243	0.184557	-0.43889	0.101704	-0.210326	0.451811	-0.0483207	0.864217	-0.0686538	0.807918	0.231833	0.405743	-0.12064	0.668454	0.146741	0.601769
ENSGALG00000039432	P2RY13	bisque4	0.605794	0.0166869	0.824126	0.000157927	-0.472181	0.0755388	0.621366	0.0134141	-0.798109	0.000362079	0.611929	0.0153315	-0.653665	0.00821804	0.309529	0.261585	0.24254	0.38377	-0.369107	0.175762	-0.382653	0.15922	-0.708775	0.00309502	0.377935	0.164859	0.259772	0.349788	0.300257	0.276885	-0.224974	0.42016	-0.175214	0.53224	-0.301981	0.274001	0.385806	0.155524	-0.276647	0.318204	-0.0330729	0.906853	0.128558	0.647951	-0.427955	0.111531
ENSGALT00000098416	NA	bisque4	-0.589876	0.0206355	-0.675395	0.00572431	0.214038	0.443681	-0.416076	0.122931	0.629121	0.0119822	-0.420513	0.118583	0.012621	0.964393	-0.205708	0.46203	-0.37285	0.171083	0.336573	0.219959	0.221184	0.428237	0.552461	0.032708	-0.407852	0.131275	-0.124561	0.658271	0.0589426	0.834714	0.0347161	0.902245	0.0292608	0.917553	-0.247635	0.373543	-0.194288	0.487776	0.205015	0.463573	0.25578	0.357506	0.632372	0.0114186	0.425953	0.113399
ENSGALG00000030377	MDFI	bisque4	0.62949	0.0119172	0.749744	0.00128856	-0.570555	0.0263446	0.589106	0.0208429	-0.613591	0.0149794	0.502729	0.0561321	-0.432734	0.107159	0.380728	0.161505	0.241785	0.385298	-0.510994	0.0515758	-0.424423	0.114841	-0.553707	0.0322361	0.423097	0.116101	0.179192	0.52282	0.57106	0.0261816	-0.150848	0.591521	-0.330755	0.228538	-0.19749	0.48049	0.149683	0.59442	-0.232581	0.404187	-0.0484512	0.863854	-0.120173	0.669668	-0.133148	0.636172
ENSGALT00000098572	NA	bisque4	0.823128	0.000163423	0.837454	9.78966e-05	-0.599365	0.0182044	0.595176	0.0192489	-0.691728	0.00427831	0.58948	0.0207419	-0.530618	0.0418525	0.517906	0.0479793	0.491569	0.0627412	-0.439049	0.101566	-0.38428	0.157305	-0.54075	0.0374011	0.159859	0.569288	0.557655	0.0307744	0.0296739	0.916393	-0.080449	0.775638	-0.263197	0.343241	-0.014759	0.958366	0.285998	0.301435	-0.236673	0.395729	0.125459	0.655949	0.00650878	0.981633	-0.180299	0.520211
ENSGALG00000004841	APLNR	bisque4	0.553737	0.0322246	0.672719	0.00599416	-0.112532	0.689675	0.395484	0.144538	-0.406855	0.132313	-0.00563167	0.984108	-0.238108	0.392786	0.126104	0.654281	0.603544	0.0172065	-0.148196	0.59813	-0.0699915	0.804241	-0.42751	0.111945	0.288687	0.296712	-0.00212148	0.994013	-0.0582157	0.836727	-0.0787028	0.780396	-0.0868209	0.758337	-0.101522	0.718836	0.182904	0.514098	-0.193715	0.489086	-0.162128	0.563747	0.0558267	0.843349	-0.297656	0.281271
ENSGALG00000013603	MYCT1	bisque4	0.646611	0.00918838	0.798604	0.00035681	-0.227315	0.415211	0.35055	0.20019	-0.501652	0.0567462	0.163049	0.561503	-0.375737	0.16753	0.21285	0.446274	0.698503	0.00377137	0.0118519	0.966562	-0.174827	0.53316	-0.277439	0.316763	0.245053	0.378706	-0.111066	0.693534	0.00064047	0.998193	-0.114832	0.683631	0.0900255	0.749675	-0.0792973	0.778775	0.245213	0.378386	-0.00903023	0.97452	0.191023	0.495258	-0.104913	0.709816	-0.343397	0.210159
ENSGALG00000009567	TLL1	bisque4	0.308398	0.263424	0.651116	0.0085589	-0.287754	0.298345	0.246783	0.375243	-0.518983	0.0474362	0.580517	0.0232685	-0.254257	0.360475	0.299046	0.278923	0.0635132	0.82208	-0.230179	0.409196	-0.227636	0.414534	-0.375611	0.167684	0.126944	0.652111	0.0721731	0.798254	-0.0616723	0.827164	-0.149472	0.594946	0.0468546	0.868303	-0.215497	0.440506	0.136717	0.627067	-0.105094	0.709335	0.203114	0.467819	-0.381071	0.161096	-0.339774	0.215326
ENSGALG00000017308	CHRDL2	bisque4	0.539982	0.0377256	0.647977	0.00899383	-0.15055	0.592261	0.382949	0.158871	-0.329378	0.230598	0.101329	0.719352	0.0647306	0.818721	0.298247	0.280271	0.660185	0.00739452	-0.353976	0.195525	-0.036285	0.897848	-0.417401	0.121621	0.35586	0.192989	-0.231691	0.40604	-0.115438	0.682044	-0.0319205	0.910086	0.019028	0.946337	0.140271	0.618052	0.00179321	0.994939	-0.353314	0.196421	0.0476455	0.866099	-0.339554	0.215642	-0.132986	0.636585
ENSGALG00000014983	F2R	bisque4	0.812779	0.000230298	0.86977	2.51501e-05	-0.685084	0.0048265	0.485236	0.0667339	-0.626405	0.0124694	0.721453	0.00239767	-0.454992	0.0883611	0.704366	0.0033723	0.535197	0.0397944	-0.455703	0.0878022	-0.405917	0.133294	-0.390179	0.150494	0.173624	0.536025	0.301693	0.274481	0.165808	0.554808	-0.016432	0.953651	-0.153259	0.585537	-0.0701813	0.80372	0.204081	0.465657	-0.113377	0.687453	0.289989	0.294439	-0.255798	0.35747	-0.0561971	0.842322
ENSGALG00000015630	EDIL3	bisque4	0.512732	0.0506535	0.639069	0.0103224	-0.57683	0.0243732	0.36417	0.18206	-0.505964	0.0543148	0.615516	0.0145793	-0.261447	0.346577	0.468516	0.0781535	0.32523	0.236875	-0.489093	0.0642814	-0.341252	0.213208	-0.351716	0.198594	0.158243	0.57325	0.140967	0.616293	0.394358	0.145788	0.18707	0.504391	-0.103176	0.714433	-0.111241	0.693075	0.229748	0.410099	-0.163277	0.560948	0.45428	0.0889241	-0.443969	0.0973526	-0.0510126	0.856723
ENSGALG00000042505	DSEL	bisque4	0.646555	0.00919638	0.727428	0.00211598	-0.658105	0.0076498	0.625743	0.0125905	-0.64483	0.00944697	0.754024	0.00116499	-0.422025	0.117126	0.554543	0.0319222	-0.112506	0.689744	-0.417203	0.121816	-0.476439	0.0725809	-0.425415	0.113905	0.34225	0.211786	0.318706	0.246959	0.181181	0.518139	-0.286527	0.300502	-0.281805	0.308889	0.293615	0.288167	0.242638	0.38357	-0.126276	0.653836	0.0107175	0.969761	-0.186984	0.504591	-0.061538	0.827535
ENSGALG00000003636	FBLIM1	bisque4	0.751755	0.00122926	0.79559	0.00038992	-0.331189	0.22789	0.524845	0.0445582	-0.595142	0.0192576	0.240201	0.388514	-0.392303	0.148089	0.256032	0.357015	0.65062	0.0086265	-0.295206	0.28544	-0.269643	0.331107	-0.5207	0.0465792	0.313873	0.254598	0.237527	0.393976	0.110937	0.693874	-0.110833	0.694149	-0.114636	0.684147	-0.0940646	0.738798	0.243384	0.382064	-0.22888	0.411917	-0.11381	0.686315	-0.0731676	0.795528	-0.302898	0.272475
ENSGALG00000031947	FBXL7	bisque4	0.571893	0.0259146	0.652575	0.00836252	-0.137094	0.626109	0.419852	0.119224	-0.508488	0.0529275	0.274516	0.322099	-0.0527328	0.85194	0.282707	0.307276	0.563143	0.0288262	-0.280238	0.311702	-0.0764773	0.786471	-0.560356	0.0298037	0.443503	0.0977466	-0.10067	0.721108	-0.19181	0.49345	-0.190971	0.495378	-0.111489	0.69242	0.154738	0.581881	0.00841773	0.976248	-0.278295	0.315209	-0.236328	0.396439	-0.181042	0.518465	-0.335721	0.221202
ENSGALG00000003677	NTNG2	bisque4	0.63018	0.0117961	0.57639	0.0245079	-0.331891	0.226846	0.2872	0.299318	-0.251181	0.366513	0.110117	0.696037	-0.299541	0.278088	0.406166	0.133032	0.709947	0.00302448	-0.171729	0.540554	-0.241787	0.385293	-0.162243	0.563465	0.0677697	0.810349	0.149037	0.596029	0.128597	0.647849	0.00854053	0.975901	0.228322	0.413091	-0.1846	0.510136	-0.0485638	0.86354	-0.207634	0.457754	0.123596	0.660772	0.0349583	0.901566	0.0652318	0.817339
ENSGALG00000028622		bisque4	0.597756	0.0186003	0.816173	0.000206272	-0.583352	0.0224452	0.535343	0.0397301	-0.714239	0.002777	0.759059	0.00103204	-0.477574	0.071806	0.487645	0.065194	0.0269497	0.924047	-0.311515	0.258376	-0.503278	0.0558205	-0.507101	0.0536866	0.286443	0.300651	0.271918	0.326884	0.208149	0.456615	-0.282035	0.308478	0.00836199	0.976405	-0.0452681	0.872729	0.0546516	0.84661	-0.23551	0.398123	0.126182	0.654078	-0.133291	0.635806	-0.236111	0.396886
ENSGALT00000103774	NA	bisque4	0.49569	0.0602381	0.719933	0.00247391	-0.255946	0.357183	0.481612	0.0691	-0.567218	0.0274409	0.34672	0.205489	-0.297543	0.281463	0.239929	0.389067	0.19952	0.475897	-0.334659	0.222758	-0.199395	0.476178	-0.597166	0.0187472	0.234661	0.399876	0.263441	0.342777	-0.150191	0.593153	-0.0602046	0.831222	-0.271924	0.326873	-0.0369002	0.896124	0.385976	0.155326	-0.261315	0.346829	-0.157218	0.575768	-0.0435573	0.877505	-0.350567	0.200166
ENSGALG00000004528	TSHZ3	bisque4	0.432318	0.107534	0.378214	0.164523	-0.113498	0.687136	-0.0610907	0.828771	-0.313431	0.255304	0.136518	0.627574	-0.216574	0.438169	0.054099	0.848145	0.559371	0.0301548	0.271295	0.328037	0.0222212	0.937347	0.0697754	0.804835	-0.0182537	0.948518	0.236337	0.39642	-0.0658144	0.815733	0.0133211	0.962419	-0.0339779	0.904314	-0.179552	0.521971	-0.119861	0.670481	0.500462	0.0574312	-0.108962	0.699087	-0.100118	0.722582	-0.336195	0.220509
ENSGALG00000026460		bisque4	0.502153	0.0564599	0.608818	0.0160078	-0.401081	0.138429	0.316472	0.250472	-0.32901	0.23115	0.397797	0.141992	-0.171589	0.540887	0.505822	0.0543936	0.336599	0.219921	-0.463032	0.0821854	-0.277147	0.317293	-0.35309	0.196725	-0.0704818	0.802895	0.450163	0.0922248	-0.126562	0.653098	0.0997385	0.723596	0.143973	0.608714	-0.157885	0.574128	0.00426875	0.987954	-0.417385	0.121637	0.177599	0.526583	-0.225341	0.419382	0.0427457	0.879772
ENSGALG00000006821	TNMD	bisque4	0.659616	0.00746365	0.847969	6.50992e-05	-0.722876	0.002328	0.479208	0.0707023	-0.622344	0.0132265	0.80968	0.000254199	-0.675547	0.00570921	0.679667	0.00531348	0.0929742	0.74173	-0.36499	0.181003	-0.650221	0.00868118	-0.365216	0.180713	0.0721052	0.79844	0.419126	0.119931	0.279559	0.312926	-0.229459	0.410704	-0.0277297	0.921855	-0.273878	0.32327	0.238299	0.392396	-0.172875	0.537812	0.286515	0.300523	-0.110119	0.696033	-0.0395852	0.888608
ENSGALG00000008262	RASGRF1	bisque4	0.511623	0.0512406	0.688422	0.00454456	-0.115771	0.68117	0.320397	0.24432	-0.360828	0.186405	0.0196819	0.944496	-0.25042	0.368017	0.14247	0.612498	0.504537	0.0551108	0.0169738	0.952124	-0.0938611	0.739345	-0.239619	0.389701	0.304315	0.270124	-0.225828	0.418351	-0.0460569	0.870528	-0.227556	0.414701	-0.0634258	0.822321	-0.0319724	0.909941	0.155597	0.579761	0.0145723	0.958892	-0.0301996	0.914917	-0.0586351	0.835566	-0.275727	0.319882
ENSGALG00000011283		bisque4	0.1289	0.64707	0.518904	0.0474755	0.0895426	0.750979	-0.0429136	0.879303	-0.175496	0.531569	0.051476	0.855434	-0.187348	0.503747	0.14805	0.598494	0.340304	0.214565	-0.0157687	0.95552	-0.263609	0.342458	-0.286606	0.300364	-0.148573	0.597189	-0.0668102	0.81299	-0.205378	0.462765	0.0909743	0.747116	0.337012	0.219319	-0.618655	0.0139446	0.281042	0.310257	-0.305759	0.267743	0.0875619	0.756332	-0.197387	0.480722	-0.290193	0.294085
ENSGALG00000028326	HSD11B2	bisque4	0.65994	0.0074242	0.858175	4.25232e-05	-0.462452	0.0826206	0.626176	0.0125112	-0.778311	0.000631737	0.60387	0.0171305	-0.467075	0.0791987	0.34982	0.201193	0.406632	0.132545	-0.409813	0.129251	-0.339756	0.215353	-0.667619	0.00653613	0.470019	0.0770737	-0.0100604	0.971614	0.229805	0.409978	-0.222948	0.424469	-0.240532	0.387841	-0.013462	0.962022	0.392808	0.147522	-0.262142	0.345251	0.190236	0.497072	-0.175544	0.531455	-0.394856	0.145235
ENSGALG00000006958		bisque4	0.727869	0.00209628	0.833438	0.00011356	-0.579533	0.0235597	0.413646	0.125358	-0.643246	0.00968156	0.717838	0.00258215	-0.509722	0.052259	0.636786	0.0106864	0.401257	0.13824	-0.350354	0.200458	-0.536567	0.0391938	-0.446797	0.0949874	-0.0261198	0.92638	0.545292	0.035525	-0.0188453	0.946852	0.102347	0.716638	0.154518	0.582423	-0.151745	0.589291	0.365394	0.180484	-0.280792	0.310705	0.232858	0.403612	-0.205114	0.463351	-0.159954	0.569055
ENSGALG00000015075	B3GAT1L	bisque4	0.541931	0.0369063	0.768692	0.000811899	-0.283622	0.305647	0.44497	0.0965109	-0.496461	0.0597779	0.244461	0.379895	-0.32168	0.24233	0.236783	0.395504	0.253337	0.362275	-0.171367	0.541419	-0.279522	0.312992	-0.410839	0.128201	0.283463	0.30593	0.0643685	0.81972	0.046348	0.869716	-0.199193	0.476636	-0.0874485	0.756638	-0.0621357	0.825883	0.171678	0.540674	-0.16206	0.563912	-0.0687902	0.807542	-0.0860323	0.760472	-0.263731	0.342226
ENSGALG00000009452	GALNT16	bisque4	0.572837	0.0256142	0.831524	0.000121717	-0.24225	0.384355	0.412566	0.126447	-0.581433	0.0230002	0.293186	0.288904	-0.448662	0.0934495	0.219901	0.430989	0.454924	0.0884148	-0.0186508	0.9474	-0.366018	0.179686	-0.410666	0.128378	0.274882	0.321427	-0.125776	0.655128	0.0254599	0.928236	-0.270802	0.328951	0.115389	0.682172	-0.0873968	0.756778	0.30074	0.276076	-0.183679	0.512286	0.231328	0.406796	-0.108185	0.701144	-0.399002	0.140677
ENSGALT00000092976	NA	bisque4	0.515119	0.0494064	0.466098	0.0799131	-0.251195	0.366486	0.096049	0.733471	-0.424599	0.114674	0.476877	0.0722814	-0.389025	0.15181	0.322856	0.240514	0.33569	0.221247	0.0798168	0.777359	-0.365553	0.180281	-0.0688234	0.807451	-0.163487	0.560437	0.464326	0.0812208	-0.378164	0.164582	-0.201114	0.472305	0.00473604	0.986635	0.0953092	0.735455	0.314642	0.253372	0.173561	0.536175	0.152644	0.587062	-0.294149	0.28725	-0.257547	0.354077
ENSGALG00000006220	KCNC1	bisque4	0.667859	0.0065098	0.832323	0.000118253	-0.390157	0.150518	0.451522	0.091126	-0.719785	0.00248146	0.509814	0.0522092	-0.361497	0.18553	0.31015	0.260579	0.500356	0.0574928	-0.204148	0.465506	-0.247893	0.373029	-0.525982	0.0440153	0.188563	0.500932	0.304311	0.270131	-0.0544935	0.847049	0.0623328	0.825339	0.126466	0.653346	-0.0247406	0.930259	0.198097	0.479113	-0.214725	0.442184	0.193774	0.48895	-0.136409	0.627852	-0.425034	0.114264
ENSGALG00000043015	FOXS1	bisque4	0.674638	0.00579959	0.875136	1.93912e-05	-0.443842	0.0974601	0.531148	0.0416104	-0.594741	0.0193598	0.397902	0.141877	-0.519861	0.0469963	0.37562	0.167673	0.320865	0.243593	-0.232522	0.404311	-0.401788	0.13767	-0.439874	0.100851	0.291468	0.291871	0.127482	0.650724	0.151791	0.589176	-0.271395	0.327852	-0.204369	0.465014	-0.117915	0.67556	0.287137	0.299428	-0.128955	0.646929	0.0362489	0.897949	-0.027044	0.923782	-0.234321	0.400579
ENSGALG00000006900		bisque4	0.514818	0.0495626	0.527562	0.0432693	-0.586848	0.0214611	0.434539	0.105539	-0.450997	0.0915492	0.667358	0.00656482	-0.46478	0.0808847	0.540809	0.0373763	0.0440955	0.876002	-0.293183	0.288911	-0.377429	0.165472	-0.16621	0.553833	-0.0632525	0.822799	0.377705	0.165137	-0.139129	0.620943	-0.0494073	0.861191	-0.109662	0.697239	0.363092	0.183455	0.587583	0.0212582	-0.0929904	0.741686	0.63764	0.0105492	-0.153232	0.585604	0.0555505	0.844116
ENSGALG00000053105	RAP1GAP	bisque4	0.380832	0.161381	0.510741	0.0517114	-0.297033	0.282327	0.362691	0.183974	-0.503093	0.0559253	0.505519	0.0545624	-0.457209	0.0866265	0.287201	0.299316	0.346361	0.20599	-0.311263	0.258783	-0.170189	0.544245	-0.45573	0.0877817	0.025115	0.929206	0.252235	0.364438	-0.238046	0.392914	-0.287411	0.298947	-0.227719	0.41436	-0.128595	0.647856	0.300272	0.27686	-0.261258	0.346939	0.47081	0.0765094	0.066043	0.815104	-0.273226	0.324469
ENSGALG00000007694	PRTFDC1	bisque4	0.220968	0.428701	0.387357	0.153727	-0.227619	0.414569	0.192269	0.492398	-0.218977	0.432977	0.344002	0.209304	-0.359969	0.187534	0.41816	0.120875	-0.054946	0.845793	-0.291107	0.292497	-0.509094	0.0525985	-0.39303	0.147273	-0.235719	0.397694	0.540253	0.0376108	-0.13746	0.625179	0.0425195	0.880404	0.283789	0.30535	-0.415605	0.123399	0.246682	0.375443	-0.578333	0.0239183	-0.064691	0.81883	0.145178	0.605685	0.0236726	0.933263
ENSGALG00000017658	GAS1	bisque4	0.512366	0.0508467	0.74089	0.00157788	-0.315207	0.252475	0.257244	0.354665	-0.5148	0.0495718	0.453699	0.0893849	-0.293775	0.287892	0.31715	0.249402	0.343339	0.21024	-0.0241659	0.931875	-0.314973	0.252846	-0.220434	0.429846	0.316233	0.25085	-0.209938	0.452667	0.183347	0.513062	-0.311541	0.258334	0.1244	0.658688	-0.121558	0.666066	-0.0412094	0.884065	0.0763954	0.786695	0.143237	0.610566	-0.400671	0.13887	-0.301967	0.274024
ENSGALG00000011680	EPHA5	bisque4	0.71455	0.00275969	0.807332	0.000273625	-0.409192	0.12989	0.434231	0.105815	-0.7012	0.00358338	0.553276	0.0323988	-0.455721	0.0877886	0.31848	0.247313	0.413414	0.125591	-0.0565308	0.841397	-0.289849	0.294684	-0.307381	0.265084	0.400938	0.138583	0.00671093	0.981063	0.0937059	0.739762	-0.39044	0.150197	-0.174077	0.534946	0.109796	0.696886	0.208557	0.455712	0.210244	0.451991	0.0307037	0.913502	-0.293122	0.289015	-0.408137	0.13098
ENSGALG00000005855	CA5B	bisque4	0.630337	0.0117689	0.763048	0.000935678	-0.470443	0.076771	0.386367	0.154873	-0.621908	0.0133099	0.728411	0.00207227	-0.448843	0.0933016	0.603342	0.0172538	0.363518	0.182902	-0.383269	0.158494	-0.48443	0.0672552	-0.521002	0.04643	0.098081	0.728027	0.356514	0.192114	-0.0705784	0.80263	-0.154727	0.581907	-0.0336384	0.905267	-0.188575	0.500906	0.244842	0.379131	-0.287069	0.299548	0.0928286	0.742122	-0.212491	0.44706	-0.219389	0.43209
ENSGALT00000107884	NA	bisque4	0.531393	0.0414987	0.491339	0.0628834	-0.510702	0.051732	0.393752	0.146464	-0.534875	0.0399367	0.586779	0.0214802	-0.389709	0.151029	0.316254	0.250817	0.348409	0.203141	-0.181834	0.516605	-0.230321	0.408899	-0.175306	0.53202	0.206466	0.460345	0.0811204	0.77381	0.183306	0.513159	-0.261275	0.346906	-0.0772522	0.784355	0.24279	0.383265	0.0968047	0.731445	0.0361486	0.89823	0.63636	0.0107555	-0.203507	0.466939	-0.134294	0.633242
ENSGALG00000011681	DEPDC7	bisque4	0.778477	0.000628929	0.724968	0.00222852	-0.652046	0.00843326	0.556293	0.031273	-0.65714	0.0077706	0.557048	0.0309958	-0.6953	0.00400465	0.411156	0.127878	0.54998	0.0336632	-0.2139	0.443981	-0.26521	0.339424	-0.289595	0.295127	0.334894	0.222413	0.212589	0.446845	0.437631	0.102804	-0.373613	0.170139	-0.231223	0.407016	-0.125563	0.655679	0.00746883	0.978925	0.0988529	0.725963	0.299844	0.277579	0.206025	0.461326	-0.152245	0.58805
ENSGALG00000002544	PCDH12	bisque4	0.728472	0.00206957	0.908687	2.75748e-06	-0.495309	0.0604664	0.453638	0.0894332	-0.626199	0.012507	0.534177	0.0402463	-0.63821	0.0104583	0.506213	0.0541768	0.489277	0.0641657	-0.11184	0.691495	-0.422149	0.117007	-0.344905	0.208031	0.174584	0.533737	0.116624	0.678937	0.0559516	0.843003	-0.270987	0.328607	0.0230074	0.935134	-0.177571	0.526648	0.266332	0.337308	-0.0704917	0.802868	0.293951	0.287591	0.0283961	0.919982	-0.240729	0.38744
ENSGALG00000050752		bisque4	0.396176	0.143773	0.438641	0.101921	-0.486481	0.0659354	0.403959	0.135357	-0.458978	0.0852597	0.497283	0.0592904	-0.509268	0.0525039	0.303629	0.27126	0.207654	0.457711	-0.290891	0.292871	-0.312983	0.25602	-0.301515	0.274779	0.316498	0.250432	-0.0882955	0.754348	0.537897	0.038617	-0.240022	0.388879	-0.426764	0.112639	-0.118968	0.672812	0.291221	0.2923	0.00190178	0.994633	0.354733	0.194504	0.0571573	0.83966	-0.0787912	0.780155
ENSGALT00000044939	NA	bisque4	0.820178	0.0001806	0.926579	6.98267e-07	-0.576505	0.0244726	0.577155	0.0242744	-0.627158	0.0123328	0.526871	0.0435944	-0.487471	0.0653044	0.579463	0.0235804	0.577161	0.0242726	-0.391984	0.148448	-0.400236	0.13934	-0.483031	0.0681665	0.309523	0.261596	0.133797	0.634512	0.168952	0.547218	-0.207282	0.458534	-0.216849	0.437573	-0.0712166	0.800878	0.173621	0.536033	-0.213289	0.445315	0.18859	0.50087	-0.071293	0.800668	-0.126675	0.652806
ENSGALG00000017099	RASL11A	bisque4	0.659492	0.0074788	0.688789	0.00451437	-0.621088	0.0134677	0.424627	0.114648	-0.479232	0.0706859	0.514832	0.0495553	-0.419857	0.119219	0.51562	0.0491478	0.19202	0.492968	-0.356871	0.191638	-0.3282	0.232369	-0.244332	0.380155	0.0811102	0.773837	0.511511	0.0513	0.227602	0.414606	0.123692	0.660523	-0.247785	0.373243	-0.0661157	0.814903	0.265582	0.338722	0.0517629	0.854636	-0.00633518	0.982123	-0.10392	0.712454	0.0171404	0.951654
ENSGALG00000036390	PPP1R17	bisque4	0.70517	0.00332032	0.713529	0.00281677	-0.230314	0.408914	0.425408	0.113911	-0.583044	0.0225336	0.167832	0.549917	-0.326115	0.235527	0.151674	0.589468	0.833772	0.000112181	-0.144008	0.608625	-0.00949882	0.973198	-0.444267	0.0971015	0.350195	0.200677	0.0870262	0.757781	0.0596132	0.832858	-0.0115687	0.96736	-0.077198	0.784503	-0.0944665	0.737718	0.147724	0.599309	-0.0407435	0.885368	-0.0866083	0.758912	0.0340983	0.903977	-0.410158	0.128898
ENSGALG00000000378	SLC25A37	bisque4	0.527261	0.0434105	0.613137	0.0150749	-0.426007	0.113348	0.424104	0.115143	-0.555522	0.0315578	0.458016	0.0860015	-0.457113	0.0867015	0.340528	0.214244	0.256678	0.355761	-0.270441	0.329621	-0.23237	0.404627	-0.415641	0.123363	0.214734	0.442164	0.299043	0.278927	0.325155	0.236988	0.243344	0.382146	0.196544	0.482637	-0.242993	0.382855	0.400066	0.139524	-0.142611	0.612143	-0.129186	0.646334	0.061901	0.826532	-0.210343	0.451775
ENSGALG00000006627	UPB1	bisque4	-0.369463	0.175312	-0.269233	0.331872	0.0341806	0.903746	-0.0951093	0.735992	0.161076	0.566313	0.132472	0.6379	0.25687	0.355388	0.0233066	0.934292	-0.388316	0.152623	-0.230682	0.408144	0.0017889	0.994952	-0.0819312	0.771604	-0.0376845	0.893928	-0.0966506	0.731858	0.0302342	0.91482	-0.120002	0.670114	0.0205888	0.941942	-0.0713668	0.800466	-0.426933	0.112482	-0.327835	0.23292	0.17477	0.533294	-0.0700921	0.803965	0.165924	0.554526
ENSGALT00000101956	NA	bisque4	0.498357	0.0586576	0.700194	0.00365257	-0.361677	0.185296	0.415264	0.123738	-0.505814	0.0543981	0.369185	0.175663	-0.590397	0.0204958	0.324844	0.237463	0.163152	0.561252	-0.185881	0.507154	-0.362174	0.184647	-0.391972	0.148462	0.102795	0.715446	0.251327	0.366226	0.0906222	0.748066	0.0139675	0.960597	-0.174716	0.533423	-0.234831	0.399525	0.688336	0.00455161	-0.0821722	0.770949	-0.0156751	0.955784	0.115476	0.681943	-0.230772	0.407957
ENSGALG00000007493	NSDHL	bisque4	0.735294	0.00178625	0.648187	0.00896421	-0.742277	0.00152942	0.674791	0.00578438	-0.647852	0.00901143	0.663576	0.00699258	-0.767928	0.000827835	0.550386	0.0335053	0.271627	0.327421	-0.553831	0.0321893	-0.548227	0.0343504	-0.535658	0.0395916	0.142352	0.612796	0.664105	0.00693142	0.439155	0.101474	-0.0416582	0.882811	-0.21998	0.430819	-0.155422	0.580192	0.503306	0.0558045	-0.351152	0.199365	0.16852	0.548259	0.263919	0.341868	0.0101868	0.971257
ENSGALG00000008901	PTGFR	bisque4	0.534257	0.0402109	0.645305	0.00937734	-0.540616	0.0374579	0.434321	0.105733	-0.530735	0.0417989	0.720397	0.00245041	-0.561667	0.0293406	0.628848	0.0120304	0.166612	0.552862	-0.450202	0.0921935	-0.390605	0.15001	-0.479467	0.0705279	0.056162	0.842419	0.44615	0.0955251	-0.0415804	0.883028	-0.247261	0.374289	-0.306979	0.265741	-0.252156	0.364593	0.235497	0.39815	-0.236104	0.396901	0.09663	0.731913	0.139231	0.620684	-0.0698075	0.804747
ENSGALT00000044688	NA	bisque4	-0.546029	0.0352271	-0.381673	0.160381	0.319123	0.246307	-0.338801	0.216727	0.33206	0.226594	-0.0528473	0.851622	0.545999	0.0352394	-0.0777084	0.783109	-0.629916	0.0118423	0.00755219	0.978689	0.0428639	0.879441	0.0727853	0.796575	-0.27839	0.315037	-0.0461242	0.870341	-0.457895	0.0860946	0.308624	0.263056	0.217541	0.436077	0.218504	0.433997	-0.00245749	0.993065	-0.22198	0.426534	-0.0734941	0.794633	-0.349616	0.201474	0.102926	0.715098
ENSGALG00000001955	AANAT	bisque4	0.611223	0.0154829	0.541795	0.0369634	-0.37499	0.168445	0.395254	0.144793	-0.415546	0.123458	0.366924	0.178529	-0.294983	0.285821	0.407999	0.131123	0.336222	0.22047	-0.0158084	0.955408	-0.324317	0.238271	-0.173732	0.535768	0.236069	0.396973	0.0558737	0.843219	-0.0121064	0.965844	-0.262188	0.345162	0.220961	0.428716	0.350091	0.200821	-0.0419019	0.882129	-0.129019	0.646764	0.153283	0.585479	0.0121376	0.965756	-0.0422275	0.88122
ENSGALG00000013293	GLDN	bisque4	0.614754	0.0147367	0.803264	0.000310161	-0.488582	0.0646025	0.500079	0.0576529	-0.447809	0.0941512	0.326948	0.234261	-0.467414	0.0789524	0.424025	0.115218	0.31818	0.247784	-0.288454	0.297119	-0.410878	0.128162	-0.333336	0.224706	0.247026	0.374758	0.0252417	0.928849	0.281912	0.308697	-0.248239	0.37234	-0.162486	0.562874	-0.150338	0.592789	0.17003	0.544626	-0.191447	0.494285	0.229473	0.410675	-0.0266865	0.924787	-0.0332753	0.906285
ENSGALG00000047800		bisque4	0.850539	5.86526e-05	0.844401	7.50126e-05	-0.601621	0.0176605	0.594473	0.0194286	-0.651133	0.00855658	0.510814	0.0516719	-0.685167	0.00481937	0.476284	0.0726869	0.606871	0.0164425	-0.273393	0.324163	-0.494773	0.0607888	-0.379492	0.162983	0.224546	0.421067	0.238203	0.392592	0.195365	0.485319	-0.3543	0.195087	-0.253365	0.362221	0.0212354	0.940122	0.359602	0.188016	-0.127765	0.649993	0.422323	0.11684	-0.00126447	0.996432	-0.144133	0.60831
ENSGALG00000004646		bisque4	0.558354	0.0305209	0.576245	0.0245521	-0.216914	0.437431	0.269998	0.330445	-0.301071	0.275521	0.157226	0.575749	-0.113847	0.686218	0.33001	0.229651	0.720634	0.00243849	-0.329445	0.230496	-0.0256299	0.927758	-0.263694	0.342296	0.11599	0.680597	0.0458713	0.871046	-0.140417	0.617681	0.141333	0.615367	-0.146085	0.603412	-0.0100841	0.971547	0.329356	0.23063	-0.0888435	0.752867	0.119962	0.670219	-0.325094	0.237082	-0.104467	0.710999
ENSGALG00000035935		bisque4	0.617881	0.0140991	0.700724	0.00361603	-0.427296	0.112143	0.37233	0.171728	-0.534331	0.040178	0.441258	0.0996589	-0.362778	0.183862	0.379794	0.162622	0.692069	0.0042515	-0.34283	0.210962	-0.240967	0.386956	-0.41701	0.122006	0.129778	0.644813	0.185722	0.507522	0.12045	0.668949	-0.0590151	0.834514	-0.012139	0.965752	-0.231315	0.406823	0.0233238	0.934244	-0.248521	0.371779	0.428257	0.111251	-0.140978	0.616264	-0.197807	0.479771
ENSGALG00000008911	RNF208	bisque4	0.506242	0.0541606	0.685563	0.00478521	-0.443996	0.0973299	0.410586	0.12846	-0.470582	0.0766719	0.522511	0.0456881	-0.100395	0.721843	0.465642	0.0802482	0.349788	0.201238	-0.63399	0.0111458	-0.294004	0.2875	-0.526606	0.0437193	0.203608	0.466713	0.165448	0.555678	0.11788	0.675652	-0.00501008	0.985862	-0.175292	0.532053	-0.111901	0.691337	0.0288444	0.918723	-0.407541	0.131598	0.225881	0.418239	-0.491389	0.0628525	-0.0770715	0.784848
ENSGALG00000034326	TMEM158	bisque4	0.745517	0.0014208	0.775118	0.00068751	-0.37209	0.172026	0.469934	0.0771344	-0.50259	0.0562112	0.173637	0.535993	-0.457748	0.0862087	0.256528	0.356052	0.718048	0.00257115	-0.131635	0.640044	-0.216944	0.437366	-0.281383	0.309645	0.310442	0.260107	0.00917866	0.974101	0.208491	0.455858	-0.236576	0.395929	-0.123692	0.660524	-0.0683381	0.808786	0.150462	0.592481	-0.0114151	0.967793	0.165049	0.556645	-0.0117294	0.966907	-0.203942	0.465968
ENSGALG00000015898	MYO6	bisque4	0.429489	0.110115	0.552641	0.0326396	-0.28585	0.301697	0.110158	0.69593	-0.377469	0.165423	0.248818	0.37119	-0.569091	0.0268214	0.14846	0.597471	0.149205	0.595611	0.323354	0.239748	-0.275206	0.320834	0.0649383	0.818148	-0.155653	0.579622	0.366903	0.178556	-0.0977607	0.728884	-0.156224	0.578214	-0.0827841	0.769286	-0.156737	0.57695	0.240034	0.388854	0.403588	0.135751	0.185246	0.508631	0.153855	0.584062	-0.261666	0.346158
ENSGALG00000010402	HPGDS	bisque4	0.481448	0.0692082	0.541293	0.0371732	-0.274463	0.322196	0.238632	0.391714	-0.385967	0.155337	0.407206	0.131947	-0.0902938	0.748951	0.449541	0.0927315	0.231766	0.405884	-0.273206	0.324506	-0.334818	0.222524	-0.387911	0.153088	0.0132801	0.962535	0.445244	0.0962813	-0.12232	0.664085	0.281894	0.30873	0.39703	0.142833	-0.0544568	0.847151	0.0875521	0.756358	-0.366806	0.178679	-0.271435	0.327778	-0.242615	0.383618	-0.104972	0.709658
ENSGALG00000008018	SNAI1	bisque4	0.677273	0.00554074	0.714788	0.00274652	-0.203527	0.466894	0.324491	0.238004	-0.410073	0.128985	0.0881853	0.754646	-0.297014	0.28236	0.268788	0.332702	0.819146	0.000186949	-0.159211	0.570877	-0.218372	0.434282	-0.346597	0.205661	0.191239	0.494762	0.0579621	0.83743	0.00426922	0.987952	-0.0474309	0.866697	-0.018849	0.946841	-0.17413	0.534819	0.191694	0.493717	-0.152778	0.58673	-0.0238695	0.932709	-0.116462	0.679362	-0.229587	0.410436
ENSGALG00000016774	NPAS2	bisque4	0.76865	0.000812769	0.789091	0.000469904	-0.566459	0.0276951	0.42689	0.112522	-0.571615	0.0260034	0.442196	0.0988567	-0.639786	0.0102103	0.406221	0.132976	0.514408	0.0497754	-0.209513	0.453603	-0.602646	0.0174173	-0.294277	0.287031	0.151293	0.590414	0.331459	0.227488	0.433697	0.106292	-0.263378	0.342897	-0.152218	0.588117	-0.277606	0.31646	0.181292	0.517879	-0.0441585	0.875826	0.185025	0.509147	-0.12588	0.654861	-0.131762	0.639721
ENSGALT00000065261	NA	bisque4	-0.453791	0.0893118	-0.578205	0.0239566	0.462507	0.0825793	-0.317802	0.248377	0.279882	0.312342	-0.509219	0.0525304	0.402346	0.137073	-0.677507	0.00551817	-0.170559	0.543357	0.472079	0.0756105	0.458564	0.0855784	0.355109	0.193998	0.180328	0.520145	-0.426588	0.112804	0.252433	0.364048	0.0566859	0.840967	0.403063	0.136308	0.141325	0.615387	-0.416062	0.122945	0.338594	0.217026	-0.287549	0.298704	-0.0292186	0.917672	-0.147732	0.599289
ENSGALG00000005016	ZNF608	bisque4	0.409944	0.129118	0.584451	0.0221321	-0.0151582	0.95724	0.214683	0.442276	-0.333659	0.224229	-0.0490363	0.862224	-0.255432	0.358183	0.0379551	0.89317	0.495897	0.0601144	0.0683926	0.808636	-0.232713	0.403913	-0.291871	0.291174	0.230314	0.408913	-0.21964	0.431551	0.0549306	0.845836	-0.0589823	0.834604	-0.0866583	0.758777	-0.141286	0.615486	0.370226	0.174354	-0.0467307	0.868649	-0.0727653	0.79663	-0.0722786	0.797964	-0.341156	0.213346
ENSGALG00000013642	KAZN	bisque4	0.503678	0.0555946	0.733766	0.00184684	-0.21726	0.436684	0.353062	0.196762	-0.546075	0.0352088	0.275971	0.319436	-0.287971	0.297965	0.165093	0.55654	0.394338	0.14581	-0.224754	0.420627	-0.146143	0.603265	-0.497214	0.0593314	0.184605	0.510126	0.247561	0.373689	-0.0661785	0.81473	-0.0660315	0.815135	-0.142755	0.611779	-0.261979	0.34556	0.1405	0.617472	-0.141133	0.615871	-0.109958	0.696458	-0.108637	0.699947	-0.410516	0.128532
ENSGALG00000006173	XYLB	bisque4	0.678264	0.00544572	0.774435	0.000699942	-0.556764	0.0310999	0.38865	0.15224	-0.67052	0.00622327	0.641934	0.00987944	-0.556581	0.0311668	0.425445	0.113877	0.247478	0.373855	-0.212568	0.446892	-0.426805	0.112601	-0.364263	0.18194	0.0566397	0.841095	0.582768	0.0226131	0.0963974	0.732536	-0.0539496	0.848559	-0.255629	0.357799	-0.163503	0.5604	0.282683	0.307319	0.0798958	0.777144	0.0345613	0.902679	-0.102888	0.715199	-0.275873	0.319615
ENSGALG00000000168	ADORA1	bisque4	0.239771	0.389389	0.304001	0.270645	-0.400079	0.13951	0.256152	0.356782	-0.247386	0.374038	0.308458	0.263326	-0.168421	0.548497	0.148728	0.5968	-0.0612835	0.828238	-0.0819033	0.77168	-0.219242	0.432406	0.0402357	0.886788	0.203182	0.467666	-0.130886	0.641968	0.44698	0.0948355	-0.155404	0.580236	0.0832443	0.768035	0.192984	0.490758	-0.0825815	0.769836	0.0624861	0.824915	0.503044	0.0559528	-0.271808	0.327086	0.0611407	0.828633
ENSGALG00000016507	FNDC4	bisque4	0.588143	0.0211048	0.696457	0.00391913	-0.609291	0.0159034	0.647234	0.00909919	-0.675841	0.00568029	0.572622	0.0256824	-0.731178	0.00195318	0.264084	0.341556	0.046001	0.870684	-0.251183	0.366509	-0.427542	0.111915	-0.380832	0.161381	0.397605	0.142202	0.162304	0.563316	0.493271	0.0616986	-0.582748	0.0226189	-0.362779	0.183861	-0.0452186	0.872867	0.220925	0.428791	-0.0133379	0.962372	0.271058	0.328475	0.125966	0.654638	-0.202293	0.469659
ENSGALG00000050069		bisque4	0.548553	0.034222	0.821041	0.000175433	-0.379378	0.163121	0.561463	0.0294124	-0.595349	0.0192049	0.407291	0.131858	-0.292923	0.289358	0.327073	0.234073	0.31717	0.249371	-0.408452	0.130654	-0.304456	0.269892	-0.613692	0.0149582	0.342019	0.212115	0.00925623	0.973882	0.114187	0.685325	-0.118029	0.675263	-0.0480749	0.864902	-0.0468223	0.868394	0.187535	0.503313	-0.4444	0.0969899	0.208905	0.454943	-0.142604	0.612161	-0.25616	0.356767
ENSGALG00000012396	PTGER2	bisque4	0.545609	0.0353968	0.660481	0.00735873	-0.715993	0.00268065	0.367211	0.178163	-0.47184	0.0757793	0.745901	0.00140837	-0.664119	0.00692986	0.635214	0.0109428	0.18188	0.516499	-0.276245	0.318936	-0.495157	0.0605579	-0.143994	0.60866	-0.0824437	0.770211	0.29865	0.27959	0.154867	0.581561	-0.261386	0.346694	-0.273008	0.324872	-0.124145	0.65935	0.258583	0.352077	0.00328448	0.990731	0.800695	0.000335217	-0.0131098	0.963015	0.076547	0.786281
ENSGALG00000011206	KITLG	bisque4	0.719395	0.00250137	0.732594	0.00189439	-0.228419	0.412887	0.519883	0.0469856	-0.693299	0.00415614	0.295729	0.284548	-0.385607	0.155756	0.144648	0.607017	0.606782	0.0164626	-0.113284	0.687696	-0.238195	0.392608	-0.538667	0.0382862	0.463105	0.0821308	0.128521	0.648046	0.114496	0.684513	-0.281313	0.30977	0.259829	0.349678	-0.0106194	0.970038	0.0591549	0.834127	-0.234168	0.400897	-0.262425	0.344709	-0.0536864	0.849291	-0.477688	0.071729
ENSGALG00000003560	SLC6A2	bisque4	0.59171	0.0201472	0.800377	0.000338428	-0.595039	0.0192837	0.427309	0.112131	-0.635258	0.0109356	0.708231	0.00312822	-0.670725	0.00620157	0.512654	0.0506946	0.253127	0.362686	-0.155851	0.579133	-0.436933	0.103417	-0.282278	0.308043	0.109611	0.697374	0.104435	0.711084	0.157894	0.574105	-0.155793	0.579276	-0.0989463	0.725713	-0.0943197	0.738113	0.483435	0.0679026	0.0247942	0.930108	0.590205	0.0205472	-0.0504714	0.858229	-0.198844	0.477423
ENSGALG00000006638	GRIK4	bisque4	0.69271	0.00420161	0.627792	0.0122187	-0.316795	0.249963	0.507156	0.0536563	-0.430253	0.109413	0.105553	0.708114	-0.0979794	0.728299	0.249888	0.369067	0.798141	0.00036174	-0.408946	0.130144	-0.139099	0.621018	-0.458452	0.0856647	0.523702	0.0451092	-0.131664	0.639971	0.414009	0.124993	-0.0750316	0.790424	-0.0207892	0.941378	0.0181226	0.948887	-0.168067	0.54935	-0.333644	0.224251	-0.0576915	0.838179	-0.179652	0.521735	-0.0956534	0.734532
ENSGALG00000005421		bisque4	-0.437034	0.103328	-0.250953	0.366964	0.245416	0.377977	-0.245725	0.377359	0.454228	0.0889652	-0.300431	0.276593	0.0478016	0.865664	0.0325918	0.908202	-0.313677	0.254911	-0.0180646	0.949051	-0.0779246	0.782519	0.0793235	0.778704	-0.453174	0.0898026	0.0260831	0.926483	-0.230072	0.40942	0.281915	0.308692	0.368334	0.176738	-0.426731	0.112671	0.236522	0.396041	-0.431871	0.107939	0.0587993	0.835111	0.284233	0.304559	0.301225	0.275263
ENSGALG00000034020	RHOBTB2	bisque4	0.659699	0.00745348	0.791048	0.000444524	-0.588842	0.0209145	0.430018	0.109628	-0.557725	0.0307491	0.682235	0.00507803	-0.612142	0.0152859	0.662719	0.00709248	0.180098	0.520686	-0.374524	0.169017	-0.564226	0.0284529	-0.419648	0.119422	-0.0276295	0.922137	0.585301	0.0218925	0.00599154	0.983093	-0.0958411	0.734028	-0.110964	0.693803	-0.27331	0.324314	0.371318	0.172988	-0.213283	0.445329	0.0263995	0.925594	-0.00656957	0.981462	-0.0642786	0.819968
ENSGALG00000024486	C4orf48	bisque4	0.356103	0.192663	0.662356	0.00713514	-0.0844551	0.764749	0.347324	0.204648	-0.465665	0.0802313	0.133989	0.634022	-0.422861	0.116326	0.0409849	0.884693	0.174786	0.533257	0.0310267	0.912595	-0.24863	0.371563	-0.383777	0.157896	0.211355	0.44955	-0.0562989	0.84204	-0.0264979	0.925317	-0.166826	0.552346	0.114644	0.684126	-0.176876	0.528295	0.480624	0.0697548	-0.150873	0.591457	-0.0281042	0.920803	0.0258546	0.927126	-0.423939	0.115299
ENSGALG00000031895	SDK2	bisque4	0.511579	0.0512641	0.768564	0.000814551	-0.497898	0.0589271	0.427723	0.111746	-0.645973	0.00928027	0.692134	0.00424644	-0.602354	0.0174864	0.445898	0.0957348	-0.0569321	0.840284	-0.189281	0.499274	-0.504589	0.0550818	-0.447172	0.0946766	0.115176	0.68273	0.392089	0.148331	0.031623	0.910921	-0.323482	0.239551	-0.191801	0.493472	-0.205156	0.463258	0.224053	0.422114	-0.0985233	0.726844	0.0421838	0.881342	0.0586835	0.835432	-0.274689	0.32178
ENSGALG00000011801	ESR2	bisque4	0.357377	0.190963	0.615162	0.0146522	0.068217	0.809119	0.097214	0.730348	-0.379242	0.163284	0.0134434	0.962074	-0.0890108	0.752415	-0.00374513	0.989431	0.676073	0.00565749	0.128842	0.64722	0.0813847	0.773091	-0.264494	0.34078	0.242102	0.384656	-0.368758	0.176202	-0.159328	0.570588	0.000980602	0.997233	-0.00738349	0.979165	-0.170145	0.544351	0.131135	0.641327	0.107212	0.703717	0.0754965	0.789153	-0.20281	0.468499	-0.511732	0.0511827
ENSGALG00000010703	DGLUCY	bisque4	0.541349	0.0371498	0.507158	0.0536555	-0.653178	0.00828234	0.364725	0.181345	-0.580423	0.0232962	0.743208	0.00149753	-0.511584	0.0512612	0.416787	0.122227	0.239076	0.390807	-0.336097	0.220652	-0.426396	0.112984	-0.247331	0.374148	0.119332	0.67186	0.384145	0.157464	0.493209	0.0617364	-0.104176	0.711773	-0.0285797	0.919467	-0.13924	0.620661	0.094546	0.737505	-0.0165946	0.953192	0.434704	0.105392	-0.233646	0.401977	-0.0822968	0.77061
ENSGALT00000096464	NA	bisque4	0.712705	0.00286351	0.725758	0.00219184	-0.327062	0.234089	0.457746	0.0862105	-0.676523	0.00561349	0.385764	0.155573	-0.208865	0.455032	0.172055	0.539773	0.646371	0.00922281	-0.252837	0.363255	-0.188361	0.501401	-0.453931	0.0892005	0.550961	0.0332831	-0.0287587	0.918964	0.346275	0.20611	-0.228763	0.412163	0.0217147	0.938773	0.0177162	0.950032	-0.0834491	0.767479	-0.046633	0.868921	-0.126567	0.653086	-0.460875	0.0838116	-0.415154	0.123848
ENSGALG00000032994	SOX17	bisque4	0.742999	0.00150465	0.876294	1.83052e-05	-0.441079	0.0998125	0.611596	0.0154028	-0.690138	0.00440477	0.48678	0.0657441	-0.403335	0.136019	0.359842	0.1877	0.477492	0.0718621	-0.34219	0.211872	-0.337837	0.218122	-0.520294	0.046781	0.504145	0.0553312	-0.0595087	0.833147	0.191649	0.493821	-0.420452	0.118643	-0.179259	0.522661	0.0775692	0.783489	0.176515	0.52915	-0.180485	0.519774	0.0969512	0.731052	-0.287163	0.299383	-0.304884	0.269185
ENSGALG00000002561		bisque4	0.648797	0.00887853	0.664831	0.00684824	-0.613666	0.0149636	0.73775	0.00169225	-0.697306	0.00385724	0.651395	0.00852111	-0.633742	0.0111872	0.412551	0.126461	0.13846	0.622639	-0.564869	0.0282332	-0.281638	0.309188	-0.609515	0.0158543	0.21971	0.4314	0.604568	0.0169686	0.0424653	0.880555	-0.25485	0.359317	-0.425847	0.113498	0.0785063	0.780932	0.458048	0.0859769	-0.305843	0.267605	0.170859	0.542637	0.218042	0.434994	-0.157699	0.574585
ENSGALG00000028083	THSD1	bisque4	0.554168	0.0320627	0.720018	0.00246961	-0.551438	0.0330992	0.377962	0.164826	-0.65785	0.0076816	0.663438	0.00700861	-0.620922	0.0134998	0.32114	0.243166	0.245972	0.376864	-0.0380715	0.892844	-0.3165	0.250429	-0.196142	0.48355	0.122715	0.663058	0.155736	0.579418	0.139024	0.62121	-0.316825	0.249916	-0.19548	0.485057	-0.0226844	0.936043	0.227665	0.414474	0.204769	0.46412	0.6425	0.00979379	-0.0838512	0.766387	-0.303423	0.271602
ENSGALG00000007994	PARD6B	bisque4	-0.43747	0.102945	-0.422891	0.116297	0.142553	0.612288	-0.355486	0.193491	0.303328	0.27176	-0.249792	0.369258	0.135696	0.629668	-0.314957	0.252873	-0.2565	0.356107	0.288622	0.296825	0.184415	0.510569	0.359517	0.188129	-0.287061	0.299563	-0.0774048	0.783938	0.162098	0.563819	0.374645	0.168869	-0.0346425	0.902451	-0.0936434	0.73993	-0.0104029	0.970648	0.292651	0.289827	0.335893	0.22095	0.142886	0.61145	0.0914875	0.745733
ENSGALG00000030944	PAX3	bisque4	0.512784	0.050626	0.554077	0.0320969	-0.342579	0.211318	0.478516	0.0711684	-0.376957	0.166044	0.274266	0.322557	-0.0298631	0.915862	0.364796	0.181253	0.207634	0.457754	-0.435758	0.104455	-0.0589386	0.834725	-0.452852	0.0900592	0.242754	0.383337	0.303732	0.271089	-0.122548	0.663493	0.0597413	0.832504	-0.203127	0.467789	0.220378	0.429965	-0.052707	0.852012	-0.312791	0.256327	-0.181171	0.518161	0.00681268	0.980776	-0.0240446	0.932216
ENSGALG00000033286	ARSJ	bisque4	0.528531	0.042816	0.632051	0.0114733	-0.801773	0.000324503	0.386341	0.154903	-0.478337	0.0712891	0.823798	0.000159714	-0.671084	0.00616386	0.661655	0.00721812	0.0013569	0.996171	-0.313785	0.254739	-0.599946	0.0180631	-0.114795	0.683728	-0.0397662	0.888102	0.329743	0.23005	0.365757	0.180019	-0.250659	0.367544	-0.225574	0.418888	-0.117972	0.675412	0.232752	0.403832	0.0180154	0.94919	0.730558	0.00197939	-0.0967564	0.731574	0.144837	0.606542
ENSGALG00000035185		bisque4	0.864263	3.24668e-05	0.930459	4.95325e-07	-0.590241	0.0205375	0.706772	0.00321868	-0.833344	0.000113948	0.587339	0.0213255	-0.64502	0.0094191	0.382501	0.1594	0.497435	0.0592002	-0.273198	0.32452	-0.378986	0.163592	-0.520524	0.0466667	0.413942	0.12506	0.207295	0.458506	0.267295	0.335498	-0.18058	0.51955	-0.0431071	0.878762	0.104826	0.710047	0.461647	0.0832266	-0.128658	0.647694	0.216113	0.439168	-0.0507577	0.857432	-0.345283	0.2075
ENSGALT00000106747	NA	bisque4	0.531495	0.0414521	0.779887	0.000605587	-0.499423	0.0580343	0.630955	0.0116615	-0.683786	0.00493988	0.583554	0.0223875	-0.688922	0.00450347	0.347254	0.204745	0.0589061	0.834815	-0.335674	0.22127	-0.561226	0.0294959	-0.590081	0.0205802	0.342521	0.211401	0.104274	0.711512	0.367352	0.177983	-0.382954	0.158865	-0.0825302	0.769976	-0.19437	0.487588	0.450131	0.0922511	-0.366202	0.17945	0.201434	0.471585	0.0705894	0.802599	-0.259685	0.349956
ENSGALG00000016563	ASB9	bisque4	0.542573	0.0366394	0.595927	0.0190584	-0.122297	0.664145	0.426104	0.113258	-0.532765	0.040878	0.106882	0.704592	-0.195794	0.484342	0.0330408	0.906943	0.595082	0.0192729	-0.274922	0.321354	-0.177976	0.525691	-0.598621	0.0183867	0.237337	0.394366	0.275674	0.319978	0.00970441	0.972618	0.0881702	0.754687	0.150954	0.591257	-0.0798985	0.777137	0.219363	0.432147	-0.448109	0.0939039	-0.117375	0.676971	-0.11224	0.690444	-0.402274	0.13715
ENSGALG00000004128	CYSLTR1	bisque4	0.777206	0.000650599	0.872554	2.20078e-05	-0.60781	0.0162317	0.625312	0.0126699	-0.571831	0.0259344	0.563654	0.0286495	-0.45916	0.0851205	0.635245	0.0109377	0.296695	0.282902	-0.485368	0.0666493	-0.495191	0.0605371	-0.479827	0.0702867	0.251796	0.365301	0.284024	0.304931	0.0717751	0.799345	-0.232746	0.403845	-0.288249	0.297477	0.0873708	0.756849	0.305767	0.267729	-0.290912	0.292835	0.093333	0.740765	-0.126421	0.653462	-0.00821623	0.976816
ENSGALG00000006598	SORL1	bisque4	0.60397	0.0171072	0.734591	0.00181389	-0.659261	0.00750702	0.513031	0.0504962	-0.557737	0.0307447	0.749181	0.00130559	-0.614573	0.0147743	0.690974	0.00433789	-0.072391	0.797656	-0.407457	0.131685	-0.62434	0.01285	-0.421221	0.117899	0.000101248	0.999714	0.564796	0.028258	0.0614777	0.827702	-0.0194535	0.945139	-0.121884	0.665216	-0.0501484	0.859128	0.555116	0.0317083	-0.267473	0.335165	0.105665	0.707819	0.0324841	0.908505	0.020904	0.941055
ENSGALG00000027920	CPLX2	bisque4	0.775988	0.000671939	0.890397	8.63361e-06	-0.370695	0.173766	0.533702	0.0404579	-0.647907	0.0090036	0.331745	0.227063	-0.391456	0.149045	0.296096	0.283921	0.616835	0.0143099	-0.177401	0.527052	-0.227449	0.414927	-0.433521	0.106451	0.386124	0.155155	0.0378489	0.893468	0.0442995	0.875432	-0.254553	0.359897	-0.101324	0.719365	0.0541503	0.848002	0.15749	0.5751	-0.0770759	0.784836	0.0646144	0.819041	-0.14296	0.611262	-0.345605	0.207048
ENSGALT00000101422	NA	bisque4	-0.279136	0.313688	-0.467316	0.0790235	0.365369	0.180516	-0.171538	0.54101	0.330736	0.228565	-0.493488	0.0615667	0.315638	0.251792	-0.278114	0.315537	0.24504	0.378733	-0.0249163	0.929764	0.399207	0.140455	-0.0349986	0.901453	0.141104	0.615945	-0.27038	0.329734	0.17394	0.535272	0.199916	0.475003	-0.00524986	0.985185	-0.220298	0.430136	-0.317759	0.248445	-0.136797	0.626864	-0.47614	0.0727858	0.388238	0.152713	0.0838107	0.766497
ENSGALG00000009205		bisque4	0.539946	0.0377409	0.74257	0.00151932	-0.139136	0.620926	0.352645	0.197328	-0.566632	0.0276371	0.236613	0.395854	-0.20625	0.460824	0.0934823	0.740363	0.390834	0.149749	0.0156998	0.955714	-0.12127	0.666814	-0.371632	0.172596	0.256459	0.356186	0.0633204	0.822612	-0.261355	0.346753	-0.234601	0.400001	0.0399779	0.887509	0.123028	0.662245	0.0684192	0.808563	-0.0448968	0.873765	0.00211172	0.994041	-0.213981	0.443805	-0.483826	0.0676472
ENSGALG00000017195	PGR	bisque4	0.626475	0.0124567	0.659372	0.00749346	-0.215063	0.441448	0.359188	0.188562	-0.298378	0.28005	0.112095	0.690826	-0.107862	0.701998	0.412596	0.126417	0.611449	0.0154344	-0.232592	0.404164	-0.290368	0.29378	-0.329932	0.229767	0.252693	0.363538	-0.074136	0.792876	-0.0439364	0.876446	-0.0652397	0.817317	0.160227	0.568389	0.0783227	0.781433	0.0594946	0.833186	-0.349986	0.200965	-0.0819766	0.771481	-0.203065	0.467929	-0.0283916	0.919995
ENSGALG00000031929		bisque4	0.866533	2.92624e-05	0.882369	1.33979e-05	-0.711978	0.00290528	0.742011	0.00153862	-0.784034	0.000540983	0.654659	0.008088	-0.610074	0.015732	0.496717	0.0596259	0.53661	0.0391751	-0.475307	0.073359	-0.382814	0.15903	-0.563534	0.0286911	0.442322	0.0987491	0.244894	0.379026	0.438214	0.102294	-0.281018	0.310299	-0.141253	0.615568	-0.0204591	0.942307	0.101655	0.718482	-0.26191	0.345693	0.285929	0.301558	0.0236058	0.933451	-0.172283	0.539227
ENSGALG00000034788	PHLDA1	bisque4	0.753805	0.00117108	0.721105	0.00241494	-0.640623	0.0100804	0.459087	0.0851765	-0.518711	0.0475728	0.748004	0.00134175	-0.445847	0.0957777	0.768166	0.000822848	0.32575	0.236081	-0.414345	0.124656	-0.51746	0.0482054	-0.305229	0.268616	0.0927365	0.74237	0.374111	0.169525	-0.071368	0.800462	-0.266308	0.337353	-0.198664	0.477831	0.16	0.568943	0.221546	0.427462	-0.15189	0.588931	0.231159	0.407149	-0.239306	0.390338	0.0663387	0.814289
ENSGALG00000009601	NELL2	bisque4	0.463267	0.0820099	0.554441	0.0319603	-0.424487	0.11478	0.377168	0.165788	-0.42121	0.11791	0.417351	0.121671	-0.448139	0.0938791	0.350673	0.200021	-0.00182428	0.994852	-0.287877	0.29813	-0.477955	0.0715478	-0.366946	0.178501	-0.0808585	0.774523	0.643836	0.00959365	-0.0565576	0.841322	-0.160527	0.567655	-0.260103	0.349152	-0.103931	0.712425	0.224261	0.421673	-0.245941	0.376927	0.0476406	0.866112	0.0672953	0.811655	-0.0659331	0.815406
ENSGALG00000031149		bisque4	0.686331	0.0047196	0.762383	0.000951229	-0.727209	0.00212579	0.565711	0.0279472	-0.524809	0.0445756	0.717254	0.00261302	-0.604564	0.0169695	0.73488	0.00180248	0.184149	0.51119	-0.522397	0.045744	-0.5246	0.044676	-0.377389	0.16552	0.229503	0.41061	0.245385	0.378039	0.340408	0.214416	-0.279729	0.312619	-0.315687	0.251713	-0.142847	0.611548	0.277092	0.317393	-0.172756	0.538097	0.175391	0.531819	-0.0284158	0.919927	0.114006	0.6858
ENSGALG00000036971	FGF12	bisque4	0.487665	0.0651819	0.670808	0.00619286	-0.484563	0.0671692	0.585108	0.0219467	-0.605487	0.016757	0.543186	0.036386	-0.326514	0.234921	0.322656	0.240823	-0.128253	0.648735	-0.360087	0.187378	-0.451486	0.0911548	-0.519704	0.0470749	0.2641	0.341526	0.316113	0.25104	0.193191	0.490285	-0.0451643	0.873018	0.113063	0.688279	0.176035	0.53029	0.261687	0.346119	-0.413064	0.125943	0.0898256	0.750215	-0.141639	0.614595	-0.164237	0.558614
ENSGALG00000016622	STS	bisque4	0.685232	0.00481375	0.828579	0.000135209	-0.586656	0.0215143	0.501674	0.0567341	-0.806409	0.000281593	0.721407	0.00239994	-0.631588	0.0115525	0.345894	0.206643	0.269286	0.331772	-0.0901023	0.749468	-0.413771	0.125232	-0.36058	0.186731	0.3475	0.204403	0.128509	0.648076	0.362948	0.183641	-0.254677	0.359656	-0.0432259	0.87843	-0.016564	0.953279	0.255716	0.357631	0.117659	0.676228	0.29485	0.28605	-0.133972	0.634065	-0.391879	0.148567
ENSGALG00000040771		bisque4	-0.370064	0.174557	-0.402494	0.136915	0.221358	0.427864	-0.437468	0.102947	0.361293	0.185797	-0.28867	0.29674	0.285967	0.30149	-0.286735	0.300137	0.0896339	0.750733	0.249136	0.370559	0.459631	0.0847596	0.467903	0.0785966	-0.0734196	0.794837	-0.413938	0.125064	0.1575	0.575075	0.0586407	0.83555	-0.142393	0.612692	-0.204385	0.464977	-0.415643	0.12336	0.542322	0.0367435	0.18732	0.503812	-0.111669	0.691947	0.0700277	0.804142
ENSGALG00000005969		bisque4	0.731724	0.00193036	0.920684	1.13694e-06	-0.597749	0.0186022	0.47795	0.0715509	-0.601046	0.0177978	0.613641	0.0149688	-0.636128	0.0107933	0.634464	0.0110668	0.499821	0.0578026	-0.369092	0.175781	-0.521779	0.0460467	-0.444281	0.0970895	0.115233	0.682579	0.224522	0.421119	0.176892	0.528257	-0.160309	0.568188	-0.107488	0.702986	-0.337702	0.218318	0.320647	0.243932	-0.234326	0.40057	0.343802	0.209587	-0.0499324	0.859729	-0.114066	0.685643
ENSGALG00000005801	CHRNA4	bisque4	0.37579	0.167466	0.577748	0.0240946	-0.0886167	0.75348	0.400317	0.139253	-0.378899	0.163696	0.0399224	0.887665	-0.115217	0.682622	0.0401711	0.886969	0.173473	0.536385	-0.157248	0.575693	-0.0810501	0.774001	-0.420702	0.1184	0.320096	0.244789	-0.00929228	0.973781	-0.0811473	0.773737	-0.152281	0.587962	-0.152651	0.587044	0.0721855	0.79822	0.138664	0.622122	-0.198244	0.47878	-0.21601	0.439392	-0.0468281	0.868377	-0.289159	0.295887
ENSGALG00000012292	BANK1	bisque4	0.648802	0.00887781	0.826381	0.000146061	-0.523287	0.04531	0.521601	0.0461343	-0.670965	0.00617637	0.623502	0.0130071	-0.752284	0.00121402	0.486184	0.0661247	0.244508	0.379802	-0.263921	0.341866	-0.578159	0.0239705	-0.505148	0.0547694	0.0112436	0.968277	0.459148	0.0851295	-0.0241645	0.931879	-0.138708	0.622012	-0.112457	0.689873	-0.162765	0.562194	0.679834	0.00529795	-0.27421	0.322659	0.311596	0.258247	0.106524	0.705541	-0.245567	0.377676
ENSGALG00000005042	IQSEC1	bisque4	0.54626	0.0351345	0.447866	0.0941042	-0.610523	0.0156342	0.309071	0.262329	-0.247553	0.373705	0.545515	0.0354345	-0.490881	0.0631663	0.650495	0.00864361	0.33031	0.229202	-0.328731	0.231569	-0.414483	0.124518	-0.02267	0.936084	-0.157423	0.575264	0.322757	0.240666	-0.0547812	0.846251	-0.286674	0.300244	-0.371042	0.173332	0.113347	0.687533	0.237751	0.393517	-0.0434533	0.877795	0.741764	0.00154721	-0.0445541	0.874721	0.282948	0.306847
ENSGALG00000014804	THBS4	bisque4	0.747325	0.00136298	0.887484	1.0164e-05	-0.647346	0.00908328	0.544241	0.0359529	-0.724216	0.00226389	0.739285	0.00163552	-0.701707	0.00354889	0.562264	0.0291317	0.195597	0.48479	-0.266728	0.336563	-0.649339	0.00880297	-0.426312	0.113063	0.249804	0.369233	0.309075	0.262323	0.344668	0.208364	-0.273595	0.32379	-0.0128455	0.96376	-0.164868	0.557084	0.358964	0.188858	-0.112988	0.688475	0.0850759	0.763064	-0.124086	0.659502	-0.19774	0.479923
ENSGALG00000012681	MBOAT1	bisque4	0.503336	0.0557876	0.507376	0.0535355	-0.38605	0.15524	0.266154	0.337643	-0.485469	0.0665843	0.553343	0.0323734	-0.456699	0.0870234	0.396021	0.143944	0.104117	0.71193	-0.0442678	0.875521	-0.291469	0.291869	-0.196172	0.483483	-0.0938998	0.739241	0.631978	0.0114856	-0.197576	0.480295	-0.011737	0.966886	0.297194	0.282056	-0.0246344	0.930557	0.201664	0.47107	-0.0218232	0.938467	-0.0286938	0.919146	0.0465267	0.869218	-0.180006	0.520903
ENSGALG00000034586		bisque4	0.467895	0.0786028	0.267591	0.334943	-0.204738	0.464189	0.498732	0.0584378	-0.255953	0.357169	-0.123688	0.660534	-0.393441	0.146813	0.016225	0.954234	0.524543	0.0447034	-0.279587	0.312875	0.00726218	0.979508	-0.348894	0.20247	0.340853	0.21378	0.152498	0.587423	0.333805	0.224013	-0.217028	0.437185	-0.344396	0.208748	-0.0925973	0.742744	0.116206	0.680032	-0.207275	0.458551	-0.193806	0.488876	0.532872	0.0408299	-0.0242118	0.931746
ENSGALG00000028803	B3GNT4	bisque4	-0.37876	0.163864	-0.327967	0.23272	-0.137191	0.625863	-0.025324	0.928618	0.245591	0.377627	0.151438	0.590054	-0.105603	0.707983	0.16293	0.561794	-0.500522	0.057397	-0.277337	0.316948	-0.0822889	0.770632	0.0170682	0.951858	-0.349792	0.201232	0.182922	0.514056	-0.00148124	0.99582	0.134008	0.633974	-0.138131	0.623474	-0.120371	0.669154	0.230251	0.409046	-0.326513	0.234921	0.516376	0.0487592	0.356621	0.19197	0.39443	0.145709
ENSGALG00000007759	TMEFF2	bisque4	0.666646	0.00664372	0.836263	0.000102343	-0.443005	0.0981687	0.542953	0.0364822	-0.592288	0.0199952	0.500961	0.0571432	-0.33799	0.2179	0.459806	0.0846254	0.223349	0.423613	-0.369924	0.174733	-0.425415	0.113904	-0.51759	0.0481395	0.317571	0.248741	0.20929	0.454094	0.0255334	0.928029	-0.302253	0.273547	-0.153045	0.586067	0.0323905	0.908767	0.114356	0.684881	-0.278264	0.315267	-0.0958928	0.73389	-0.210009	0.45251	-0.187607	0.503147
ENSGALG00000000242	EBF2	bisque4	0.509776	0.0522298	0.777159	0.00065142	-0.429951	0.10969	0.3818	0.16023	-0.485506	0.06656	0.533513	0.0405424	-0.412222	0.126795	0.507229	0.0536166	0.203614	0.466699	-0.305536	0.268109	-0.326979	0.234215	-0.403815	0.13551	0.155618	0.579708	0.125508	0.655822	-0.0553882	0.844566	-0.341947	0.212217	-0.335008	0.222245	-0.228157	0.413437	0.0639342	0.820918	-0.122692	0.663117	0.132233	0.638514	-0.0406022	0.885763	-0.148751	0.596744
ENSGALG00000005649		bisque4	0.282206	0.308172	0.540371	0.0375612	-0.279061	0.313824	0.278609	0.314641	-0.388751	0.152124	0.346258	0.206135	-0.485595	0.0665033	0.162826	0.562047	0.170455	0.543607	-0.0891673	0.751992	-0.216653	0.437997	-0.201906	0.470526	0.0270825	0.923674	-0.0069754	0.980317	-0.0383141	0.892165	-0.397581	0.142228	-0.19946	0.476032	-0.180119	0.520635	0.267704	0.334731	-0.0259339	0.926903	0.619913	0.0136966	-0.0265013	0.925308	-0.226201	0.417562
ENSGALG00000017652	TTC9	bisque4	0.478268	0.0713356	0.64734	0.00908413	-0.547562	0.0346141	0.298237	0.280288	-0.42774	0.111731	0.703231	0.00344684	-0.418278	0.12076	0.651013	0.00857293	-0.0886917	0.753277	-0.346702	0.205514	-0.513303	0.050353	-0.285754	0.301866	-0.0514341	0.855551	0.513505	0.0502471	0.00493281	0.98608	-0.108416	0.700532	-0.0445658	0.874689	-0.227003	0.415868	0.138907	0.621506	-0.137215	0.625802	-0.0308178	0.913181	-0.166398	0.553379	0.0253954	0.928417
ENSGALG00000006655	MAP3K13	bisque4	-0.0347706	0.902092	-0.308307	0.263572	0.0278325	0.921566	-0.192975	0.490779	0.252708	0.36351	-0.287734	0.29838	0.225388	0.419283	-0.119219	0.672155	0.383152	0.158632	0.059046	0.834428	0.366817	0.178664	0.337969	0.21793	-0.0598457	0.832215	-0.0969262	0.731119	0.26949	0.331393	0.507406	0.0535192	0.118261	0.674657	0.0427832	0.879667	-0.116971	0.678029	0.276864	0.317809	0.133695	0.634774	-0.0101748	0.971291	0.211503	0.449226
ENSGALG00000017173	GUCY1A2	bisque4	0.685212	0.00481546	0.687179	0.00464795	-0.444954	0.0965245	0.360287	0.187116	-0.612885	0.0151281	0.587608	0.0212514	-0.400856	0.138671	0.412563	0.12645	0.446609	0.0951436	-0.0101374	0.971397	-0.283328	0.30617	-0.199469	0.476013	0.334629	0.222802	-0.00229474	0.993524	0.118396	0.674303	-0.31976	0.245312	0.0637856	0.821328	0.15249	0.587443	-0.00111878	0.996843	0.165662	0.555161	0.143905	0.608884	-0.210263	0.45195	-0.266126	0.337696
ENSGALG00000051209		bisque4	0.455735	0.0877774	0.536192	0.0393574	-0.697909	0.00381381	0.569907	0.0265549	-0.598857	0.0183287	0.813591	0.00022435	-0.703671	0.00341777	0.504801	0.0549632	-0.212262	0.447562	-0.468819	0.077935	-0.540561	0.0374811	-0.418635	0.12041	-0.00741794	0.979068	0.602673	0.017411	0.207326	0.458438	-0.0403519	0.886463	-0.20774	0.457519	0.0324652	0.908558	0.724043	0.00227209	-0.263423	0.34281	0.452991	0.089948	0.0827077	0.769493	-0.0127781	0.96395
ENSGALG00000004569	UNC5B	bisque4	0.736862	0.00172576	0.649968	0.00871597	-0.528035	0.0430475	0.510431	0.0518771	-0.580326	0.0233248	0.524867	0.0445478	-0.474655	0.0738095	0.454968	0.0883806	0.359621	0.187991	-0.407352	0.131795	-0.343219	0.210411	-0.441266	0.0996518	0.0851637	0.762827	0.720642	0.00243809	-0.0273039	0.923052	-0.116866	0.678304	-0.238003	0.393002	-0.00249403	0.992962	0.205818	0.461785	-0.177125	0.527706	-0.096335	0.732704	0.0212673	0.940032	-0.117578	0.67644
ENSGALG00000021345	B3GNT9	bisque4	0.76736	0.000839839	0.8798	1.53188e-05	-0.495791	0.0601781	0.460985	0.0837278	-0.572862	0.0256064	0.413792	0.125211	-0.409225	0.129856	0.455604	0.0878804	0.567715	0.0272754	-0.258397	0.352435	-0.296106	0.283905	-0.360309	0.187087	0.154736	0.581884	0.266721	0.336577	0.0213705	0.939741	-0.0292335	0.91763	-0.134068	0.63382	-0.0449074	0.873735	0.194295	0.48776	-0.0837025	0.766791	0.21236	0.447348	-0.127492	0.650698	-0.178173	0.525225
ENSGALG00000044811		bisque4	0.194039	0.488344	0.370174	0.17442	-0.27891	0.314098	0.0549297	0.845838	-0.263972	0.341768	0.350458	0.200316	-0.218422	0.434173	0.266094	0.337756	0.109893	0.696629	-0.118736	0.673417	-0.197147	0.481267	-0.138483	0.622583	-0.346884	0.20526	0.455683	0.0878184	-0.0937837	0.739553	0.623183	0.0130672	0.428205	0.111299	-0.208323	0.456229	0.44337	0.0978594	-0.184737	0.509816	0.466619	0.0795318	-0.128134	0.649042	-0.0853837	0.76223
ENSGALG00000037650		bisque4	0.145547	0.60476	0.289928	0.294546	0.232247	0.404882	0.32499	0.237241	-0.259247	0.350797	-0.271343	0.327949	0.281278	0.309833	-0.286157	0.301155	0.315269	0.252377	-0.202069	0.470159	0.39702	0.142844	-0.507739	0.0533366	0.485227	0.06674	-0.266816	0.336398	-0.113269	0.687736	0.232043	0.405306	-0.0249959	0.92954	0.181663	0.517008	0.134209	0.633461	-0.279273	0.313441	-0.437965	0.102511	-0.0599808	0.831841	-0.41339	0.125615
ENSGALG00000025862	TMEM26	bisque4	0.632232	0.0114423	0.757134	0.00108134	-0.194945	0.486276	0.512807	0.0506141	-0.565202	0.0281198	0.110485	0.695068	-0.382365	0.159561	0.122176	0.664458	0.622633	0.0131714	-0.188219	0.501728	-0.200321	0.47409	-0.557229	0.0309295	0.413694	0.125309	-0.00220838	0.993768	0.169196	0.546631	-0.172945	0.537645	0.0283414	0.920136	-0.182477	0.515099	0.186771	0.505086	-0.296339	0.283508	-0.157538	0.574981	0.0773565	0.78407	-0.384727	0.156782
ENSGALG00000049446	SLC29A3	bisque4	0.31233	0.257066	0.573457	0.0254185	-0.30886	0.262672	0.259414	0.350475	-0.530377	0.0419627	0.516365	0.0487646	-0.504185	0.0553085	0.177914	0.525837	0.135501	0.630165	0.000386944	0.998908	-0.3165	0.250429	-0.254279	0.360433	-0.00437671	0.987649	0.0918896	0.74465	-0.0761441	0.787382	-0.288442	0.297141	-0.000619971	0.99825	-0.0925425	0.742892	0.306262	0.266916	-0.0431177	0.878733	0.671289	0.00614238	-0.0932031	0.741114	-0.356621	0.191971
ENSGALG00000002118	KCNMB1	bisque4	0.551823	0.0329514	0.75529	0.00113032	-0.478377	0.0712622	0.592805	0.0198599	-0.593934	0.0195671	0.369964	0.174683	-0.481286	0.0693157	0.216064	0.439274	0.17672	0.528664	-0.278291	0.315217	-0.302325	0.273428	-0.431868	0.107942	0.381624	0.160438	0.0433896	0.877973	0.402235	0.137192	-0.222137	0.4262	-0.176905	0.528226	-0.0553063	0.844793	0.232066	0.405258	-0.154147	0.58334	0.21767	0.435797	0.00498687	0.985927	-0.216133	0.439125
ENSGALG00000016931	BORA	bisque4	0.506233	0.0541656	0.444518	0.0968906	-0.28907	0.296042	0.489794	0.0638427	-0.511206	0.0514625	0.294838	0.286071	-0.202162	0.469952	0.157308	0.575546	0.309386	0.261817	-0.363416	0.183035	0.109823	0.696813	-0.475106	0.0734973	0.146665	0.601957	0.573004	0.0255615	-0.204108	0.465596	0.233812	0.401634	-0.0945207	0.737573	0.206265	0.46079	0.305068	0.268882	-0.206568	0.460118	-0.116366	0.679612	0.128716	0.647544	-0.247046	0.374717
ENSGALG00000008193	RELN	bisque4	0.818324	0.000192139	0.884015	1.22755e-05	-0.705813	0.0032792	0.677546	0.00551446	-0.76351	0.000925008	0.806561	0.000280268	-0.596727	0.0188569	0.639158	0.0103085	0.35208	0.198097	-0.465226	0.0805549	-0.481409	0.0692339	-0.52825	0.042947	0.369556	0.175196	0.220915	0.428813	0.226883	0.416122	-0.314902	0.252959	-0.228599	0.412508	0.0906931	0.747875	0.309992	0.260835	-0.200808	0.472995	0.259494	0.350321	-0.124626	0.658103	-0.149078	0.595927
ENSGALG00000032418	RAB26	bisque4	0.73622	0.00175033	0.857281	4.41961e-05	-0.588705	0.0209516	0.574032	0.0252379	-0.65709	0.00777688	0.681721	0.00512445	-0.484104	0.0674664	0.558691	0.0303993	0.203807	0.466268	-0.245137	0.378538	-0.502737	0.0561272	-0.361207	0.185909	0.309912	0.260965	0.117287	0.677202	0.0516583	0.854927	-0.425034	0.114263	-0.0901141	0.749436	0.250567	0.367726	0.195563	0.484869	-0.122656	0.663212	0.275025	0.321166	-0.225262	0.419548	-0.143627	0.609585
ENSGALG00000032161	SCUBE2	bisque4	0.824216	0.000157437	0.878252	1.65834e-05	-0.486545	0.0658939	0.64236	0.00981484	-0.737777	0.00169124	0.469851	0.077194	-0.434104	0.105928	0.366812	0.178671	0.700702	0.00361751	-0.460983	0.0837293	-0.276519	0.318436	-0.634888	0.0109966	0.508308	0.0530256	0.0895878	0.750857	0.312046	0.257522	-0.240304	0.388304	-0.278706	0.314467	-0.0851077	0.762978	0.150886	0.591426	-0.229556	0.410501	0.0152726	0.956918	-0.145009	0.60611	-0.318828	0.246769
ENSGALG00000023844		bisque4	0.363711	0.182653	0.461181	0.0835796	0.0564212	0.8417	0.047834	0.865573	-0.274505	0.322119	-0.11721	0.677403	-0.235692	0.397749	-0.0575758	0.8385	0.637792	0.0105248	0.299429	0.278276	-0.0438467	0.876696	-0.0659102	0.815469	0.252934	0.363066	-0.380299	0.162017	0.175132	0.532434	0.0157678	0.955522	0.118201	0.674812	-0.22012	0.43052	0.237442	0.394152	0.261852	0.345803	-0.102531	0.716148	-0.0584997	0.835941	-0.388078	0.152896
ENSGALG00000034992	FRMD4A	bisque4	0.656557	0.00784434	0.9031	4.00076e-06	-0.460687	0.0839541	0.439984	0.100756	-0.701691	0.00355001	0.606762	0.0164672	-0.489802	0.0638375	0.402554	0.136851	0.368579	0.176428	-0.0940034	0.738962	-0.328443	0.232003	-0.360491	0.186847	0.202085	0.470123	0.0699267	0.804419	-0.0537407	0.84914	-0.173597	0.536089	-0.0024803	0.993001	0.0445321	0.874783	0.330034	0.229614	-0.000581012	0.99836	0.417023	0.121994	-0.206915	0.459349	-0.37327	0.170562
ENSGALG00000054319	ELOVL6	bisque4	0.353713	0.19588	0.40217	0.137262	-0.090343	0.748819	0.156239	0.578178	-0.318103	0.247905	0.112399	0.690025	-0.282313	0.30798	0.0857574	0.761217	0.47245	0.0753497	-0.157793	0.574355	-0.130123	0.643926	-0.343313	0.210277	-0.0511167	0.856434	0.437124	0.103249	-0.0621983	0.82571	-0.0095497	0.973055	0.153788	0.584229	-0.463096	0.0821375	0.000164189	0.999537	-0.237891	0.393231	-0.135263	0.630771	0.0534776	0.849871	-0.265333	0.339192
ENSGALG00000005430	ALS2CL	bisque4	0.434417	0.105648	0.585446	0.0218518	-0.187929	0.502401	0.345654	0.20698	-0.50848	0.0529321	0.114399	0.684767	-0.216012	0.439387	-0.0262309	0.926068	0.63133	0.0115968	-0.202151	0.469976	-0.00915996	0.974154	-0.448303	0.0937442	0.408921	0.13017	-0.171094	0.542074	0.463474	0.0818554	0.136199	0.628386	0.0218893	0.938281	-0.300263	0.276875	0.107411	0.703191	-0.120514	0.668782	0.0877004	0.755957	-0.116617	0.678955	-0.404247	0.135052
ENSGALG00000007123		bisque4	0.755298	0.0011301	0.719595	0.00249114	-0.55426	0.0320281	0.485635	0.0664773	-0.646259	0.00923899	0.636751	0.0106921	-0.572374	0.0257611	0.519096	0.0473794	0.456275	0.087355	-0.208706	0.455382	-0.30532	0.268466	-0.327616	0.233251	0.0589035	0.834823	0.47256	0.0752719	-0.132079	0.638907	-0.0382594	0.892318	-0.0151238	0.957337	0.153239	0.585588	0.433675	0.106312	-0.0554349	0.844437	0.317883	0.24825	0.0339503	0.904392	-0.185782	0.507383
ENSGALG00000005543		bisque4	0.547348	0.034699	0.415226	0.123776	-0.594879	0.0193246	0.574899	0.0249676	-0.53082	0.0417598	0.488609	0.0645856	-0.620259	0.0136287	0.27074	0.329066	0.301256	0.275212	-0.267555	0.335009	-0.181745	0.516814	-0.250855	0.367156	0.183905	0.511757	0.282853	0.307016	0.297048	0.282303	-0.180722	0.519217	-0.249535	0.369767	0.218616	0.433756	0.352117	0.198047	-0.0618293	0.82673	0.649572	0.00877064	0.306391	0.266705	-0.036659	0.8968
ENSGALG00000012290	SOX10	bisque4	0.752935	0.00119547	0.857995	4.28558e-05	-0.551907	0.0329193	0.664631	0.00687114	-0.64734	0.00908403	0.449524	0.0927453	-0.500542	0.0573854	0.389586	0.151169	0.326331	0.235198	-0.388597	0.152301	-0.369205	0.175638	-0.501141	0.05704	0.342846	0.210939	0.27594	0.319493	0.200174	0.474421	-0.276695	0.318116	-0.279772	0.31254	0.0371009	0.895562	0.223506	0.42328	-0.211938	0.448272	0.0850385	0.763166	-0.021286	0.939979	-0.171286	0.541614
ENSGALG00000004974	PPARG	bisque4	0.645409	0.00936223	0.716815	0.0026364	-0.296597	0.283069	0.264568	0.340639	-0.472767	0.0751267	0.369623	0.175112	-0.455374	0.0880612	0.448365	0.0936935	0.539427	0.0379616	-0.141018	0.616162	-0.474925	0.0736229	-0.367812	0.1774	-0.0142959	0.959671	0.371695	0.172517	-0.0958155	0.734097	-0.0065567	0.981498	0.128995	0.646827	-0.276424	0.318609	0.343333	0.21025	-0.203412	0.467151	-0.0861703	0.760099	-0.0938778	0.7393	-0.219087	0.432741
ENSGALG00000007186	TMEM268	bisque4	0.53693	0.0390359	0.690881	0.00434528	-0.4319	0.107913	0.360016	0.187471	-0.509938	0.0521425	0.5029	0.0560346	-0.496145	0.0599662	0.420357	0.118734	0.122824	0.662776	-0.294599	0.286479	-0.483198	0.0680572	-0.391092	0.149456	-0.13787	0.624137	0.652672	0.00834954	-0.123133	0.661974	0.103459	0.713678	-0.053333	0.850272	-0.166935	0.552082	0.573186	0.025504	-0.21942	0.432023	0.09058	0.748179	-0.121792	0.665456	-0.16728	0.551248
ENSGALG00000055117		bisque4	0.436555	0.10375	0.612075	0.0153003	-0.423108	0.11609	0.501621	0.0567644	-0.652629	0.00835525	0.57871	0.0238051	-0.515427	0.0492471	0.197987	0.479364	-0.0163023	0.954016	-0.282956	0.306833	-0.450452	0.0919905	-0.457333	0.0865308	0.360109	0.18735	0.0709217	0.801687	0.399969	0.139628	-0.255027	0.358973	-0.165191	0.556302	-0.025018	0.929478	0.542653	0.0366062	-0.107761	0.702265	0.130324	0.64341	-0.260531	0.34833	-0.326283	0.235272
ENSGALG00000014813	HOMER1	bisque4	-0.328005	0.232663	-0.424408	0.114855	0.176804	0.528466	-0.324353	0.238216	0.451789	0.0909107	-0.220136	0.430484	-0.17147	0.541173	-0.00330023	0.990687	-0.348982	0.202349	0.192445	0.491993	-0.356226	0.192499	0.325511	0.236446	-0.529744	0.042254	0.245501	0.377809	-0.17309	0.537298	-0.168191	0.54905	0.0348041	0.901998	-0.228456	0.412808	0.258228	0.352762	-0.0780966	0.78205	0.0346618	0.902397	0.218053	0.434971	0.338199	0.217598
ENSGALG00000054317		bisque4	0.0204869	0.942229	0.3648	0.181248	0.117948	0.675473	0.165461	0.555647	-0.301304	0.275132	0.0354381	0.900221	-0.167255	0.551307	-0.183956	0.511639	-0.0288455	0.91872	-0.0351742	0.900961	-0.148007	0.598601	-0.413232	0.125775	0.138067	0.623638	-0.0544426	0.847191	-0.104553	0.71077	-0.331601	0.227277	-0.0690155	0.806923	-0.287964	0.297977	0.106548	0.705476	-0.258401	0.352427	-0.0400032	0.887439	-0.0602236	0.831169	-0.441544	0.0994139
ENSGALG00000005909	GATA2	bisque4	0.535747	0.0395525	0.633245	0.0112707	-0.14576	0.604225	0.182137	0.515896	-0.440609	0.100217	0.152475	0.587479	-0.491366	0.0628664	0.117221	0.677376	0.601463	0.0176982	0.0577269	0.838081	-0.351068	0.19948	-0.228277	0.413185	0.0763039	0.786946	0.0897861	0.750322	0.0574685	0.838797	-0.173558	0.536183	-0.110178	0.695878	-0.314507	0.253587	0.448849	0.0932966	0.10411	0.711947	0.0305003	0.914073	-0.171203	0.541812	-0.384871	0.156615
ENSGALG00000031129	HMCN1	bisque4	0.733234	0.00186829	0.879982	1.51755e-05	-0.535427	0.0396935	0.619908	0.0136975	-0.792367	0.000428063	0.648988	0.00885193	-0.583705	0.0223445	0.366345	0.179267	0.352205	0.197928	-0.272558	0.325702	-0.468042	0.0784962	-0.496365	0.0598355	0.359793	0.187764	0.110219	0.695769	0.204962	0.463691	-0.283542	0.305788	-0.047025	0.867829	0.113686	0.686641	0.488374	0.0647332	-0.160274	0.568272	0.354092	0.195368	-0.269986	0.330468	-0.357741	0.190479
ENSGALG00000007284	SYP	bisque4	0.840428	8.74846e-05	0.78841	0.000479002	-0.698833	0.00374793	0.557218	0.0309335	-0.628457	0.0121	0.604016	0.0170965	-0.608344	0.0161128	0.545657	0.0353772	0.387536	0.153521	-0.407839	0.131289	-0.523371	0.0452693	-0.378278	0.164445	0.0902388	0.7491	0.675145	0.00574907	0.217714	0.435702	-0.16826	0.548885	-0.235348	0.398458	-0.0694149	0.805825	0.199399	0.47617	-0.133447	0.635407	0.135489	0.630196	-0.0553718	0.844611	-0.0441431	0.875869
ENSGALT00000074628	NA	bisque4	0.644067	0.00955942	0.874616	1.98969e-05	-0.46721	0.0791007	0.595224	0.0192368	-0.70936	0.00305964	0.531703	0.041358	-0.559825	0.0299925	0.368262	0.176829	0.259139	0.351005	-0.306642	0.266294	-0.523147	0.0453781	-0.60168	0.0176462	0.386173	0.155098	0.10477	0.710195	0.349934	0.201036	-0.25927	0.350753	0.0913214	0.746181	-0.20771	0.457586	0.269354	0.331646	-0.361329	0.18575	0.030923	0.912886	-0.062648	0.824468	-0.308885	0.262632
ENSGALG00000009388	SUSD4	bisque4	0.453773	0.089326	0.708821	0.00309222	-0.105796	0.707471	0.337152	0.219116	-0.617336	0.0142088	0.31744	0.248947	-0.445451	0.096108	0.107087	0.704048	0.495602	0.0602909	0.0175063	0.950624	-0.0754929	0.789163	-0.459401	0.0849353	0.220853	0.428946	-0.0219795	0.938027	-0.177642	0.526481	-0.139099	0.621019	0.259818	0.349699	-0.218291	0.434456	0.352232	0.19789	-0.130361	0.643315	0.118633	0.673685	0.0417839	0.882459	-0.578127	0.0239802
ENSGALG00000014865	C5orf34	bisque4	-0.393706	0.146516	-0.718043	0.00257143	0.182645	0.514706	-0.378517	0.164156	0.648663	0.00889724	-0.403622	0.135715	0.28357	0.305738	-0.122951	0.662446	-0.336189	0.220519	0.177212	0.527499	0.22351	0.42327	0.609348	0.0158909	-0.212324	0.447426	-0.0549992	0.845646	0.037211	0.895254	-0.035564	0.899868	-0.307261	0.265279	0.171847	0.540271	-0.251616	0.365656	0.409218	0.129864	-0.2409	0.387092	0.157892	0.574113	0.525992	0.0440104
ENSGALG00000009248	HSPA12A	bisque4	0.658215	0.00763619	0.797328	0.000370533	-0.708098	0.00313638	0.501975	0.0565618	-0.659278	0.00750496	0.775421	0.00068205	-0.739076	0.00164316	0.552821	0.032571	0.204522	0.464672	-0.215527	0.440439	-0.523746	0.0450877	-0.262366	0.344822	0.187356	0.503727	0.157921	0.57404	0.332834	0.225448	-0.376234	0.166924	-0.167407	0.550942	-0.0887833	0.75303	0.297392	0.281718	0.0376095	0.894138	0.562769	0.0289558	-0.047324	0.866995	-0.117578	0.676442
ENSGALG00000008949	ADRB1	bisque4	0.77258	0.000734642	0.88518	1.15291e-05	-0.722589	0.0023419	0.583417	0.0224266	-0.637331	0.0105986	0.789353	0.000466437	-0.577479	0.0241761	0.733361	0.00186314	0.328785	0.231488	-0.501763	0.0566827	-0.582231	0.0227681	-0.441123	0.0997745	0.19972	0.475445	0.257995	0.353211	0.165747	0.554954	-0.336435	0.220159	-0.235841	0.397442	-0.0277832	0.921705	0.255014	0.358997	-0.251422	0.366038	0.404602	0.134677	-0.21478	0.442064	-0.00940437	0.973465
ENSGALG00000009016	SLX4IP	bisque4	0.574803	0.0249974	0.611647	0.0153919	-0.214285	0.443142	0.284328	0.304392	-0.455482	0.0879761	0.290969	0.292736	-0.239895	0.389138	0.269715	0.330973	0.45708	0.0867268	-0.113403	0.687384	-0.0392105	0.889656	-0.293938	0.287613	0.172521	0.538657	0.261047	0.347342	-0.275946	0.319481	-0.192151	0.492668	-0.270629	0.329272	0.00181699	0.994872	0.0509009	0.857034	0.11842	0.674242	-0.23554	0.398061	-0.0714296	0.800293	-0.301365	0.275029
ENSGALG00000037618	ASAP1	bisque4	0.528468	0.0428456	0.619406	0.0137961	-0.365472	0.180384	0.1903	0.496925	-0.41254	0.126473	0.525207	0.0443846	-0.262427	0.344707	0.496724	0.059622	0.336729	0.219732	-0.0577494	0.838019	-0.181907	0.516435	-0.0813242	0.773255	0.0907099	0.747829	0.0416284	0.882894	-0.126112	0.654259	-0.00677958	0.980869	0.0994167	0.724456	0.0660063	0.815205	0.21509	0.44139	0.190636	0.49615	0.153827	0.584132	-0.326015	0.235679	-0.13829	0.623072
ENSGALG00000015728	MUSK	bisque4	0.681161	0.00517552	0.637708	0.0105382	-0.385622	0.155738	0.675641	0.0057	-0.523081	0.0454104	0.227177	0.415501	-0.311683	0.258107	0.231324	0.406804	0.350568	0.200166	-0.29997	0.277367	-0.318594	0.247135	-0.467376	0.0789798	0.472772	0.0751235	0.101267	0.719517	0.206185	0.460968	-0.413122	0.125885	-0.0115612	0.967381	0.309822	0.26111	-0.0353872	0.900364	-0.401314	0.138179	1.7937e-05	0.999949	0.0376683	0.893973	-0.107784	0.702203
ENSGALG00000029494	BGLAP	bisque4	0.489194	0.0642179	0.743893	0.00147444	-0.412519	0.126494	0.565738	0.0279381	-0.637027	0.0106476	0.514703	0.0496221	-0.421512	0.117619	0.298599	0.279676	-0.0617315	0.827	-0.250109	0.368631	-0.390507	0.15012	-0.534483	0.0401103	0.354405	0.194945	0.165025	0.556705	0.189605	0.498525	-0.229698	0.410202	0.117512	0.676614	-0.0202088	0.943012	0.174156	0.534758	-0.316804	0.249948	-0.0616746	0.827157	-0.00430781	0.987843	-0.278827	0.314247
ENSGALG00000026359	SERTAD4	bisque4	0.500948	0.0571508	0.747477	0.00135819	-0.454554	0.0887074	0.329436	0.230511	-0.54918	0.0339755	0.606832	0.0164513	-0.490929	0.0631366	0.478248	0.071349	0.229309	0.411018	-0.216654	0.437995	-0.59182	0.0201182	-0.399412	0.140232	-0.0463153	0.869807	0.273484	0.323993	0.0381853	0.892526	-0.0176678	0.950169	0.223087	0.424172	-0.208096	0.456731	0.350855	0.199772	-0.350022	0.200916	0.474568	0.0738702	-0.189423	0.498945	-0.187009	0.504532
ENSGALG00000012361	NIN	bisque4	0.677076	0.00555973	0.679369	0.00534139	-0.384859	0.156629	0.485164	0.0667804	-0.494966	0.0606729	0.242117	0.384625	-0.53754	0.0387715	0.323325	0.239793	0.666932	0.00661191	-0.135564	0.630003	-0.105538	0.708154	-0.333349	0.224687	0.214516	0.44264	0.145485	0.604916	0.0660097	0.815195	-0.132821	0.637009	-0.0246961	0.930384	-0.108304	0.700827	0.158635	0.572288	-0.114793	0.683734	0.202598	0.468973	0.374637	0.168879	-0.169994	0.544712
ENSGALG00000006217	S100B	bisque4	0.533128	0.0407151	0.715669	0.0026982	-0.337442	0.218694	0.481204	0.0693698	-0.447015	0.094807	0.198153	0.478986	-0.362957	0.183629	0.225971	0.418049	0.235879	0.397364	-0.212939	0.44608	-0.288624	0.296821	-0.369007	0.175887	0.315089	0.252663	0.0355903	0.899794	0.224851	0.42042	-0.227623	0.414562	-0.148244	0.59801	-0.0875742	0.756298	0.147986	0.598654	-0.159537	0.570076	-0.0243477	0.931364	-0.00944366	0.973354	-0.162258	0.563429
ENSGALG00000012018	UGT8	bisque4	0.683426	0.00497168	0.844697	7.41468e-05	-0.451296	0.0913081	0.585252	0.0219061	-0.613704	0.0149555	0.335335	0.221766	-0.434354	0.105704	0.270894	0.32878	0.400399	0.139164	-0.2367	0.395674	-0.332353	0.226161	-0.427438	0.112011	0.388941	0.151906	0.00163046	0.995399	0.284173	0.304667	-0.206079	0.461206	-0.111349	0.69279	0.0434415	0.877828	0.239105	0.390747	-0.161791	0.564568	0.214973	0.441644	-0.108442	0.700464	-0.241177	0.38653
ENSGALG00000016881	GPR183	bisque4	0.59798	0.0185449	0.744828	0.00144336	-0.587908	0.0211692	0.406653	0.132523	-0.431426	0.108344	0.511925	0.0510801	-0.61577	0.014527	0.580816	0.0231807	0.19203	0.492946	-0.265759	0.338389	-0.534395	0.0401496	-0.219606	0.431624	-0.172918	0.537709	0.468698	0.0780224	0.00455318	0.987151	0.0994351	0.724406	0.0400152	0.887405	-0.11099	0.693735	0.623783	0.0129543	-0.196935	0.481749	0.496577	0.0597094	-0.0223517	0.93698	0.053526	0.849736
ENSGALG00000015399	FUT10	bisque4	0.657466	0.0077296	0.856922	4.48836e-05	-0.647188	0.00910574	0.647064	0.00912338	-0.775161	0.000686729	0.712979	0.00284793	-0.584933	0.021996	0.4334	0.106559	0.167934	0.549671	-0.384105	0.157511	-0.405571	0.133657	-0.568571	0.0269925	0.321545	0.242539	0.307654	0.264637	0.338788	0.216747	-0.177738	0.526254	-0.0200012	0.943596	-0.114941	0.683347	0.157687	0.574615	-0.268512	0.333218	0.256573	0.355965	0.0319013	0.91014	-0.254485	0.360029
ENSGALG00000006137		bisque4	0.485042	0.0668594	0.674347	0.00582882	-0.0674691	0.811177	0.362278	0.184512	-0.574831	0.0249887	0.135713	0.629624	-0.367444	0.177866	-0.00121379	0.996575	0.345151	0.207685	0.0802	0.776316	-0.215776	0.439899	-0.449668	0.0926275	0.222308	0.425835	0.129215	0.64626	-0.0944875	0.737662	0.0260821	0.926486	0.233836	0.401583	-0.040651	0.885627	0.47687	0.0722858	-0.150381	0.592682	-0.179536	0.522009	0.0157498	0.955573	-0.541091	0.037258
ENSGALT00000066156	NA	bisque4	0.733165	0.00187111	0.810413	0.000248369	-0.619501	0.0137774	0.595415	0.019188	-0.650376	0.00865994	0.597419	0.0186841	-0.570582	0.0263358	0.472446	0.0753521	0.195377	0.485292	-0.368308	0.17677	-0.442801	0.0983421	-0.430671	0.109031	0.104257	0.711558	0.596088	0.0190176	0.0299916	0.915501	-0.186912	0.504757	-0.188628	0.500783	0.0401084	0.887144	0.305587	0.268026	-0.188462	0.501167	0.183277	0.513227	-0.0252797	0.928742	-0.133549	0.635147
ENSGALG00000045875	PSCA	bisque4	0.683348	0.00497857	0.814833	0.000215498	-0.547754	0.034538	0.6012	0.017761	-0.628682	0.0120599	0.438004	0.102477	-0.520211	0.0468222	0.322391	0.241232	0.24865	0.371523	-0.292032	0.290895	-0.36068	0.186599	-0.414997	0.124004	0.338161	0.217652	0.232475	0.404408	0.340245	0.21465	-0.261067	0.347304	-0.170055	0.544565	-0.056585	0.841246	0.14764	0.599517	-0.115889	0.680861	0.099953	0.723023	-0.0155883	0.956028	-0.186481	0.505759
ENSGALG00000012629	ZNF367	bisque4	-0.488608	0.064586	-0.675607	0.00570333	0.384466	0.157088	-0.180716	0.51923	0.575723	0.0247126	-0.508546	0.0528957	0.592834	0.0198524	-0.26768	0.334776	-0.296525	0.283191	-0.111229	0.693106	0.451012	0.0915371	0.174261	0.534508	-0.0769468	0.785189	-0.0996911	0.723722	-0.33966	0.21549	-0.0332166	0.90645	-0.149655	0.594489	0.339025	0.216405	-0.424154	0.115096	-0.207383	0.458311	-0.222706	0.424984	0.157888	0.574121	0.365417	0.180455
ENSGALG00000027805		bisque4	0.504257	0.055268	0.798578	0.000357085	-0.435737	0.104473	0.403587	0.135752	-0.590727	0.0204076	0.616737	0.0143298	-0.658829	0.00756018	0.4843	0.0673394	0.0477334	0.865854	-0.203938	0.465975	-0.581484	0.0229851	-0.457698	0.0862473	0.0687197	0.807736	0.265245	0.339358	0.0346985	0.902294	-0.198436	0.478345	-0.088409	0.754041	-0.304547	0.269741	0.564677	0.0282985	-0.188775	0.500443	0.0842033	0.765432	0.00875444	0.975298	-0.252685	0.363555
ENSGALG00000048315		bisque4	0.241085	0.386716	0.555252	0.0316578	-0.365438	0.180428	0.301328	0.275092	-0.355999	0.192803	0.407971	0.131152	-0.490861	0.0631788	0.329767	0.230014	0.115893	0.68085	-0.306165	0.267077	-0.212043	0.448042	-0.371625	0.172605	-0.0941136	0.738666	0.222266	0.425923	-0.0327209	0.90784	-0.123523	0.660963	-0.242438	0.383976	-0.441602	0.0993639	0.218987	0.432955	-0.264887	0.340036	0.532528	0.0409849	0.253058	0.362821	-0.103197	0.714375
ENSGALT00000099157	NA	bisque4	0.384526	0.157017	0.410321	0.128731	0.0313482	0.911692	0.168006	0.549496	-0.364095	0.182156	-0.0512849	0.855966	-0.132633	0.637488	-0.129657	0.645125	0.419934	0.119144	0.288669	0.296742	0.00970005	0.97263	-0.127905	0.649632	0.41713	0.121889	-0.307218	0.26535	0.0970779	0.730713	-0.170674	0.543081	-0.142143	0.613324	0.155193	0.580756	0.079826	0.777335	0.326301	0.235243	-0.276277	0.318878	-0.0447937	0.874053	-0.438606	0.101952
ENSGALG00000052604		bisque4	-0.393614	0.146618	-0.491181	0.0629809	0.17587	0.530681	-0.373232	0.17061	0.37696	0.16604	-0.0802305	0.776232	0.0776556	0.783254	-0.0373951	0.894738	-0.303041	0.272237	0.209288	0.4541	0.254935	0.359152	0.394653	0.14546	-0.578301	0.023928	0.327038	0.234126	-0.583557	0.0223867	0.237927	0.393157	0.0538466	0.848846	0.0691314	0.806605	0.16389	0.559458	0.20265	0.468858	0.23256	0.404231	0.245858	0.377092	0.203868	0.466132
ENSGALG00000023581	UTS2R	bisque4	0.615873	0.0145061	0.581419	0.0230042	-0.399198	0.140465	0.343001	0.21072	-0.149874	0.593944	0.102528	0.716157	-0.26202	0.345483	0.478846	0.0709459	0.452033	0.0907148	-0.18741	0.503602	-0.268782	0.332712	-0.0171619	0.951594	0.157165	0.575899	-0.0499359	0.859719	0.0756216	0.78881	-0.269875	0.330675	-0.300582	0.276341	0.126661	0.652841	0.0366163	0.89692	0.0198503	0.944021	0.157029	0.576233	-0.0549222	0.845859	0.232276	0.404821
ENSGALG00000037272	HOXD8	bisque4	0.558918	0.0303174	0.737759	0.00169189	-0.576584	0.0244483	0.497664	0.0590651	-0.672648	0.00600137	0.66571	0.00674861	-0.546482	0.0350454	0.388862	0.151996	0.279182	0.313605	-0.301382	0.275	-0.235593	0.397953	-0.400786	0.138747	0.0877565	0.755805	0.32993	0.22977	0.0972622	0.730219	0.0296732	0.916395	0.0525587	0.852424	-0.0677473	0.810411	0.34927	0.201952	-0.157602	0.574823	0.606967	0.0164209	-0.014591	0.958839	-0.243377	0.38208
ENSGALG00000035785		bisque4	0.374302	0.16929	0.458919	0.0853052	-0.190996	0.49532	0.146454	0.602487	-0.516879	0.0485017	0.446494	0.0952391	-0.341424	0.212963	0.143119	0.610862	0.489515	0.064017	-0.0589708	0.834636	-0.0830263	0.768628	-0.30873	0.262884	0.169373	0.546206	0.0576404	0.838321	0.0166498	0.953037	-0.243623	0.381583	-0.185997	0.506884	-0.272457	0.325886	0.0222535	0.937256	0.134468	0.632799	0.140123	0.618426	-0.115945	0.680714	-0.444785	0.0966659
ENSGALG00000050668		bisque4	0.508995	0.0526522	0.679761	0.00530475	-0.643324	0.0096699	0.408382	0.130726	-0.589961	0.0206124	0.756564	0.00109629	-0.535485	0.0396676	0.509586	0.0523323	0.0524483	0.852731	-0.217899	0.435302	-0.467954	0.07856	-0.263342	0.342965	0.0466155	0.86897	0.292584	0.289943	0.242949	0.382943	-0.0312002	0.912108	0.204619	0.464455	-0.0479344	0.865294	0.21964	0.431551	-0.137411	0.625303	0.575744	0.0247061	-0.106949	0.704415	-0.0899792	0.749801
ENSGALG00000006547	PROCR	bisque4	0.531963	0.04124	0.70657	0.00323137	-0.177403	0.527046	0.477258	0.0720216	-0.510479	0.0518517	0.112019	0.691025	-0.276013	0.319359	0.0918694	0.744704	0.343356	0.210218	-0.14817	0.598195	-0.155255	0.580605	-0.477242	0.0720325	0.402406	0.137009	0.00394311	0.988873	0.0928273	0.742125	-0.158801	0.571881	-0.0575319	0.838622	-0.0420776	0.881638	0.176953	0.528113	-0.18159	0.517179	-0.250462	0.367933	0.00508238	0.985658	-0.354701	0.194547
ENSGALG00000014699	MEGF10	bisque4	0.603983	0.0171042	0.494513	0.0609459	-0.482351	0.0686129	0.101685	0.718402	-0.305608	0.267991	0.395286	0.144758	-0.602402	0.0174749	0.437448	0.102964	0.58328	0.0224661	0.0596553	0.832741	-0.422391	0.116776	0.128554	0.647962	-0.149588	0.594657	0.278062	0.315632	0.159558	0.570025	-0.265681	0.338536	-0.174508	0.533919	-0.220477	0.429752	0.104774	0.710184	0.318727	0.246927	0.499096	0.0582247	-0.0486362	0.863338	0.0236757	0.933254
ENSGALG00000006405	CEP19	bisque4	-0.37113	0.173222	-0.429954	0.109687	0.0566515	0.841062	-0.0502488	0.858848	0.206615	0.460014	-0.195507	0.484996	0.256846	0.355435	-0.324689	0.237701	-0.377836	0.164979	-0.0812664	0.773413	0.447633	0.0942963	0.115431	0.682061	0.179394	0.522343	-0.132907	0.636789	0.370619	0.173861	0.0568654	0.840469	-0.420152	0.118933	0.0153134	0.956803	-0.382568	0.159321	0.237759	0.393501	-0.167608	0.550457	0.236171	0.396763	0.122492	0.663636
ENSGALG00000003987	TRAF4	bisque4	0.773944	0.000708991	0.55267	0.0326284	-0.425293	0.114019	0.462757	0.0823913	-0.474409	0.0739805	0.312779	0.256347	-0.482783	0.0683289	0.365519	0.180325	0.686361	0.00471706	-0.249151	0.370528	-0.296525	0.283191	-0.307531	0.264837	0.161174	0.566074	0.441901	0.0991084	0.0460749	0.870478	-0.327684	0.233148	-0.157565	0.574914	0.0362881	0.897839	0.0342775	0.903474	-0.141277	0.615507	0.0424555	0.880582	0.114205	0.685279	-0.0762891	0.786986
ENSGALG00000008270	CALHM2	bisque4	0.508207	0.0530806	0.779248	0.000616082	-0.495803	0.0601708	0.479784	0.0703158	-0.646475	0.00920794	0.65962	0.0074632	-0.619627	0.0137527	0.421746	0.117394	-0.0528682	0.851564	-0.27533	0.320608	-0.535773	0.0395411	-0.485072	0.06684	0.041816	0.88237	0.420536	0.11856	-0.0400277	0.88737	-0.156932	0.57647	-0.265647	0.3386	-0.0889595	0.752554	0.629758	0.0118701	-0.178723	0.523926	0.226261	0.417434	-0.040121	0.887109	-0.266855	0.336325
ENSGALG00000049065	ZFPM1	bisque4	0.716923	0.00263064	0.68106	0.00518476	-0.458609	0.0855437	0.381212	0.160929	-0.549203	0.0339665	0.406486	0.132698	-0.504572	0.0550914	0.382721	0.159139	0.636388	0.010751	-0.275792	0.319763	-0.397363	0.142467	-0.345706	0.206907	0.0638262	0.821216	0.415173	0.123829	0.254209	0.360568	0.208793	0.455191	0.141233	0.615619	-0.209747	0.453087	0.482463	0.0685387	-0.151227	0.590579	0.138032	0.623725	-0.169073	0.546926	-0.175759	0.530944
ENSGALG00000038069	CCR8	bisque4	0.0432815	0.878275	0.308431	0.263371	-0.227646	0.414512	0.193243	0.490165	-0.348009	0.203696	0.423276	0.11593	-0.429856	0.109778	0.116595	0.679012	-0.218589	0.433812	0.0016863	0.995241	-0.257248	0.354657	-0.243647	0.381535	-0.00294639	0.991685	0.035423	0.900263	-0.0179755	0.949302	-0.310166	0.260554	-0.254406	0.360184	-0.121262	0.666835	0.212861	0.446251	-0.0599548	0.831913	0.473144	0.0748621	0.233782	0.401696	-0.223875	0.422495
ENSGALG00000040725		bisque4	-0.369854	0.174821	-0.554218	0.0320441	0.241271	0.386339	-0.324752	0.237605	0.371742	0.17246	-0.404747	0.134524	0.171871	0.540214	-0.458669	0.0854977	-0.347343	0.204621	0.465057	0.0806795	0.138342	0.622938	0.574702	0.0250288	-0.134567	0.632546	-0.159654	0.569789	0.164307	0.558446	0.0481234	0.864767	0.0428161	0.879575	0.300888	0.275828	0.0390763	0.890032	0.487819	0.0650841	0.0558045	0.843411	-0.0714011	0.800371	0.123006	0.662302
ENSGALG00000014878	MAN1A1	bisque4	0.615524	0.0145776	0.808406	0.000264592	-0.209873	0.452809	0.307427	0.265008	-0.569094	0.0268205	0.382358	0.159569	-0.227788	0.414213	0.354455	0.194878	0.627552	0.0122619	-0.169874	0.545	-0.199185	0.476653	-0.462069	0.0829085	0.156042	0.578664	0.111468	0.692475	-0.240723	0.387453	0.0661471	0.814817	0.250906	0.367057	-0.109551	0.697532	0.231121	0.407228	-0.223616	0.423045	0.0293003	0.917442	-0.299867	0.27754	-0.40056	0.138991
ENSGALG00000008164	ADAMTS7	bisque4	0.713564	0.00281481	0.800653	0.000335638	-0.475916	0.0729397	0.344467	0.208649	-0.624259	0.0128653	0.59036	0.0205055	-0.400064	0.139526	0.491125	0.0630152	0.404257	0.135042	-0.134766	0.632039	-0.343783	0.209613	-0.315399	0.25217	0.0861473	0.760161	0.427298	0.112141	-0.024541	0.93082	0.0651154	0.81766	0.235411	0.398329	-0.0755059	0.789127	0.129673	0.645082	-0.0280989	0.920818	0.00678527	0.980853	-0.193914	0.488631	-0.256461	0.356183
ENSGALG00000044313		bisque4	-0.630371	0.011763	-0.677827	0.00548751	0.565728	0.0279416	-0.178203	0.525154	0.316921	0.249763	-0.523351	0.0452789	0.419558	0.119509	-0.655561	0.00797152	-0.230059	0.409448	0.0672781	0.811702	0.755573	0.00112268	-0.022815	0.935676	0.0586365	0.835562	-0.198253	0.478761	-0.238546	0.39189	0.162185	0.563607	-0.082787	0.769278	0.0603231	0.830894	-0.107556	0.702808	-0.0427889	0.879651	-0.283263	0.306285	0.407827	0.131302	-0.150534	0.592302
ENSGALG00000015879	HUNK	bisque4	0.60593	0.0166559	0.82199	0.000169886	-0.383646	0.15805	0.492817	0.0619757	-0.634175	0.0111149	0.573559	0.0253864	-0.483738	0.0677049	0.504045	0.0553877	0.321098	0.243231	-0.294008	0.287493	-0.383666	0.158027	-0.589155	0.0208298	0.177888	0.525899	0.237109	0.394834	-0.143594	0.609667	-0.133774	0.634571	0.109777	0.696935	-0.134856	0.631809	0.337861	0.218087	-0.392446	0.147929	0.051393	0.855665	0.0467022	0.868729	-0.285643	0.302063
ENSGALG00000027907	NR2F1	bisque4	0.595643	0.0191301	0.751566	0.00123472	-0.384941	0.156532	0.452666	0.0902082	-0.578445	0.0238847	0.342835	0.210955	-0.58491	0.0220024	0.230457	0.408614	0.297176	0.282086	-0.160098	0.568704	-0.34988	0.20111	-0.375478	0.167847	0.080375	0.775839	0.364751	0.181311	0.0406546	0.885617	-0.0508152	0.857272	-0.183558	0.512569	-0.122038	0.664817	0.601977	0.0175756	-0.054943	0.845802	0.153691	0.584467	0.00397452	0.988784	-0.30277	0.272686
ENSGALT00000098977	NA	bisque4	0.78389	0.000543127	0.797275	0.000371114	-0.724172	0.00226598	0.776305	0.000666321	-0.824101	0.00015806	0.823284	0.000162551	-0.55463	0.0318895	0.537958	0.0385909	0.110155	0.695938	-0.533736	0.0404427	-0.473385	0.0746936	-0.633704	0.0111936	0.492106	0.0624113	0.383317	0.158437	0.373655	0.170087	-0.299426	0.278281	-0.252929	0.363075	0.175008	0.53273	0.231396	0.406654	-0.254956	0.35911	-0.0509924	0.856779	-0.0476538	0.866076	-0.176037	0.530283
ENSGALG00000005263	SOX8	bisque4	0.482707	0.068379	0.63686	0.0106745	-0.181778	0.516737	0.346148	0.206289	-0.353925	0.195594	0.185254	0.508613	-0.00552922	0.984397	0.345435	0.207287	0.446095	0.0955705	-0.292408	0.290246	0.0177084	0.950054	-0.438425	0.102109	0.206624	0.459995	0.0690429	0.806848	-0.260619	0.348161	0.137734	0.624482	0.033384	0.90598	0.0289725	0.918363	-0.00730548	0.979385	-0.301468	0.274858	-0.131104	0.641406	-0.0407458	0.885362	-0.158393	0.57288
ENSGALG00000023626	NTN1	bisque4	0.763834	0.000917572	0.751958	0.00122339	-0.608575	0.0160615	0.512613	0.0507163	-0.599405	0.0181949	0.567721	0.0272735	-0.592349	0.0199792	0.522209	0.045836	0.373073	0.170806	-0.386351	0.154891	-0.43553	0.104656	-0.408677	0.130422	0.0360532	0.898497	0.693158	0.00416705	0.0987292	0.726293	-0.0617896	0.826839	-0.0945971	0.737367	-0.160179	0.568506	0.26448	0.340806	-0.188227	0.501711	0.0544889	0.847062	0.0329406	0.907224	-0.0886101	0.753498
ENSGALG00000004231		bisque4	0.52045	0.0467035	0.667689	0.00652836	-0.415495	0.123508	0.590893	0.0203635	-0.670224	0.00625465	0.514176	0.0498965	-0.559926	0.0299565	0.251736	0.365419	0.14569	0.604402	-0.177989	0.525661	-0.188312	0.501513	-0.441972	0.0990483	0.394244	0.145916	-0.027118	0.923574	0.136893	0.62662	-0.153779	0.584251	-0.224139	0.421933	0.185348	0.508393	0.661072	0.00728762	-0.0179991	0.949235	0.213977	0.443814	0.119427	0.671614	-0.338629	0.216976
ENSGALG00000004009		bisque4	0.794752	0.000399557	0.88083	1.4523e-05	-0.532257	0.0411069	0.65124	0.00854213	-0.76212	0.00095742	0.496346	0.0598464	-0.694824	0.00404031	0.325423	0.236579	0.507568	0.0534303	-0.286673	0.300245	-0.34305	0.210651	-0.517163	0.0483568	0.279712	0.312649	0.333468	0.224511	0.180538	0.519649	-0.198127	0.479047	-0.146525	0.602308	-0.0779351	0.782491	0.481962	0.0688686	-0.146423	0.602563	0.223207	0.423916	0.0671931	0.811936	-0.33954	0.215662
ENSGALG00000002622	FCHSD1	bisque4	0.701642	0.0035533	0.794412	0.000403533	-0.329381	0.230592	0.56478	0.0282636	-0.614068	0.0148793	0.36486	0.18117	-0.205163	0.463244	0.320081	0.244812	0.645457	0.00935524	-0.397711	0.142086	-0.0811564	0.773712	-0.532085	0.0411847	0.428825	0.110726	-0.0391803	0.889741	-0.0415101	0.883225	-0.0822442	0.770753	-0.0708095	0.801995	0.186221	0.506363	0.269094	0.33213	-0.249332	0.37017	0.126292	0.653794	-0.301265	0.275196	-0.304044	0.270573
ENSGALG00000014455	LPAR5	bisque4	0.279207	0.31356	0.504183	0.0553098	-0.489474	0.0640425	0.217219	0.436772	-0.270061	0.330329	0.575354	0.0248267	-0.479656	0.0704016	0.565055	0.0281698	-0.185873	0.507171	-0.281811	0.308878	-0.501864	0.0566249	-0.138364	0.622884	-0.362249	0.184549	0.477207	0.0720562	-0.15647	0.577608	0.249121	0.370588	-0.0322827	0.90907	-0.10051	0.721537	0.800017	0.000342096	-0.170597	0.543267	0.546474	0.0350483	-0.124696	0.657922	0.11972	0.670848
ENSGALG00000014998	CABLES1	bisque4	0.438968	0.101637	0.654839	0.00806463	-0.0693298	0.806059	0.376179	0.166992	-0.395005	0.145069	0.0473131	0.867025	-0.239555	0.38983	0.127571	0.650493	0.362723	0.183933	-0.116513	0.679227	-0.256244	0.356605	-0.480732	0.0696834	0.302129	0.273754	-0.0981917	0.727731	-0.0513048	0.85591	-0.249831	0.36918	-0.0648421	0.818413	-0.108192	0.701125	0.16268	0.562402	-0.318601	0.247124	-0.175526	0.531497	0.0225082	0.936539	-0.306837	0.265974
ENSGALG00000044866		bisque4	0.641705	0.00991429	0.640984	0.0100246	-0.543365	0.0363122	0.492582	0.0621192	-0.250556	0.367747	0.217322	0.436548	-0.406532	0.13265	0.53905	0.0381222	0.385462	0.155924	-0.425369	0.113948	-0.396166	0.143785	-0.227397	0.415038	0.261486	0.346503	0.0222121	0.937372	0.419244	0.119816	-0.245961	0.376886	-0.408376	0.130733	-0.10877	0.699595	0.100459	0.721671	-0.164712	0.557463	0.0884987	0.753799	0.060937	0.829196	0.262373	0.344809
ENSGALG00000019741	PSMC3IP	bisque4	0.48227	0.0686658	0.495897	0.0601144	-0.0674102	0.811339	0.288516	0.297011	-0.346892	0.20525	-0.105717	0.707679	-0.429195	0.110385	-0.015919	0.955096	0.725662	0.0021963	0.0195284	0.944928	-0.100927	0.720424	-0.287243	0.299242	0.237161	0.394728	-0.0913752	0.746036	0.183036	0.513791	-0.0990333	0.72548	-0.137447	0.625212	-0.261811	0.345882	0.357102	0.191329	-0.0221567	0.937529	-0.0162466	0.954173	0.221345	0.427894	-0.312277	0.257152
ENSGALG00000001640	RNF122	bisque4	0.7644	0.000904736	0.927379	6.51581e-07	-0.568988	0.0268554	0.646909	0.00914559	-0.727893	0.0020952	0.546765	0.0349319	-0.586592	0.0215318	0.441807	0.0991892	0.46535	0.0804639	-0.394617	0.1455	-0.404521	0.134763	-0.598732	0.0183595	0.347413	0.204524	0.217428	0.436321	0.263141	0.343346	-0.26935	0.331652	-0.182662	0.514665	-0.178295	0.524937	0.171895	0.540156	-0.289964	0.294483	0.184313	0.510805	0.0514562	0.855489	-0.25449	0.360021
ENSGALG00000010891	ABCB11	bisque4	0.209883	0.452787	0.575372	0.0248209	-0.0415422	0.883135	0.0648873	0.818289	-0.399005	0.140674	0.22434	0.421506	-0.355062	0.19406	0.0533371	0.850261	0.137574	0.624889	0.327751	0.233047	-0.31291	0.256137	-0.156961	0.576399	-0.00406207	0.988537	-0.154956	0.581343	-0.095306	0.735464	-0.0422478	0.881163	0.460867	0.0838171	-0.207292	0.458513	0.306215	0.266994	-0.0160335	0.954774	0.312406	0.256945	-0.0906084	0.748103	-0.447949	0.0940357
ENSGALG00000030603	ANTXR1	bisque4	0.159645	0.569813	0.585975	0.0217036	0.109271	0.698273	0.070815	0.80198	-0.392291	0.148103	0.109594	0.697419	-0.166137	0.55401	-0.0465961	0.869024	0.0954749	0.735011	0.200475	0.473744	-0.212011	0.448111	-0.337391	0.218769	0.0815018	0.772772	-0.115586	0.681655	-0.222423	0.425587	-0.0172326	0.951395	0.257869	0.353456	-0.254182	0.360621	0.264176	0.341383	-0.0997374	0.723599	-0.0914146	0.74593	-0.181029	0.518495	-0.554543	0.0319222
ENSGALG00000033157	ADAMTS10	bisque4	0.674268	0.00583677	0.896794	5.93387e-06	-0.634299	0.0110943	0.447255	0.0946077	-0.642149	0.00984678	0.737224	0.00171202	-0.649881	0.00872803	0.620583	0.0135657	0.282705	0.30728	-0.282725	0.307245	-0.583087	0.0225214	-0.383518	0.158201	-0.0191603	0.945965	0.381842	0.16018	0.0328175	0.907569	-0.149975	0.593693	-0.0100286	0.971704	-0.191708	0.493685	0.358482	0.189496	-0.204369	0.465014	0.522538	0.0456751	-0.112277	0.690346	-0.145948	0.603753
ENSGALG00000003699	EBF1	bisque4	0.597428	0.018682	0.775605	0.000678746	-0.435333	0.104832	0.463139	0.0821053	-0.530054	0.0421112	0.446978	0.0948374	-0.408979	0.13011	0.395855	0.144128	0.322315	0.241348	-0.265968	0.337994	-0.269469	0.331432	-0.356362	0.192317	0.0333414	0.9061	0.289426	0.29542	-0.24054	0.387825	-0.103682	0.713087	-0.196517	0.482697	0.119956	0.670235	0.40463	0.134647	-0.162944	0.561758	0.460585	0.0840316	-0.114672	0.684052	-0.180703	0.519262
ENSGALG00000005331	GJC2	bisque4	0.691174	0.00432202	0.787816	0.00048706	-0.744168	0.00146525	0.432154	0.107683	-0.553678	0.0322469	0.846005	7.04133e-05	-0.673633	0.00590089	0.810358	0.000248806	0.0822947	0.770616	-0.386907	0.154247	-0.680337	0.00525129	-0.311548	0.258323	-0.127106	0.651694	0.651383	0.0085227	-0.00147441	0.995839	-0.107858	0.702008	-0.174206	0.534638	-0.128497	0.648107	0.43471	0.105387	-0.150163	0.593223	0.291794	0.291307	-0.0641534	0.820313	0.0677425	0.810424
ENSGALT00000091260	NA	bisque4	-0.465426	0.0804076	-0.629382	0.0119362	0.294805	0.286126	-0.226637	0.416641	0.428211	0.111294	-0.322492	0.241075	0.451848	0.0908637	-0.248556	0.37171	-0.206656	0.459924	-0.197961	0.479421	0.392712	0.147629	0.0356683	0.899576	-0.0728524	0.796392	0.0474176	0.866734	-0.110755	0.694356	-0.0157823	0.955482	-0.400024	0.13957	-0.0430059	0.879045	-0.494433	0.0609939	-0.112653	0.689356	-0.306457	0.266597	0.201068	0.472408	0.227072	0.415722
ENSGALG00000039499	LRRCC1	bisque4	0.448974	0.0931944	0.619674	0.0137433	-0.240484	0.387938	0.222617	0.425174	-0.529323	0.0424483	0.260641	0.348121	-0.488932	0.0643822	0.0915411	0.745589	0.435311	0.104851	0.124468	0.658512	-0.250015	0.368818	-0.239164	0.390627	0.0413194	0.883758	0.134329	0.633153	0.198333	0.478578	0.27058	0.329363	0.39033	0.150321	-0.267904	0.334357	0.481541	0.0691469	0.00875942	0.975284	0.263154	0.343323	0.000551503	0.998444	-0.413117	0.12589
ENSGALG00000000234	EPB41L4A	bisque4	0.733678	0.00185037	0.699498	0.00370113	-0.57221	0.0258133	0.421338	0.117787	-0.552057	0.0328621	0.679177	0.00535942	-0.40123	0.138268	0.675695	0.00569469	0.43476	0.105342	-0.455164	0.0882259	-0.431577	0.108206	-0.41483	0.124171	0.146781	0.601667	0.410541	0.128506	0.0858884	0.760862	-0.0221057	0.937672	-0.152163	0.588254	-0.0599829	0.831835	0.239125	0.390707	-0.164618	0.55769	-0.0306905	0.913539	-0.207501	0.458048	-0.0410771	0.884435
ENSGALG00000012111	TMEM37	bisque4	0.610644	0.015608	0.76913	0.000802885	-0.413508	0.125497	0.548976	0.0340556	-0.631332	0.0115965	0.47423	0.0741049	-0.259619	0.350083	0.37007	0.174549	0.270527	0.329462	-0.467763	0.0786988	-0.356196	0.192539	-0.650762	0.00860712	0.457187	0.0866441	0.144092	0.608415	0.334727	0.222658	-0.0469483	0.868042	-0.0418745	0.882206	-0.128344	0.648502	0.0977087	0.729023	-0.365361	0.180526	-0.291946	0.291044	-0.204823	0.464	-0.250476	0.367906
ENSGALG00000045574	CAMK2N2	bisque4	0.548471	0.0342542	0.793372	0.000415865	-0.567337	0.0274013	0.467394	0.0789665	-0.556847	0.0310694	0.693495	0.00414114	-0.600869	0.0178403	0.584196	0.0222046	0.163283	0.560934	-0.351706	0.198608	-0.58694	0.0214355	-0.402929	0.136451	0.130289	0.6435	0.0909378	0.747215	0.131037	0.641578	-0.380398	0.1619	-0.189897	0.497853	-0.15553	0.579925	0.360542	0.186781	-0.250306	0.368241	0.49888	0.0583511	-0.142839	0.611568	-0.0870873	0.757616
ENSGALG00000014718	MAP3K1	bisque4	0.649946	0.00871903	0.501985	0.0565562	-0.567505	0.0273454	0.371882	0.172285	-0.27395	0.323137	0.325743	0.236093	-0.607088	0.0163937	0.54521	0.035558	0.381622	0.160442	-0.331003	0.228166	-0.602151	0.0175344	-0.160416	0.567925	-0.182884	0.514145	0.608592	0.0160577	0.177022	0.527948	0.00695816	0.980365	-0.21314	0.445641	-0.111598	0.692134	0.499552	0.0579593	-0.211031	0.450262	0.290258	0.293971	0.11052	0.694974	0.243156	0.382525
ENSGALG00000002855	SARDH	bisque4	0.441891	0.0991171	0.766663	0.000854778	-0.304219	0.270283	0.242765	0.383315	-0.612575	0.0151937	0.47338	0.0746972	-0.403619	0.135717	0.164613	0.557703	0.230729	0.408047	0.0677663	0.810359	-0.303926	0.270768	-0.265783	0.338344	0.140232	0.61815	0.0212958	0.939952	0.045849	0.871108	-0.192517	0.491828	0.0286495	0.91927	-0.158896	0.571647	0.154904	0.581471	0.118395	0.674306	0.353015	0.196825	-0.285991	0.301447	-0.473621	0.0745292
ENSGALG00000043052	CD1B	bisque4	0.639059	0.010324	0.762846	0.000940367	-0.43883	0.101756	0.657968	0.00766688	-0.722924	0.00232569	0.62125	0.0134365	-0.450598	0.0918722	0.423027	0.116168	0.305652	0.267918	-0.418735	0.120312	-0.202219	0.469824	-0.647666	0.00903776	0.323219	0.239955	0.26786	0.334438	-0.121026	0.667449	-0.158894	0.571652	0.0582799	0.83655	0.118679	0.673565	0.360113	0.187344	-0.403164	0.136201	0.114828	0.683642	0.0481465	0.864703	-0.310374	0.260217
ENSGALG00000038789	CLIC3	bisque4	0.553292	0.0323925	0.774711	0.000694891	-0.466075	0.0799305	0.42176	0.117381	-0.48589	0.0663133	0.369309	0.175507	-0.43939	0.10127	0.328354	0.232138	0.152649	0.587048	-0.150507	0.592368	-0.344739	0.208265	-0.239912	0.389103	0.192659	0.491503	0.0978291	0.728701	0.202864	0.468378	-0.146173	0.60319	-0.225258	0.419557	-0.0507669	0.857407	0.272694	0.325451	0.0514436	0.855524	0.203283	0.46744	-0.114926	0.683386	-0.143497	0.609912
ENSGALG00000008298	LRRC17	bisque4	0.670484	0.00622711	0.779215	0.000616631	-0.559252	0.0301976	0.46931	0.0775819	-0.709154	0.00307209	0.795659	0.000389137	-0.481429	0.0692209	0.574	0.025248	0.246589	0.37563	-0.392635	0.147716	-0.503069	0.0559387	-0.556485	0.0312022	0.132455	0.637946	0.507947	0.0532228	-0.00632178	0.982161	-0.172624	0.538413	-0.0916836	0.745205	-0.0961354	0.733239	0.166486	0.553167	-0.26816	0.333876	0.0707592	0.802133	-0.145953	0.603742	-0.240854	0.387187
ENSGALG00000014963		bisque4	0.709091	0.0030759	0.793339	0.000416255	-0.777768	0.000640945	0.461001	0.083716	-0.63134	0.0115952	0.909267	2.64948e-06	-0.624263	0.0128645	0.775163	0.000686704	0.217089	0.437053	-0.460482	0.0841103	-0.550689	0.0333881	-0.370508	0.174	-0.0272921	0.923085	0.588213	0.0210856	0.0937496	0.739645	-0.102667	0.715788	-0.187058	0.504418	-0.153329	0.585364	0.265279	0.339295	-0.139759	0.619348	0.392167	0.148243	-0.107432	0.703135	0.000342174	0.999034
ENSGALG00000003301	FAM167B	bisque4	0.727748	0.00210164	0.841898	8.26831e-05	-0.548936	0.0340713	0.748703	0.00132019	-0.824588	0.000155431	0.682002	0.005099	-0.486065	0.0662015	0.372117	0.171992	0.19645	0.482851	-0.366507	0.17906	-0.355749	0.193137	-0.605999	0.0166403	0.574923	0.0249602	0.0574703	0.838792	0.196383	0.483003	-0.447174	0.0946748	-0.268053	0.334077	0.304383	0.270013	0.285461	0.302384	-0.182118	0.515939	0.0990579	0.725414	-0.134663	0.6323	-0.341716	0.212546
ENSGALG00000014880	PARP8	bisque4	0.474628	0.0738281	0.621959	0.0133001	-0.45353	0.089519	0.447011	0.0948103	-0.483848	0.0676333	0.413075	0.125933	-0.571449	0.0260568	0.325281	0.236797	0.382883	0.158948	-0.412236	0.126781	-0.449203	0.0930072	-0.466342	0.0797348	0.0849787	0.763328	0.167208	0.551423	0.285878	0.301648	-0.131462	0.640489	-0.321085	0.243252	-0.287559	0.298688	0.485332	0.0666719	-0.33352	0.224434	0.5376	0.0387452	0.0154656	0.956374	-0.118858	0.673099
ENSGALG00000029768	PTGDR	bisque4	0.719805	0.00248039	0.841475	8.40442e-05	-0.693959	0.00410574	0.463894	0.0815422	-0.55521	0.0316735	0.611701	0.0153803	-0.75159	0.00123403	0.591956	0.0200824	0.337887	0.21805	-0.26695	0.336146	-0.563597	0.0286694	-0.242799	0.383245	-0.0787708	0.780211	0.439625	0.101066	0.119685	0.670941	-0.145435	0.605041	-0.269895	0.330637	-0.155736	0.579417	0.508167	0.0531026	-0.0417933	0.882433	0.610912	0.0155501	0.00492535	0.986101	-0.0200092	0.943574
ENSGALG00000043603	CCL5	bisque4	0.43758	0.102849	0.698614	0.00376345	-0.490175	0.0636053	0.524081	0.0449257	-0.618887	0.0138986	0.544535	0.0358326	-0.575439	0.0248002	0.28195	0.30863	0.122462	0.663716	-0.238879	0.391209	-0.183056	0.513742	-0.41636	0.122649	0.109337	0.698097	0.195648	0.484675	0.0207328	0.941537	-0.0554502	0.844394	-0.176581	0.528994	-0.014727	0.958456	0.496111	0.0599866	-0.141941	0.613833	0.634797	0.0110117	0.180588	0.519533	-0.265725	0.338452
ENSGALG00000011823	FAT4	bisque4	0.672747	0.0059912	0.70601	0.00326669	-0.476004	0.0728793	0.420374	0.118718	-0.613204	0.0150606	0.619193	0.0138382	-0.415889	0.123117	0.472338	0.0754282	0.293234	0.288822	-0.363534	0.182881	-0.506262	0.05415	-0.465293	0.0805057	-0.0386108	0.891335	0.707952	0.00314537	-0.141546	0.61483	-0.0084001	0.976297	0.0899586	0.749856	-0.00973463	0.972533	0.318115	0.247886	-0.324823	0.237495	0.0815643	0.772602	-0.269804	0.330807	-0.199207	0.476602
ENSGALG00000000583	SOX13	bisque4	0.766169	0.000865473	0.765366	0.000883118	-0.304056	0.270552	0.607008	0.0164116	-0.648584	0.00890837	0.237072	0.394911	-0.335577	0.221412	0.214666	0.442312	0.657651	0.00770641	-0.289572	0.295166	-0.150571	0.592209	-0.591007	0.0203333	0.396612	0.143293	0.232994	0.40333	0.011642	0.967154	-0.0774259	0.783881	-0.047523	0.86644	0.104216	0.711666	0.219127	0.432655	-0.294253	0.287072	-0.142443	0.612567	0.0396405	0.888453	-0.353473	0.196205
ENSGALG00000015235	XCL1	bisque4	0.307372	0.265098	0.498353	0.05866	-0.28983	0.294717	0.494586	0.0609019	-0.545856	0.0352968	0.373237	0.170604	-0.465856	0.0800911	0.044776	0.874102	-0.0182691	0.948475	-0.177132	0.527688	-0.304069	0.270531	-0.454848	0.0884751	0.191973	0.493075	0.12067	0.668375	0.025297	0.928694	-0.330718	0.228592	-0.269017	0.332273	0.14402	0.608595	0.448659	0.0934523	-0.255132	0.358768	0.454673	0.0886129	0.0828569	0.769088	-0.32128	0.24295
ENSGALT00000107027	NA	bisque4	0.578855	0.0237619	0.681631	0.00513263	-0.770814	0.000768963	0.482699	0.0683842	-0.442043	0.0989874	0.730877	0.00196585	-0.720188	0.00246099	0.762381	0.000951261	0.122273	0.664206	-0.529493	0.0423698	-0.55534	0.0316252	-0.315961	0.251281	-0.181702	0.516917	0.570115	0.0264874	0.092994	0.741677	-0.0175691	0.950447	-0.370276	0.174291	-0.199671	0.475555	0.579045	0.0237049	-0.252026	0.364849	0.63166	0.0115402	0.152598	0.587175	0.204715	0.464242
ENSGALG00000038740	AMY2A	bisque4	-0.460781	0.0838828	-0.538621	0.038306	0.381946	0.160057	-0.238929	0.391107	0.201401	0.47166	-0.199824	0.475212	0.419221	0.119838	-0.489713	0.0638934	-0.273354	0.324233	0.163947	0.559319	0.454145	0.0890308	0.16334	0.560796	0.029176	0.917792	-0.174704	0.533452	-0.309559	0.261537	-0.271338	0.327957	-0.206377	0.460542	0.336614	0.219899	-0.378988	0.163589	0.204647	0.464393	0.013121	0.962983	-0.130966	0.641762	-0.146945	0.601256
ENSGALG00000038399	PLEKHA6	bisque4	0.183145	0.513534	0.441734	0.0992514	0.115645	0.681499	0.277241	0.317122	-0.375192	0.168198	-0.130589	0.642729	-0.213035	0.44587	-0.287033	0.299612	0.181992	0.516235	0.282182	0.308215	0.0460135	0.870649	-0.275097	0.321034	0.375569	0.167736	-0.383145	0.158639	-0.0099801	0.971841	-0.262241	0.345061	0.0390861	0.890005	0.067131	0.812107	0.152553	0.587287	0.00626675	0.982316	0.0239263	0.932549	0.201504	0.47143	-0.51856	0.0476488
ENSGALG00000002554	TSPAN2	bisque4	0.505306	0.0546812	0.732565	0.00189558	-0.449101	0.0930905	0.487282	0.0654245	-0.636358	0.0107558	0.405042	0.134213	-0.527578	0.0432617	0.148844	0.596512	0.274058	0.322939	-0.231094	0.407284	-0.169636	0.545574	-0.410833	0.128207	0.235126	0.398916	0.168014	0.549477	0.316449	0.250509	0.0177028	0.95007	-0.206893	0.459397	-0.198974	0.477129	0.415876	0.123129	-0.00527127	0.985125	0.329581	0.230293	0.0147147	0.95849	-0.34671	0.205503
ENSGALG00000031776	NFASC	bisque4	0.616011	0.0144777	0.82631	0.000146423	-0.591068	0.0203172	0.504923	0.054895	-0.647688	0.00903459	0.687548	0.0046171	-0.56845	0.0270323	0.509745	0.0522465	0.033129	0.906695	-0.360819	0.186417	-0.515161	0.0493848	-0.471228	0.0762125	0.119976	0.670183	0.484665	0.067103	0.0974893	0.729611	-0.222402	0.425632	-0.271321	0.327989	-0.164556	0.557841	0.282342	0.307928	-0.148892	0.596392	0.0667132	0.813258	-0.0709757	0.801539	-0.181536	0.517305
ENSGALG00000054286	APLN	bisque4	0.619206	0.0138355	0.796742	0.00037698	-0.231946	0.405509	0.377624	0.165236	-0.506914	0.0537898	0.207525	0.457995	-0.361913	0.184986	0.264081	0.341561	0.741869	0.00154353	-0.130561	0.6428	-0.176188	0.529927	-0.393719	0.146501	0.213718	0.44438	-0.0949163	0.73651	-0.0459875	0.870722	-0.0505659	0.857966	0.0601137	0.831473	-0.133371	0.635601	0.314948	0.252886	-0.180228	0.520379	0.285939	0.301539	-0.0940978	0.738709	-0.326948	0.234261
ENSGALG00000008950	EHD4	bisque4	0.484063	0.0674935	0.589849	0.0206425	-0.0398063	0.887989	0.131058	0.641524	-0.419883	0.119194	0.0378823	0.893374	-0.347795	0.203993	0.0315376	0.911161	0.764344	0.000905999	0.213109	0.445709	-0.0699345	0.804398	-0.199059	0.476937	0.0932944	0.740869	-0.055232	0.844999	-0.0693824	0.805915	0.0482783	0.864336	0.197655	0.480116	-0.235211	0.39874	0.24985	0.369143	0.0914499	0.745834	0.135084	0.631226	0.0241207	0.932002	-0.457649	0.0862855
ENSGALG00000052983		bisque4	0.379128	0.163421	0.50931	0.0524812	-0.409897	0.129165	0.287089	0.299513	-0.219796	0.431216	0.416624	0.122388	-0.0673417	0.811527	0.560982	0.029582	-0.0828841	0.769014	-0.48443	0.067255	-0.452909	0.0900135	-0.325992	0.235714	0.0118912	0.966451	0.37316	0.170699	0.00748674	0.978874	-0.00375493	0.989404	-0.11581	0.681067	-0.0565672	0.841296	-0.0466503	0.868873	-0.379142	0.163405	-0.143837	0.609056	-0.272796	0.325262	0.188196	0.501782
ENSGALG00000002786	PSTPIP1	bisque4	0.461336	0.083462	0.568867	0.0268949	-0.743235	0.00149664	0.330594	0.228778	-0.385887	0.15543	0.761361	0.000975507	-0.676247	0.00564044	0.701439	0.00356707	0.00375325	0.989408	-0.410889	0.128151	-0.595993	0.0190417	-0.168444	0.548441	-0.328344	0.232152	0.613675	0.0149618	0.0817556	0.772082	0.0596624	0.832722	-0.245487	0.377836	-0.185709	0.507553	0.580654	0.0232283	-0.150993	0.59116	0.785002	0.000526736	0.00238569	0.993267	0.203887	0.466089
ENSGALG00000010379	SNCA	bisque4	0.892706	7.56072e-06	0.92809	6.12274e-07	-0.722681	0.00233743	0.685748	0.00476938	-0.738502	0.00166426	0.724113	0.00226876	-0.590441	0.0204841	0.641547	0.00993847	0.415324	0.123679	-0.506558	0.0539858	-0.539754	0.0378226	-0.531486	0.0414562	0.359369	0.188323	0.348349	0.203225	0.320566	0.244057	-0.313508	0.255181	-0.170076	0.544516	-0.0337639	0.904915	0.173603	0.536076	-0.247947	0.37292	0.0886412	0.753414	-0.150694	0.591904	-0.101531	0.718813
ENSGALG00000041981	PRR7	bisque4	0.60278	0.0173858	0.652009	0.00843826	-0.76746	0.000837721	0.521712	0.0460798	-0.519372	0.0472411	0.765877	0.000871867	-0.657669	0.0077042	0.645109	0.00940606	0.0868732	0.758195	-0.327211	0.233864	-0.452523	0.0903219	-0.179183	0.522842	0.0646664	0.818898	0.256155	0.356776	0.172476	0.538765	-0.264491	0.340785	-0.348268	0.203337	0.1668	0.552407	0.406384	0.132805	0.00236935	0.993314	0.729573	0.00202156	0.0356289	0.899686	0.110535	0.694936
ENSGALG00000010806		bisque4	0.584349	0.0221611	0.802619	0.000316297	-0.484981	0.0668988	0.541235	0.0371974	-0.654666	0.00808714	0.601851	0.0176056	-0.679889	0.00529284	0.430397	0.109281	0.0761655	0.787324	-0.316647	0.250196	-0.535716	0.0395662	-0.533537	0.0405317	0.103906	0.71249	0.422043	0.117109	0.00722899	0.979601	-0.217574	0.436004	-0.226689	0.416531	-0.153974	0.583767	0.640878	0.010041	-0.243312	0.38221	0.106385	0.705909	0.0372507	0.895143	-0.259414	0.350476
ENSGALG00000040855	PTPRR	bisque4	0.716863	0.00263382	0.739839	0.00161546	-0.217542	0.436073	0.573951	0.0252633	-0.668547	0.00643475	0.207949	0.457057	-0.407231	0.131921	0.117501	0.676642	0.773715	0.000713258	-0.237966	0.393078	-0.249255	0.370321	-0.630479	0.0117441	0.50469	0.0550253	-0.0208161	0.941302	0.206071	0.461222	-0.297217	0.282016	0.0496188	0.860602	-0.0675404	0.81098	0.181856	0.516553	-0.359072	0.188716	-0.0723233	0.797842	-0.0258341	0.927183	-0.44947	0.0927886
ENSGALG00000015458	ILDR2	bisque4	0.727776	0.0021004	0.816385	0.000204843	-0.551289	0.0331564	0.510493	0.0518439	-0.688757	0.00451696	0.735434	0.00178078	-0.396606	0.1433	0.600965	0.0178172	0.390783	0.149807	-0.372567	0.171434	-0.37224	0.17184	-0.498943	0.0583145	0.313799	0.254716	0.202055	0.470191	0.0812719	0.773397	-0.154637	0.582129	0.0129032	0.963597	0.0240866	0.932098	0.120235	0.669507	-0.203919	0.466019	0.0707507	0.802156	-0.20312	0.467804	-0.206938	0.459297
ENSGALG00000051992	CYP2J23	bisque4	0.427647	0.111817	0.458986	0.0852536	-0.136356	0.627986	0.446234	0.0954549	-0.285211	0.302826	0.122569	0.663437	-0.138249	0.623176	0.267606	0.334914	0.371897	0.172266	-0.537526	0.0387775	-0.23313	0.403048	-0.553492	0.032317	0.283692	0.305521	0.0497418	0.86026	-0.0622906	0.825455	-0.197071	0.481439	-0.341393	0.213007	0.00910733	0.974302	0.368106	0.177027	-0.493387	0.0616281	-0.214219	0.443287	-0.153077	0.585989	-0.0649017	0.818249
ENSGALT00000103979	NA	bisque4	0.597573	0.0186459	0.874119	2.03895e-05	-0.297214	0.282022	0.360846	0.186382	-0.617264	0.0142233	0.395837	0.144147	-0.411566	0.12746	0.315259	0.252393	0.526888	0.0435865	-0.171087	0.542091	-0.286989	0.299689	-0.495013	0.0606444	0.186716	0.505212	0.078371	0.781301	-0.0287795	0.918905	-0.0394629	0.88895	-0.104449	0.711047	-0.266727	0.336566	0.328239	0.23231	-0.123584	0.660804	0.117916	0.675558	-0.137671	0.624642	-0.420826	0.11828
ENSGALG00000008393	CREB3L1	bisque4	0.51789	0.0479873	0.592575	0.0199201	-0.377277	0.165655	0.527874	0.043123	-0.560604	0.0297154	0.307758	0.264468	-0.183752	0.512116	0.0985864	0.726675	0.404875	0.134389	-0.235988	0.39714	0.0560364	0.842768	-0.368112	0.177019	0.436128	0.104127	-0.0699526	0.804348	0.169673	0.545485	-0.179739	0.521532	-0.212405	0.447249	0.278404	0.315012	-0.0991722	0.725109	-0.0643059	0.819892	0.400532	0.139021	-0.0535195	0.849754	-0.267	0.336051
ENSGALG00000029811	BMPER	bisque4	0.421876	0.117269	0.650302	0.00867004	-0.108304	0.700827	0.522963	0.0454678	-0.589104	0.0208436	0.132933	0.636721	-0.219859	0.431081	-0.0797698	0.777488	0.257977	0.353247	-0.1212	0.666997	-0.150908	0.591372	-0.575099	0.0249054	0.478507	0.0711744	-0.119445	0.671566	0.0923487	0.743413	-0.258804	0.35165	0.0546153	0.846711	0.102613	0.71593	0.129128	0.646485	-0.335715	0.22121	-0.0152287	0.957042	-0.0501473	0.859131	-0.489942	0.0637501
ENSGALG00000032405		bisque4	0.531914	0.0412623	0.533418	0.040585	-0.177723	0.52629	0.224629	0.420891	-0.48226	0.0686721	0.226349	0.417248	-0.102008	0.717542	0.142942	0.611307	0.740335	0.00159763	-0.114102	0.685549	-0.0421603	0.881407	-0.355235	0.193827	0.328225	0.232331	-0.0618172	0.826763	0.173736	0.535757	0.0883827	0.754112	0.0067157	0.981049	-0.0866133	0.758899	-0.0664027	0.814113	-0.0090796	0.974381	-0.0394294	0.889044	-0.214354	0.442993	-0.362567	0.184136
ENSGALG00000009823	PTPRE	bisque4	0.690764	0.00435461	0.801227	0.000329895	-0.474365	0.0740109	0.614135	0.0148654	-0.695608	0.00398173	0.518121	0.0478706	-0.510199	0.0520021	0.369091	0.175782	0.332359	0.22615	-0.424107	0.11514	-0.367891	0.1773	-0.580832	0.023176	0.264071	0.34158	0.344806	0.208171	0.139185	0.6208	0.0455962	0.871813	-0.0561471	0.842461	-0.00763532	0.978455	0.655253	0.00801118	-0.286115	0.301229	0.0366579	0.896803	-0.142467	0.612506	-0.282537	0.30758
ENSGALG00000042462		bisque4	0.645048	0.00941498	0.759194	0.00102866	-0.621034	0.0134781	0.552344	0.0327524	-0.5876	0.0212535	0.579352	0.0236134	-0.449147	0.0930524	0.454287	0.0889183	0.351054	0.199499	-0.433671	0.106315	-0.289307	0.295629	-0.374489	0.16906	0.193255	0.490137	0.178796	0.523753	0.141164	0.615794	-0.11881	0.673224	-0.453324	0.0896824	0.12649	0.653285	0.369873	0.174797	-0.0878538	0.755542	0.59767	0.0186217	-0.167269	0.551274	-0.0919198	0.744569
ENSGALG00000034907	HOXB5	bisque4	0.711182	0.00295156	0.822848	0.000164995	-0.237662	0.393701	0.508811	0.052752	-0.652581	0.00836163	0.212937	0.446086	-0.347734	0.204077	0.149957	0.593737	0.634112	0.0111255	-0.153002	0.586175	-0.211452	0.449338	-0.521391	0.046238	0.449094	0.0930963	-0.00534369	0.984921	0.152112	0.588381	-0.0840608	0.765818	0.032542	0.908342	-0.0283222	0.92019	0.303426	0.271597	-0.149562	0.59472	-0.164855	0.557117	-0.144037	0.608554	-0.454063	0.0890953
ENSGALG00000004702	WDR34	bisque4	0.478313	0.0713054	0.379647	0.162798	-0.0302339	0.914821	0.352091	0.198083	-0.34401	0.209292	-0.172551	0.538586	-0.0498059	0.860081	-0.128615	0.647805	0.760666	0.000992294	-0.154446	0.582601	0.189416	0.498961	-0.379536	0.162931	0.530344	0.0419782	-0.12435	0.658818	0.33484	0.222492	-0.110784	0.694278	-0.053334	0.85027	-0.123958	0.659834	-0.303951	0.270727	-0.100874	0.720566	-0.382329	0.159603	0.100671	0.721106	-0.301834	0.274246
ENSGALG00000005797	COL20A1	bisque4	0.63566	0.0108697	0.862577	3.50301e-05	-0.604238	0.0170449	0.630155	0.0118005	-0.732899	0.00188192	0.740194	0.00160267	-0.525699	0.04415	0.509158	0.0525637	0.0396606	0.888397	-0.450386	0.0920439	-0.458937	0.0852915	-0.591378	0.020235	0.324502	0.237986	0.291356	0.292065	0.192616	0.491602	-0.220858	0.428936	-0.222561	0.425293	-0.0407794	0.885268	0.332519	0.225914	-0.242852	0.383139	0.0573861	0.839026	-0.106602	0.705334	-0.227569	0.414674
ENSGALG00000053464	CCDC191	bisque4	-0.452174	0.090602	-0.521389	0.0462386	0.352867	0.197027	-0.309545	0.261559	0.235179	0.398807	-0.401216	0.138284	-0.00047949	0.998647	-0.567203	0.027446	-0.180234	0.520365	0.442077	0.0989582	0.434296	0.105756	0.287994	0.297924	0.00845642	0.976139	-0.176308	0.52964	0.234636	0.399929	-0.0315529	0.911118	-0.0443911	0.875176	-0.306123	0.267144	-0.206623	0.459997	0.465462	0.0803808	-0.282705	0.30728	0.489994	0.0637178	-0.159792	0.569453
ENSGALG00000000225	MGAT4C	bisque4	0.591586	0.0201799	0.660658	0.00733732	-0.405229	0.134016	0.176593	0.528965	-0.32167	0.242346	0.323045	0.240223	-0.192642	0.491541	0.461254	0.0835237	0.642005	0.00986866	-0.0945451	0.737507	-0.202211	0.469841	-0.0288675	0.918658	0.0904713	0.748473	-0.10316	0.714475	0.138027	0.623739	0.116628	0.678927	0.123561	0.660862	-0.0370935	0.895583	0.028787	0.918884	0.104287	0.711476	0.427173	0.112258	-0.363451	0.182989	-0.015824	0.955364
ENSGALG00000000818		bisque4	0.785425	0.000520615	0.870364	2.44502e-05	-0.583016	0.0225416	0.629946	0.0118371	-0.73652	0.00173881	0.712275	0.00288817	-0.581026	0.0231191	0.577545	0.0241559	0.415452	0.123551	-0.482175	0.0687285	-0.416226	0.122782	-0.60442	0.0170027	0.294281	0.287023	0.357261	0.191117	0.05853	0.835857	-0.313503	0.255188	-0.218844	0.433265	-0.0817712	0.772039	0.288677	0.296729	-0.273852	0.323317	0.0656862	0.816087	-0.0569538	0.840224	-0.225477	0.419093
ENSGALG00000049174		bisque4	0.379552	0.162911	0.385661	0.155693	-0.237097	0.394859	0.136123	0.628579	-0.468642	0.0780622	0.416497	0.122514	-0.220167	0.430419	0.145759	0.604228	0.454406	0.0888239	-0.135028	0.631371	-0.083244	0.768036	-0.229871	0.409841	-0.0400616	0.887275	0.301702	0.274466	-0.033018	0.907007	0.367072	0.17834	0.12545	0.655972	-0.0201788	0.943097	0.474042	0.0742358	0.0424638	0.880559	0.317587	0.248715	-0.3527	0.197254	-0.336569	0.219964
ENSGALG00000011982	PDE5A	bisque4	0.527214	0.0434325	0.808889	0.000260614	-0.395866	0.144115	0.287272	0.299192	-0.578946	0.0237346	0.52638	0.0438264	-0.621105	0.0134644	0.333139	0.224996	0.175151	0.532389	0.152771	0.586747	-0.394409	0.145731	-0.136263	0.628223	0.0327973	0.907626	0.0956665	0.734497	-0.0763653	0.786778	-0.270396	0.329705	0.073596	0.794354	-0.0889464	0.752589	0.391674	0.148799	0.192667	0.491483	0.421326	0.117798	-0.0959402	0.733762	-0.344147	0.209099
ENSGALG00000017031		bisque4	0.385755	0.155583	0.496595	0.0596986	-0.665068	0.00682129	0.40791	0.131215	-0.499945	0.0577305	0.747513	0.00135708	-0.550703	0.0333825	0.434248	0.105799	-0.0762368	0.787129	-0.313622	0.254998	-0.444857	0.0966057	-0.201841	0.470672	0.0698066	0.804749	0.234692	0.399812	0.36368	0.182693	-0.254337	0.360318	-0.178835	0.523663	-0.0128105	0.963859	0.207473	0.45811	-0.0583579	0.836333	0.712447	0.00287827	-0.102082	0.717344	0.0122519	0.965434
ENSGALG00000007070		bisque4	0.715653	0.00269911	0.688726	0.00451948	-0.60476	0.0169242	0.568663	0.026962	-0.558513	0.0304633	0.548414	0.0342769	-0.629731	0.0118748	0.492556	0.0621349	0.527715	0.0431976	-0.375219	0.168165	-0.279042	0.313858	-0.332554	0.225862	0.281225	0.309929	0.109879	0.696667	0.201929	0.470475	-0.456065	0.0875191	-0.529833	0.0422129	0.00603261	0.982977	0.249826	0.36919	-0.0130771	0.963107	0.451756	0.0909374	0.0988013	0.7261	-0.0549846	0.845686
ENSGALT00000026524	NA	bisque4	0.519337	0.0472585	0.797272	0.000371147	-0.3781	0.16466	0.527005	0.0435311	-0.707129	0.00319638	0.509028	0.052634	-0.28497	0.303252	0.206701	0.459822	0.170407	0.543721	-0.316652	0.250188	-0.191432	0.494318	-0.576556	0.0244568	0.433185	0.106753	0.0467623	0.868561	0.152605	0.587157	-0.152598	0.587176	-0.245019	0.378774	0.008912	0.974853	0.181207	0.518076	-0.121787	0.665468	0.0314017	0.911542	-0.23633	0.396435	-0.432137	0.107699
ENSGALG00000013253	INSRR	bisque4	0.643968	0.00957405	0.766138	0.000866161	-0.206528	0.460206	0.338192	0.217607	-0.588041	0.0211327	0.3316	0.227278	-0.303881	0.270844	0.209757	0.453065	0.518436	0.0477112	0.0219365	0.938148	-0.139444	0.620144	-0.291644	0.291566	0.236525	0.396034	0.0596315	0.832807	-0.298434	0.279956	-0.263087	0.34345	-0.112057	0.690925	0.171428	0.541273	0.251978	0.364944	0.13414	0.633637	0.0489509	0.862462	-0.271431	0.327784	-0.457332	0.0865315
ENSGALG00000027056		bisque4	0.298105	0.280511	0.406085	0.133118	-0.384428	0.157133	0.547454	0.0346571	-0.480728	0.069686	0.329665	0.230167	-0.392823	0.147505	0.0709869	0.801508	-0.213888	0.444008	-0.372088	0.172029	-0.294063	0.287397	-0.50095	0.0571495	0.412748	0.126263	0.223701	0.422865	0.572648	0.0256743	-0.239506	0.38993	-0.255149	0.358734	-0.134585	0.6325	0.102851	0.715297	-0.258761	0.351734	-0.226003	0.41798	0.178023	0.52558	-0.149277	0.595433
ENSGALG00000029322	FBXO39	bisque4	0.0666323	0.81348	0.121811	0.665407	0.328583	0.231793	-0.22325	0.423823	-0.0257792	0.927338	-0.291458	0.291889	0.36394	0.182356	-0.202404	0.46941	0.650262	0.0086756	0.143788	0.60918	0.369481	0.17529	-0.0500729	0.859338	-0.0588632	0.834934	-0.127263	0.651288	-0.325473	0.236504	0.650797	0.00860232	0.374749	0.16874	-0.0706025	0.802563	0.0977197	0.728994	0.0564876	0.841516	-0.098488	0.726938	-0.350165	0.200718	-0.346805	0.20537
ENSGALG00000031604		bisque4	-0.532659	0.0409257	-0.447014	0.0948077	0.309389	0.261812	-0.330626	0.22873	0.46689	0.0793341	-0.329448	0.230492	0.0208832	0.941113	-0.153492	0.58496	-0.216866	0.437536	0.0328715	0.907418	0.264974	0.339871	0.176547	0.529076	-0.470599	0.0766593	0.0672997	0.811643	-0.320887	0.243559	0.184217	0.51103	-0.0555926	0.843999	-0.449058	0.0931255	0.199527	0.475882	-0.0804927	0.775519	0.127498	0.650684	0.435267	0.104891	0.190498	0.496467
ENSGALG00000042553	RAP2B	bisque4	-0.128648	0.64772	-0.48797	0.0649886	0.185306	0.508492	-0.233559	0.402157	0.323242	0.23992	-0.334901	0.222402	0.289013	0.296141	-0.163366	0.560732	0.290844	0.292953	-0.03034	0.914523	0.143746	0.609284	0.161724	0.564732	-0.112782	0.689016	0.0737179	0.79402	0.121496	0.666227	0.245731	0.377347	0.00306746	0.991344	0.0251957	0.928979	-0.222922	0.424523	-0.042105	0.881562	-0.137116	0.626053	0.011206	0.968383	0.218944	0.433048
ENSGALG00000004878		bisque4	0.327733	0.233073	0.477145	0.0720985	-0.472746	0.0751414	0.27892	0.314079	-0.559567	0.0300848	0.603182	0.0172914	-0.549125	0.0339971	0.188494	0.501092	0.00462321	0.986953	-0.119597	0.671169	-0.366012	0.179693	-0.264025	0.341668	-0.0983475	0.727314	0.510864	0.0516453	0.198329	0.478588	-0.00896974	0.97469	0.0746352	0.791509	-0.215882	0.43967	0.238591	0.391799	-0.0639265	0.820939	0.535298	0.0397501	-0.00389305	0.989014	-0.259924	0.349496
ENSGALG00000028158	FGF7	bisque4	0.755361	0.0011284	0.846343	6.94751e-05	-0.435503	0.10468	0.525265	0.0443572	-0.712583	0.00287048	0.593261	0.0197412	-0.405333	0.133906	0.456619	0.0870859	0.373213	0.170633	-0.340319	0.214545	-0.457569	0.0863474	-0.584995	0.0219784	0.295567	0.284824	0.378725	0.163906	0.00631895	0.982169	-0.222376	0.425688	0.00791574	0.977664	-0.0270676	0.923716	0.172235	0.539342	-0.278774	0.314342	-0.206518	0.460229	-0.235461	0.398226	-0.321664	0.242354
ENSGALG00000013073	UPP1	bisque4	0.707121	0.00319686	0.576277	0.0245423	-0.342117	0.211975	0.481589	0.069115	-0.326109	0.235536	0.102484	0.716273	-0.342885	0.210884	0.404483	0.134803	0.701032	0.00359484	-0.331328	0.227683	-0.331038	0.228115	-0.364896	0.181124	0.343381	0.210181	0.00264824	0.992527	0.296043	0.284013	-0.14502	0.606081	-0.137635	0.624735	-0.0261517	0.926291	0.174195	0.534665	-0.301583	0.274665	-0.125372	0.656172	0.0947358	0.736995	0.0570826	0.839867
ENSGALG00000040434		bisque4	0.564149	0.0284794	0.73101	0.00196026	-0.598085	0.0185189	0.370324	0.174231	-0.577108	0.0242887	0.741636	0.00155167	-0.647171	0.00910817	0.535885	0.039492	0.237082	0.39489	-0.185836	0.507258	-0.40358	0.135759	-0.202468	0.469266	-0.0136745	0.961423	0.233664	0.40194	-0.00299447	0.99155	-0.243873	0.381079	-0.164081	0.558995	-0.06595	0.81536	0.419202	0.119856	0.0656032	0.816315	0.685895	0.00475674	-0.122124	0.664594	-0.143234	0.610572
ENSGALG00000054209		bisque4	0.709975	0.0030228	0.819123	0.000187096	-0.546188	0.0351632	0.679906	0.00529126	-0.817082	0.000200202	0.630752	0.0116968	-0.628564	0.0120809	0.314472	0.253643	0.344732	0.208275	-0.252377	0.364158	-0.21034	0.451781	-0.519798	0.047028	0.546914	0.0348723	0.0268955	0.9242	0.320898	0.243541	-0.399368	0.14028	-0.25427	0.36045	0.0360409	0.898532	0.249422	0.369991	0.00719076	0.979709	0.135892	0.629168	0.101289	0.719457	-0.39083	0.149754
ENSGALG00000050717		bisque4	-0.566863	0.0275594	-0.603137	0.0173017	0.768596	0.000813901	-0.556172	0.0313173	0.450426	0.0920112	-0.740902	0.00157746	0.493107	0.0617986	-0.676926	0.00557428	0.101484	0.718939	0.687024	0.00466096	0.636527	0.0107284	0.397849	0.141935	-0.0135699	0.961718	-0.633589	0.0112128	-0.231477	0.406485	0.261175	0.347097	0.47245	0.0753493	0.0106366	0.969989	-0.215318	0.440895	0.354203	0.195217	-0.310172	0.260544	0.141293	0.615467	-0.236994	0.395071
ENSGALT00000101928	NA	bisque4	0.706832	0.00321489	0.720501	0.0024452	-0.719133	0.00251479	0.559716	0.0300315	-0.693145	0.00416805	0.869607	2.5345e-05	-0.658233	0.00763387	0.665255	0.00680001	0.216505	0.438318	-0.527362	0.0433631	-0.628594	0.0120756	-0.513602	0.0501962	0.0864858	0.759244	0.571362	0.0260847	0.225211	0.419657	-0.0610207	0.828965	-0.120625	0.668491	-0.073477	0.79468	0.534055	0.0403008	-0.308109	0.263894	0.276722	0.318066	-0.121987	0.664949	-0.0697584	0.804881
ENSGALG00000005808	KREMEN1	bisque4	0.618047	0.014066	0.648436	0.00892908	-0.382744	0.159112	0.133502	0.635266	-0.420553	0.118545	0.442756	0.0983802	-0.322652	0.240829	0.463242	0.0820282	0.456273	0.0873564	-0.0813397	0.773213	-0.327963	0.232727	-0.146573	0.602187	-0.186011	0.506851	0.565349	0.02807	-0.218685	0.433606	0.154937	0.581389	0.0205356	0.942092	-0.133987	0.634027	0.172435	0.538864	0.0883284	0.754259	0.0756871	0.788632	-0.234272	0.400681	-0.152031	0.58858
ENSGALG00000047321		bisque4	0.799248	0.000350044	0.896117	6.18093e-06	-0.441533	0.0994236	0.643391	0.00965995	-0.787031	0.000497875	0.541061	0.0372704	-0.494597	0.0608949	0.353633	0.195989	0.446207	0.0954771	-0.197431	0.480623	-0.347847	0.203921	-0.549592	0.0338143	0.458003	0.0860112	0.137868	0.624142	0.0547973	0.846206	-0.410705	0.128338	0.0664592	0.813957	0.137527	0.625009	0.1201	0.669861	-0.21254	0.446953	0.0119138	0.966387	-0.0658347	0.815677	-0.397593	0.142215
ENSGALG00000001486	ZAP70	bisque4	0.558966	0.0303003	0.736267	0.00174851	-0.34929	0.201923	0.431388	0.108378	-0.566716	0.0276088	0.389505	0.151261	-0.534885	0.0399323	0.318539	0.247221	0.440213	0.100558	-0.133952	0.634116	-0.302923	0.272433	-0.407273	0.131877	0.0246574	0.930492	0.214607	0.442441	-0.107351	0.703349	0.0996744	0.723767	0.189332	0.499157	-0.0534112	0.850055	0.610163	0.0157125	-0.273132	0.324642	0.458337	0.0857532	0.0743933	0.792171	-0.287408	0.298954
ENSGALG00000024318	TMEM200B	bisque4	0.579282	0.0236341	0.830158	0.00012783	-0.460713	0.083934	0.519277	0.0472883	-0.694384	0.00407347	0.508449	0.0529489	-0.615414	0.0146002	0.251159	0.366556	0.312868	0.256204	-0.177869	0.525944	-0.40155	0.137926	-0.451075	0.0914866	0.269561	0.331259	0.0718799	0.799058	0.270601	0.329324	-0.303664	0.271203	-0.0100405	0.97167	-0.186375	0.506005	0.290637	0.293313	-0.164245	0.558595	0.42469	0.114588	-0.0509039	0.857026	-0.362351	0.184417
ENSGALG00000010567	RAB3B	bisque4	0.640302	0.0101299	0.660826	0.00731717	-0.566842	0.0275668	0.679652	0.00531487	-0.704558	0.00335983	0.493929	0.061299	-0.331813	0.226961	0.196235	0.483339	0.229648	0.410307	-0.280846	0.310608	-0.0986366	0.726541	-0.407215	0.131938	0.528796	0.0426929	0.0589369	0.83473	0.374215	0.169398	-0.120521	0.668762	-0.231629	0.406169	0.420468	0.118627	0.11539	0.68217	-0.0157674	0.955523	0.300798	0.275977	-0.0336184	0.905323	-0.241664	0.385542
ENSGALT00000003760	NA	bisque4	0.804832	0.000295632	0.83049	0.00012632	-0.754797	0.00114372	0.503469	0.0557122	-0.651098	0.00856134	0.749497	0.00129602	-0.657411	0.00773657	0.636222	0.0107779	0.22492	0.420275	-0.308268	0.263635	-0.555831	0.0314432	-0.286681	0.300232	-0.00828391	0.976625	0.695281	0.00400612	0.119951	0.670246	-0.107954	0.701753	-0.115309	0.682382	-0.0369747	0.895916	0.280575	0.311095	-0.0278139	0.921618	0.255203	0.358629	-0.0821118	0.771113	-0.046803	0.868447
ENSGALG00000007253	IL1RAP	bisque4	0.549015	0.0340403	0.61343	0.0150131	-0.705391	0.00330614	0.185777	0.507396	-0.2695	0.331372	0.692174	0.00424335	-0.440753	0.100092	0.805286	0.000291532	0.0276652	0.922036	-0.395884	0.144096	-0.652705	0.00834518	-0.0498226	0.860035	-0.31927	0.246077	0.69353	0.00413846	0.059977	0.831851	0.00633172	0.982133	-0.189531	0.498696	-0.2547	0.359611	0.147105	0.600855	-0.0327334	0.907805	0.288821	0.296478	-0.30381	0.270961	0.301591	0.274652
ENSGALG00000025858	LUZP1	bisque4	0.768138	0.000823441	0.734493	0.00181781	-0.554201	0.0320504	0.331938	0.226775	-0.379012	0.16356	0.48907	0.0642959	-0.417458	0.121565	0.738595	0.00166085	0.615527	0.014577	-0.363971	0.182316	-0.500756	0.0572616	-0.248397	0.372027	-0.0584251	0.836147	0.397347	0.142485	-0.00663621	0.981274	0.0259553	0.926843	-0.00974118	0.972514	-0.137934	0.623974	0.21019	0.452111	-0.218133	0.434797	0.208148	0.456616	-0.16275	0.56223	0.126325	0.653709
ENSGALT00000093852	NA	bisque4	0.608594	0.0160572	0.634022	0.0111404	-0.67532	0.00573169	0.600527	0.0179226	-0.540245	0.0376142	0.75371	0.0011737	-0.428221	0.111284	0.663468	0.00700506	-0.0927714	0.742276	-0.490512	0.0633956	-0.477624	0.0717725	-0.391629	0.14885	0.301031	0.275588	0.278566	0.31472	0.215203	0.441144	-0.21205	0.448026	-0.257902	0.353392	0.250453	0.36795	0.311278	0.258758	-0.190627	0.496171	0.0251872	0.929003	-0.101879	0.717884	0.0897148	0.750514
ENSGALG00000050656		bisque4	0.705679	0.00328778	0.775079	0.000688217	-0.646053	0.00926875	0.653908	0.00818614	-0.701501	0.00356288	0.65486	0.008062	-0.664763	0.00685603	0.463866	0.0815632	0.249359	0.370117	-0.326481	0.23497	-0.44394	0.0973775	-0.415643	0.123361	0.324255	0.238364	0.135743	0.629548	0.329013	0.231146	-0.144386	0.607675	-0.211155	0.44999	0.155003	0.581226	0.657886	0.00767713	-0.0955677	0.734762	0.392643	0.147708	-0.0314049	0.911533	-0.15939	0.570438
ENSGALG00000025946	MOB3C	bisque4	0.533595	0.040506	0.763352	0.000928658	-0.390783	0.149808	0.375086	0.168327	-0.545546	0.035422	0.513154	0.0504311	-0.556837	0.0310731	0.428263	0.111246	0.0946039	0.737349	-0.203938	0.465975	-0.487165	0.065499	-0.420665	0.118436	-0.00643162	0.981851	0.462975	0.0822279	-0.100712	0.720998	-0.119713	0.670869	-0.0570579	0.839935	-0.255079	0.358871	0.4549	0.0884341	-0.173584	0.536121	-0.0457881	0.871278	-0.0175315	0.950553	-0.241757	0.385354
ENSGALG00000004113		bisque4	0.74743	0.00135967	0.918342	1.36577e-06	-0.668654	0.00642305	0.668974	0.00638844	-0.859155	4.07512e-05	0.792036	0.000432145	-0.695229	0.00400999	0.469338	0.0775616	0.270401	0.329697	-0.352495	0.197532	-0.429312	0.110277	-0.573354	0.0254508	0.380542	0.161727	0.245974	0.376859	0.312969	0.256042	-0.290949	0.292772	-0.216288	0.438788	-0.0782533	0.781622	0.331761	0.227038	-0.115837	0.680996	0.251636	0.365617	-0.0011755	0.996683	-0.336137	0.220594
ENSGALG00000007515	SFRP5	bisque4	0.802477	0.000317668	0.849959	6.006e-05	-0.54317	0.0363925	0.693935	0.00410754	-0.662947	0.00706576	0.377893	0.16491	-0.51573	0.0490909	0.316788	0.249974	0.516534	0.0486779	-0.303158	0.272042	-0.274581	0.321979	-0.435183	0.104965	0.456789	0.0869537	0.0694122	0.805833	0.308687	0.262954	-0.332173	0.226426	-0.214647	0.442354	0.121176	0.667058	0.173289	0.536824	-0.133288	0.635813	0.239547	0.389847	0.00615345	0.982636	-0.19832	0.478609
ENSGALG00000007796	BCAS1	bisque4	0.806069	0.000284572	0.840378	8.76502e-05	-0.747588	0.00135472	0.743509	0.00148734	-0.702613	0.00348789	0.615127	0.0146594	-0.567229	0.0274374	0.467977	0.0785436	0.289506	0.295282	-0.456722	0.0870058	-0.406665	0.132511	-0.434512	0.105563	0.359521	0.188123	0.30397	0.270696	0.380631	0.161621	-0.269219	0.331898	-0.274415	0.322283	0.176077	0.53019	0.212012	0.44811	-0.172184	0.539464	0.385252	0.156169	-0.0600562	0.831632	-0.066512	0.813812
ENSGALG00000009252	PLD1	bisque4	0.644705	0.0094653	0.847831	6.54623e-05	-0.641952	0.00987675	0.384118	0.157496	-0.570208	0.0264571	0.769266	0.000800114	-0.706261	0.00325084	0.730251	0.00199244	0.170083	0.5445	-0.296726	0.28285	-0.676668	0.00559933	-0.35781	0.190387	-0.0999817	0.722946	0.488262	0.0648043	0.0326756	0.907967	-0.114029	0.68574	-0.0621569	0.825825	-0.321871	0.242034	0.447835	0.0941292	-0.179234	0.522722	0.294461	0.286715	-0.033433	0.905843	-0.0563824	0.841808
ENSGALG00000031707	DHH	bisque4	0.720261	0.00245728	0.87794	1.6848e-05	-0.543106	0.0364188	0.438817	0.101768	-0.66604	0.00671149	0.598465	0.0184251	-0.519355	0.0472493	0.440924	0.0999461	0.443232	0.0979756	-0.134266	0.633314	-0.423575	0.115646	-0.30465	0.269571	0.226372	0.4172	0.0774812	0.78373	0.134513	0.632684	-0.286144	0.301177	-0.167854	0.549863	0.0122706	0.965381	0.192762	0.491267	0.050442	0.858311	0.437356	0.103045	-0.229458	0.410706	-0.26624	0.337482
ENSGALG00000005632	MRVI1	bisque4	0.822037	0.000169611	0.850945	5.76826e-05	-0.46566	0.0802354	0.685342	0.00480422	-0.744382	0.00145811	0.413047	0.12596	-0.463764	0.0816387	0.274559	0.32202	0.454132	0.0890414	-0.236585	0.395911	-0.338689	0.21689	-0.494283	0.0610847	0.486424	0.0659718	0.130545	0.642841	0.245667	0.377476	-0.172122	0.539612	0.0250471	0.929396	0.248695	0.371433	0.377863	0.164946	-0.164559	0.557835	0.00404054	0.988598	-0.147281	0.600417	-0.327953	0.232741
ENSGALG00000037506	SIPA1L2	bisque4	0.535203	0.0397921	0.737888	0.00168708	-0.356067	0.192711	0.205599	0.462273	-0.397273	0.142566	0.29734	0.281807	-0.639922	0.010189	0.356233	0.192489	0.344126	0.209128	0.0609091	0.829273	-0.505322	0.0546719	-0.13263	0.637496	-0.0981495	0.727844	0.252931	0.363072	0.10576	0.707565	-0.130146	0.643866	0.115053	0.683052	-0.453677	0.0894023	0.332712	0.225628	0.0298998	0.915759	0.197937	0.479477	0.0295422	0.916763	-0.16712	0.551634
ENSGALG00000004121	LPAR4	bisque4	0.663953	0.00694902	0.844154	7.57421e-05	-0.383399	0.15834	0.630489	0.0117425	-0.67819	0.00545277	0.328751	0.231539	-0.375631	0.16766	0.219094	0.432726	0.427099	0.112327	-0.337483	0.218635	-0.153326	0.585371	-0.601101	0.0177848	0.411944	0.127076	0.136745	0.626998	0.140517	0.61743	-0.0558397	0.843313	-0.134985	0.631479	-0.00753447	0.978739	0.272041	0.326657	-0.250438	0.367981	0.0112933	0.968137	0.00559485	0.984212	-0.359152	0.188609
ENSGALG00000048307		bisque4	0.548644	0.034186	0.536825	0.0390817	-0.351661	0.19867	0.24897	0.370888	-0.572145	0.0258341	0.401333	0.138158	-0.540147	0.0376558	0.160421	0.567913	0.376427	0.166689	0.0971996	0.730387	-0.340561	0.214198	-0.20865	0.455508	0.252302	0.364307	0.163394	0.560664	0.430121	0.109534	-0.157629	0.574756	-0.0504663	0.858243	-0.226085	0.417807	0.131156	0.641275	0.253967	0.361042	-0.0962384	0.732963	0.0268459	0.924339	-0.358853	0.189005
ENSGALT00000092963	NA	bisque4	0.72274	0.00233458	0.627561	0.0122603	-0.621222	0.0134418	0.635797	0.0108472	-0.671136	0.00615838	0.700075	0.00366089	-0.519694	0.04708	0.488715	0.0645188	0.114613	0.684208	-0.538735	0.0382568	-0.534259	0.0402101	-0.546127	0.035188	0.24419	0.380441	0.64626	0.0092389	0.169429	0.546071	-0.254169	0.360646	-0.411122	0.127912	0.166845	0.552298	0.393552	0.146688	-0.241866	0.385134	-0.117385	0.676944	-0.11929	0.67197	-0.102066	0.717386
ENSGALG00000017076	B3GLCT	bisque4	0.749827	0.00128607	0.937933	2.40904e-07	-0.536776	0.0391028	0.455281	0.0881341	-0.681946	0.00510413	0.633517	0.0112249	-0.473819	0.0743909	0.551445	0.0330967	0.380206	0.162129	-0.262348	0.344858	-0.488654	0.064557	-0.446831	0.0949594	0.147545	0.599755	0.330738	0.228562	0.063656	0.821685	0.00884792	0.975034	0.115381	0.682191	-0.118009	0.675316	0.298997	0.279005	-0.176079	0.530186	0.111631	0.692048	-0.245779	0.37725	-0.249915	0.369015
ENSGALG00000001130	GALNT17	bisque4	0.666589	0.00665009	0.850756	5.81329e-05	-0.700314	0.00364427	0.417734	0.121294	-0.618215	0.0140323	0.831672	0.000121071	-0.714276	0.00277494	0.713352	0.00282674	0.158798	0.571889	-0.27272	0.325402	-0.703122	0.00345404	-0.317491	0.248866	-0.0949699	0.736366	0.472823	0.0750871	0.0662935	0.814413	-0.126495	0.653272	0.0219755	0.938038	-0.177393	0.527071	0.453822	0.089287	-0.172901	0.537751	0.513363	0.0503218	-0.120587	0.66859	-0.0601741	0.831306
ENSGALG00000007625	FADD	bisque4	0.661328	0.00725703	0.60637	0.0165559	-0.420898	0.118211	0.333501	0.224462	-0.560587	0.0297216	0.557344	0.0308876	-0.609207	0.0159219	0.397338	0.142494	0.381414	0.160689	-0.0857825	0.761149	-0.43989	0.100837	-0.229789	0.410013	-0.0712588	0.800762	0.575998	0.024628	-0.195224	0.485641	-0.276503	0.318465	0.0134264	0.962122	0.00889112	0.974912	0.378242	0.164489	-0.00691394	0.98049	0.211325	0.449617	-0.0837599	0.766635	-0.228507	0.412701
ENSGALG00000037437	EGR3	bisque4	0.557158	0.0309556	0.680396	0.00524579	-0.582672	0.0226407	0.337319	0.218874	-0.377048	0.165934	0.50961	0.052319	-0.557196	0.0309415	0.592855	0.019847	0.298582	0.279706	-0.26691	0.336221	-0.420512	0.118584	-0.169125	0.546801	-0.220339	0.430048	0.388371	0.15256	-0.0995561	0.724083	0.08333	0.767802	-0.255692	0.357678	-0.0567799	0.840706	0.55829	0.030544	-0.087409	0.756745	0.70485	0.00334094	0.0213712	0.939739	0.0824788	0.770115
ENSGALG00000034078	GLT8D2	bisque4	0.517214	0.0483309	0.84938	6.14903e-05	-0.318465	0.247336	0.502765	0.0561114	-0.652634	0.00835463	0.468878	0.0778926	-0.388491	0.152422	0.291541	0.291746	0.154057	0.583563	-0.202011	0.47029	-0.375964	0.167254	-0.557838	0.030708	0.341214	0.213263	-0.00752688	0.978761	0.0452139	0.87288	-0.224161	0.421887	0.0801222	0.776527	-0.0624304	0.825069	0.281194	0.309984	-0.295334	0.285222	0.050218	0.858934	-0.150609	0.592113	-0.390782	0.149808
ENSGALG00000054766	ITGA2B	bisque4	0.633156	0.0112857	0.603862	0.0171323	-0.500456	0.0574349	0.461387	0.0834235	-0.457568	0.0863481	0.397943	0.141832	-0.664379	0.00690001	0.438147	0.102352	0.446939	0.0948695	-0.242897	0.383048	-0.247353	0.374104	-0.257049	0.355043	0.0851398	0.762891	0.26872	0.332828	0.0839414	0.766142	-0.0890012	0.752441	-0.430622	0.109076	-0.0577448	0.838032	0.619989	0.0136816	0.0506801	0.857648	0.280351	0.311499	0.269551	0.331278	-0.0509421	0.856919
ENSGALG00000028294		bisque4	0.610748	0.0155855	0.602066	0.0175545	-0.322888	0.240464	0.501152	0.0570335	-0.491667	0.0626813	0.382044	0.159941	-0.158676	0.572187	0.325286	0.236788	0.382684	0.159184	-0.386186	0.155083	-0.110118	0.696036	-0.43018	0.109481	0.258107	0.352994	0.245163	0.378485	-0.327054	0.234101	-0.350567	0.200166	-0.427846	0.111632	0.376498	0.166602	0.0830643	0.768524	-0.179091	0.523058	0.0846816	0.764134	-0.205556	0.462368	-0.175808	0.530828
ENSGALG00000010461	EBF3	bisque4	0.807325	0.000273686	0.89415	6.94828e-06	-0.53067	0.0418287	0.551616	0.0330308	-0.712105	0.00289796	0.621502	0.0133879	-0.541243	0.0371943	0.480082	0.0701165	0.453302	0.0897003	-0.242698	0.38345	-0.440913	0.0999555	-0.415542	0.123462	0.381098	0.161064	0.117981	0.675387	0.140964	0.616299	-0.499809	0.0578095	-0.143066	0.610997	0.0179901	0.949261	0.11817	0.674894	-0.0488675	0.862694	0.102581	0.716016	-0.221324	0.427937	-0.272517	0.325776
ENSGALG00000035803	THRSP	bisque4	0.397221	0.142623	0.541732	0.0369895	-0.130045	0.644127	0.188765	0.500466	-0.420615	0.118484	0.223727	0.422808	-0.0626484	0.824467	0.19944	0.476077	0.510582	0.0517962	-0.238333	0.392326	-0.0417609	0.882524	-0.435628	0.10457	0.0916802	0.745214	0.174341	0.534316	0.00479124	0.986479	0.603134	0.0173026	0.318839	0.246751	-0.229579	0.410453	0.384409	0.157155	-0.230398	0.408739	-0.135192	0.630951	-0.248772	0.37128	-0.327256	0.233796
ENSGALG00000041909		bisque4	0.753044	0.0011924	0.665868	0.00673081	-0.584161	0.0222147	0.700618	0.00362331	-0.804753	0.000296349	0.540289	0.0375956	-0.636027	0.0108097	0.184035	0.511455	0.388571	0.15233	-0.189799	0.498078	-0.325597	0.236314	-0.443883	0.0974251	0.581627	0.0229436	0.12647	0.653335	0.635055	0.010969	-0.366609	0.17893	-0.0380877	0.892799	0.144058	0.608501	0.128584	0.647884	-0.0420429	0.881736	0.147406	0.600103	0.102937	0.715067	-0.324074	0.238643
ENSGALG00000015152	BOC	bisque4	0.264589	0.3406	0.569175	0.0267938	0.0744488	0.792019	0.236444	0.396201	-0.401729	0.137733	0.0184008	0.948104	-0.236146	0.396814	-0.0443557	0.875275	0.297935	0.280799	-0.0528996	0.851477	-0.229814	0.40996	-0.523102	0.0454002	0.112285	0.690324	0.0561275	0.842515	-0.140642	0.617113	-0.00954723	0.973062	0.168502	0.548302	-0.320661	0.24391	0.347212	0.204804	-0.385075	0.156376	-0.139824	0.619184	-0.0283558	0.920096	-0.477089	0.0721363
ENSGALG00000015652		bisque4	0.59263	0.0199058	0.741528	0.00155544	-0.49107	0.0630498	0.492817	0.0619755	-0.695236	0.00400944	0.619661	0.0137459	-0.719694	0.00248607	0.390558	0.150062	0.277853	0.316011	-0.349637	0.201445	-0.523873	0.0450264	-0.607624	0.0162734	0.128873	0.64714	0.469745	0.0772695	0.213116	0.445694	-0.200502	0.473683	-0.226602	0.416715	-0.407046	0.132114	0.432069	0.10776	-0.271812	0.327079	0.0695759	0.805383	0.141861	0.614035	-0.313846	0.254641
ENSGALG00000006174	VSTM4	bisque4	0.62084	0.0135157	0.744174	0.00146505	-0.223978	0.422275	0.393643	0.146586	-0.674472	0.0058163	0.366834	0.178643	-0.249099	0.370632	0.169927	0.544873	0.514053	0.0499607	-0.0926881	0.7425	-0.124013	0.659692	-0.496107	0.0599893	0.499144	0.0581969	-0.034082	0.904023	0.125281	0.656408	-0.195773	0.48439	-0.0480525	0.864965	-0.0643151	0.819867	-0.0380354	0.892946	0.0167004	0.952894	-0.312507	0.256783	-0.160683	0.567273	-0.51955	0.0471519
ENSGALG00000037031		bisque4	0.519965	0.0469448	0.739543	0.00162615	-0.468696	0.0780237	0.344523	0.20857	-0.527451	0.0433212	0.57452	0.0250856	-0.564578	0.0283326	0.462882	0.0822975	0.270941	0.328694	-0.201263	0.471972	-0.51597	0.0489673	-0.321577	0.24249	-0.13768	0.62462	0.324927	0.237338	-0.108241	0.700993	-0.0158573	0.95527	0.0446706	0.874396	-0.111001	0.693706	0.572054	0.0258631	-0.235734	0.397661	0.656373	0.00786771	-0.146161	0.603219	-0.169099	0.546865
ENSGALG00000009520	2020-03-01	bisque4	0.404082	0.135227	0.677449	0.00552373	-0.51394	0.0500198	0.347186	0.20484	-0.430066	0.109584	0.696971	0.00388156	-0.402373	0.137045	0.682898	0.0050186	0.0163693	0.953827	-0.478492	0.0711846	-0.52357	0.0451729	-0.454321	0.0888911	-0.0790494	0.779451	0.302168	0.273689	-0.064338	0.819804	0.0963577	0.732643	-0.118754	0.67337	-0.196323	0.483138	0.491371	0.0628633	-0.398347	0.141391	0.341675	0.212605	-0.13323	0.635961	0.0176592	0.950193
ENSGALG00000026424	TOR2A	bisque4	0.373316	0.170506	0.692747	0.00419873	-0.187747	0.502823	0.23827	0.392454	-0.562568	0.0290257	0.490129	0.0636338	-0.279281	0.313426	0.254461	0.360077	0.0654309	0.81679	0.0354796	0.900105	-0.327076	0.234068	-0.364234	0.181976	0.235504	0.398136	-0.0302496	0.914776	-0.0252293	0.928884	-0.128743	0.647476	0.39082	0.149765	-0.139363	0.62035	0.137227	0.625771	-0.093515	0.740275	-0.115145	0.682811	-0.268752	0.332769	-0.443	0.0981729
ENSGALG00000015835	GRIK1	bisque4	0.601722	0.0176364	0.759657	0.00101711	-0.294021	0.287469	0.524295	0.0448226	-0.653801	0.00820019	0.271087	0.328423	-0.411738	0.127286	0.0758991	0.788052	0.289405	0.295457	-0.0781912	0.781792	-0.263892	0.34192	-0.446563	0.0951816	0.516168	0.0488657	-0.0371283	0.895486	0.321535	0.242554	-0.316432	0.250536	-0.115047	0.683069	-0.0081981	0.976867	0.166871	0.552236	-0.00973463	0.972533	-0.186096	0.506652	-0.072969	0.796072	-0.436362	0.103921
ENSGALG00000023379	F2RL2	bisque4	0.80697	0.000276731	0.810337	0.000248974	-0.695496	0.00399009	0.5577	0.0307578	-0.595577	0.019147	0.630206	0.0117916	-0.550166	0.0335908	0.643176	0.00969216	0.567608	0.0273112	-0.468724	0.0780036	-0.507123	0.0536745	-0.400629	0.138916	0.319785	0.245274	0.106244	0.706283	0.48349	0.0678664	-0.18244	0.515186	-0.182809	0.514322	-0.119813	0.670608	0.204355	0.465044	-0.186314	0.506146	0.312799	0.256315	-0.15628	0.578078	0.00928296	0.973807
ENSGALG00000036792	TIGD5	bisque4	-0.530545	0.0418857	-0.663719	0.00697602	0.504263	0.055265	-0.54872	0.034156	0.713436	0.00282199	-0.722253	0.00235829	0.276406	0.318642	-0.384994	0.15647	-0.0306263	0.913719	0.352459	0.197582	0.319663	0.245463	0.531956	0.0412433	-0.421289	0.117834	-0.110222	0.695762	-0.237903	0.393206	-0.0162327	0.954212	-0.0238101	0.932876	-0.258483	0.35227	-0.288304	0.297382	0.207812	0.457359	-0.0746647	0.791428	0.262667	0.344248	0.277265	0.31708
ENSGALG00000030902		bisque4	0.74045	0.00159354	0.739032	0.00164478	-0.587283	0.0213408	0.45603	0.0875464	-0.565135	0.0281426	0.559332	0.030169	-0.6133	0.0150406	0.542338	0.0367372	0.342341	0.211657	-0.370007	0.174629	-0.560754	0.0296623	-0.406908	0.132257	-0.0217842	0.938577	0.703348	0.00343908	0.106791	0.704834	-0.064036	0.820637	-0.181895	0.516462	-0.216294	0.438775	0.353108	0.1967	-0.193655	0.489223	0.0202201	0.94298	-0.00122641	0.996539	-0.0727507	0.79667
ENSGALG00000014944	GCNT4	bisque4	0.56434	0.0284139	0.808336	0.000265179	-0.528386	0.0428839	0.548068	0.0344136	-0.627009	0.0123598	0.565412	0.0280484	-0.629899	0.0118453	0.39793	0.141846	0.163282	0.560936	-0.288516	0.29701	-0.392756	0.14758	-0.439067	0.101551	0.053579	0.849589	0.319395	0.245881	-0.0375869	0.894201	-0.133377	0.635586	-0.196872	0.481891	-0.0267161	0.924704	0.585949	0.0217108	-0.21302	0.445902	0.535382	0.0397129	0.0482744	0.864346	-0.216429	0.438482
ENSGALG00000001347	LHX6	bisque4	0.599368	0.0182037	0.673619	0.00590226	-0.593459	0.01969	0.413403	0.125602	-0.469841	0.0772012	0.631693	0.0115344	-0.381025	0.161151	0.605088	0.0168486	0.396961	0.142909	-0.402033	0.137408	-0.247581	0.37365	-0.267175	0.335722	-0.0144968	0.959105	0.279165	0.313637	-0.124436	0.658596	-0.0284509	0.919829	-0.205444	0.462617	0.110099	0.696085	0.260603	0.348193	-0.140309	0.617955	0.681723	0.00512426	-0.146739	0.601773	0.0221333	0.937594
ENSGALG00000000544		bisque4	0.377651	0.165203	0.686328	0.00471984	-0.404448	0.13484	0.354437	0.194902	-0.42189	0.117256	0.393571	0.146667	-0.583655	0.0223588	0.349556	0.201557	0.0887488	0.753123	-0.115294	0.682419	-0.498482	0.0585843	-0.294262	0.287056	0.00153124	0.995679	0.0433884	0.877976	0.122498	0.663622	-0.14985	0.594003	-0.103052	0.714761	-0.21608	0.43924	0.483947	0.0675685	-0.199033	0.476997	0.544555	0.0358246	0.0947771	0.736884	-0.120463	0.668913
ENSGALG00000008840	ACSL5	bisque4	0.710014	0.00302048	0.792093	0.000431445	-0.75604	0.0011102	0.604252	0.0170418	-0.72676	0.00214606	0.828092	0.000137552	-0.734936	0.0018003	0.562094	0.029191	0.122494	0.663632	-0.367006	0.178424	-0.495268	0.0604912	-0.373474	0.170311	0.163466	0.560488	0.406967	0.132196	0.214858	0.441895	-0.213706	0.444405	-0.429302	0.110287	0.0843205	0.765114	0.595984	0.0190439	0.0272895	0.923092	0.444303	0.0970717	-0.0508241	0.857247	-0.131786	0.639658
ENSGALG00000008072	CHRDL1	bisque4	0.585227	0.0219132	0.86533	3.0927e-05	-0.52223	0.0458255	0.465489	0.080361	-0.677189	0.00554884	0.659762	0.00744589	-0.516263	0.0488167	0.439187	0.101446	0.177157	0.52763	-0.210069	0.452378	-0.366853	0.178618	-0.419535	0.119533	0.258396	0.352438	0.0909093	0.747291	0.105064	0.709413	-0.284773	0.303602	-0.274506	0.322116	-0.0937584	0.739621	0.213584	0.444672	-0.000245488	0.999307	0.270645	0.329242	-0.0964519	0.73239	-0.300278	0.276849
ENSGALG00000004852	DNM1	bisque4	0.67592	0.00567245	0.800479	0.000337395	-0.252732	0.363461	0.593995	0.0195516	-0.703572	0.00342432	0.282465	0.307708	-0.486553	0.0658892	0.159791	0.569455	0.602674	0.0174108	-0.268534	0.333177	-0.24421	0.3804	-0.680615	0.00522557	0.34542	0.207308	0.194264	0.487831	0.0164012	0.953737	-0.151314	0.590361	0.0128897	0.963636	-0.110789	0.694267	0.404639	0.134638	-0.388998	0.151841	-0.0221234	0.937622	0.0790085	0.779563	-0.474998	0.0735725
ENSGALG00000039733		bisque4	0.188334	0.501463	0.489605	0.0639609	-0.303296	0.271813	0.153171	0.585756	-0.341763	0.212479	0.498264	0.058712	-0.359498	0.188154	0.376488	0.166615	-0.233352	0.402587	-0.0139778	0.960568	-0.459816	0.0846181	-0.249106	0.370617	-0.0187037	0.947251	0.152481	0.587465	0.0516728	0.854887	-0.131518	0.640346	0.158028	0.573777	-0.2796	0.31285	0.0156111	0.955964	-0.164343	0.558358	0.0688009	0.807513	0.0894338	0.751273	-0.118648	0.673647
ENSGALG00000033593	UBE2E2	bisque4	0.661134	0.00728017	0.695102	0.00401944	-0.649573	0.00877051	0.575632	0.0247407	-0.686622	0.00469489	0.715046	0.00273229	-0.806645	0.000279533	0.484048	0.067503	0.340885	0.213734	-0.307091	0.265558	-0.380128	0.162222	-0.413478	0.125527	0.145391	0.60515	0.386967	0.154178	0.217572	0.436009	-0.296092	0.283928	-0.121287	0.666769	-0.159144	0.57104	0.356661	0.191917	-0.14473	0.60681	0.472292	0.0754607	0.268023	0.334132	-0.165693	0.555086
ENSGALG00000012761	DRAM1	bisque4	0.729979	0.00200411	0.858823	4.13436e-05	-0.450661	0.0918208	0.651636	0.00848851	-0.728501	0.00206831	0.428802	0.110747	-0.461357	0.0834461	0.307327	0.265171	0.525098	0.044437	-0.464622	0.0810017	-0.327549	0.233351	-0.694634	0.00405461	0.368251	0.176843	0.229403	0.410821	0.221838	0.426839	-0.00333909	0.990577	-0.225577	0.418883	-0.0705261	0.802773	0.471719	0.0758651	-0.355147	0.193946	0.0723248	0.797838	-0.0735556	0.794465	-0.339461	0.215777
ENSGALG00000044678		bisque4	-0.415573	0.123431	-0.435643	0.104556	0.331599	0.22728	-0.0102426	0.9711	0.302242	0.273566	-0.482491	0.0685202	0.304025	0.270605	-0.378772	0.163849	-0.0850363	0.763172	-0.0797711	0.777484	0.632778	0.0113497	-0.0836461	0.766944	0.0415651	0.883071	-0.117021	0.677898	-0.158544	0.572511	0.13494	0.631594	-0.0418496	0.882276	-0.0371492	0.895427	-0.330932	0.228273	-0.257777	0.353633	-0.120481	0.668866	0.633819	0.0111743	0.0684686	0.808427
ENSGALG00000016661	BLK	bisque4	0.513042	0.0504901	0.701927	0.003534	-0.289459	0.295363	0.4126	0.126412	-0.597552	0.0186511	0.313815	0.254691	-0.512208	0.0509303	0.18691	0.504763	0.487791	0.0651016	-0.220923	0.428797	-0.167675	0.550295	-0.525125	0.0444239	0.101579	0.718685	0.260905	0.347615	0.042526	0.880386	0.242812	0.383221	-0.0844695	0.764709	-0.279136	0.313689	0.661575	0.00722755	-0.181858	0.51655	0.173024	0.537457	0.133715	0.634721	-0.405053	0.134202
ENSGALG00000039791	DOLPP1	bisque4	0.324236	0.238393	0.509216	0.0525324	-0.231547	0.40634	0.268977	0.33235	-0.470325	0.0768551	0.358468	0.189514	-0.472709	0.0751675	0.205702	0.462044	0.182185	0.515784	-0.208935	0.454877	-0.256806	0.355513	-0.512805	0.0506153	-0.0516363	0.854988	0.524374	0.0447846	-0.0430333	0.878968	0.0193828	0.945338	-0.0327414	0.907783	-0.504428	0.0551719	0.211844	0.448477	-0.290836	0.292967	-0.0913083	0.746216	0.299956	0.277392	-0.316107	0.251049
ENSGALG00000054913		bisque4	0.930395	4.98209e-07	0.882293	1.34513e-05	-0.744532	0.00145316	0.616076	0.0144644	-0.736499	0.00173963	0.775567	0.000679429	-0.574273	0.0251626	0.667143	0.00658854	0.459259	0.0850442	-0.462287	0.0827448	-0.534352	0.0401686	-0.446368	0.0953437	0.258327	0.352572	0.49704	0.0594341	0.218443	0.434127	-0.265066	0.339696	-0.205924	0.461549	0.0455295	0.871999	0.171371	0.541409	-0.127529	0.650603	0.113514	0.687092	-0.222218	0.426025	-0.0956555	0.734526
ENSGALG00000000731	THEMIS2	bisque4	0.731663	0.00193287	0.767032	0.00084684	-0.615203	0.0146437	0.460526	0.0840766	-0.662596	0.00710691	0.708909	0.00308692	-0.776697	0.00065944	0.558122	0.0306047	0.304458	0.269888	-0.182716	0.514538	-0.569744	0.026608	-0.329459	0.230476	-0.00607947	0.982844	0.512995	0.0505151	0.0219988	0.937973	-0.175441	0.5317	-0.200949	0.472676	-0.0534743	0.84988	0.595508	0.0191645	-0.0128735	0.963681	0.322999	0.240294	0.058854	0.83496	-0.178431	0.524617
ENSGALG00000026613	S100A4	bisque4	0.480923	0.0695565	0.609406	0.0158781	-0.565033	0.0281773	0.421231	0.117889	-0.489717	0.0638904	0.532496	0.0409993	-0.540366	0.037563	0.367937	0.177241	0.196658	0.482378	-0.199225	0.476562	-0.353763	0.195812	-0.214195	0.443339	0.0113338	0.968023	0.225214	0.41965	0.151497	0.589908	-0.161925	0.564241	-0.0753733	0.78949	0.0119099	0.966398	0.235647	0.397842	-0.118054	0.675198	0.78132	0.000582595	0.0308636	0.913053	-0.0577525	0.83801
ENSGALG00000006822	PCDH19	bisque4	0.731021	0.00195978	0.929723	5.29469e-07	-0.446995	0.0948233	0.52691	0.0435758	-0.680667	0.00522083	0.541285	0.0371767	-0.537425	0.038821	0.47232	0.0754412	0.410035	0.129024	-0.232943	0.403435	-0.408053	0.131067	-0.506	0.0542947	0.26876	0.332753	0.183822	0.511953	-0.0105923	0.970114	-0.291874	0.291169	-0.0332743	0.906288	-0.119109	0.672443	0.24645	0.375908	-0.195704	0.484548	0.0457808	0.871298	-0.0506719	0.857671	-0.308907	0.262595
ENSGALG00000003979	NEK8	bisque4	0.263561	0.34255	0.457014	0.0867786	-0.214335	0.443034	0.391427	0.149078	-0.547518	0.0346314	0.341975	0.212178	-0.228747	0.412197	-0.0323929	0.90876	-0.111548	0.692265	-0.274788	0.321599	-0.179499	0.522095	-0.537102	0.0389611	0.351093	0.199445	0.246571	0.375666	0.269873	0.330678	-0.156075	0.578582	-0.244633	0.379551	-0.152516	0.587378	0.0830787	0.768485	-0.140863	0.616554	-0.318983	0.246526	-0.0984262	0.727104	-0.408409	0.130698
ENSGALG00000016584	EGFL6	bisque4	0.802025	0.000322042	0.740084	0.00160662	-0.455017	0.0883417	0.423894	0.115342	-0.504779	0.0549756	0.339114	0.216276	-0.361419	0.185631	0.40098	0.138537	0.557733	0.0307461	-0.10888	0.699306	-0.290368	0.29378	-0.184539	0.510278	0.177237	0.527439	0.306807	0.266022	0.0160487	0.954731	-0.147127	0.6008	0.0764406	0.786572	0.161938	0.56421	0.0366632	0.896788	0.0164541	0.953588	0.0713148	0.800608	-0.160748	0.567115	-0.115922	0.680774
ENSGALG00000021135	HAPLN3	bisque4	0.595708	0.0191138	0.840042	8.87824e-05	-0.516551	0.0486694	0.610993	0.0155325	-0.676097	0.00565513	0.620982	0.0134883	-0.55468	0.0318712	0.448168	0.0938549	0.0125587	0.964569	-0.350394	0.200403	-0.521483	0.0461924	-0.577608	0.0241369	0.306389	0.266708	0.243015	0.38281	0.152805	0.586661	-0.33799	0.217901	-0.153511	0.584914	-0.0690467	0.806837	0.304931	0.269107	-0.3102	0.260498	0.015907	0.95513	-0.00266208	0.992488	-0.22974	0.410114
ENSGALG00000007609	ARHGAP19	bisque4	0.77378	0.000712037	0.832958	0.00011556	-0.740488	0.00159217	0.645187	0.00939468	-0.74433	0.00145986	0.796063	0.000384566	-0.713312	0.00282903	0.590349	0.0205086	0.0930662	0.741482	-0.435944	0.10429	-0.611344	0.0154569	-0.496558	0.0597206	0.110982	0.693758	0.693491	0.00414141	0.167595	0.550487	-0.160414	0.56793	-0.19705	0.481488	-0.00584763	0.983499	0.478756	0.0710064	-0.212522	0.446992	0.147457	0.599975	-0.0152444	0.956997	-0.121702	0.66569
ENSGALG00000034806		bisque4	0.683391	0.00497473	0.664562	0.00687901	-0.384448	0.157108	0.45333	0.0896778	-0.546605	0.0349959	0.300388	0.276665	-0.141727	0.614372	0.223267	0.423788	0.569553	0.0266702	-0.352296	0.197803	-0.238358	0.392275	-0.410103	0.128954	0.516691	0.0485979	-0.029832	0.915949	0.446604	0.0951474	-0.140845	0.616599	-0.296627	0.283018	0.0690115	0.806934	-0.0480997	0.864833	-0.0386894	0.891115	-0.11855	0.673903	-0.430048	0.109601	-0.221696	0.427141
ENSGALG00000039118	MEIS2	bisque4	0.701567	0.00355835	0.832435	0.000117778	-0.580254	0.023346	0.676846	0.005582	-0.768671	0.00081234	0.57065	0.0263139	-0.57504	0.0249238	0.290173	0.29412	0.187836	0.502615	-0.354249	0.195156	-0.417045	0.121972	-0.550407	0.0334972	0.316677	0.250149	0.405267	0.133976	0.265085	0.339662	-0.240829	0.387238	-0.193512	0.489549	0.0326104	0.90815	0.300981	0.275671	-0.20952	0.453586	0.172855	0.537861	-0.0468101	0.868428	-0.301753	0.274382
ENSGALG00000007141	LRRK1	bisque4	0.594524	0.0194154	0.78146	0.000580378	-0.282936	0.306868	0.42266	0.116518	-0.58872	0.0209477	0.436744	0.103584	-0.46029	0.0842562	0.387041	0.154092	0.388281	0.152663	-0.275318	0.32063	-0.403757	0.135571	-0.57099	0.0262043	0.109834	0.696785	0.298094	0.280531	-0.199393	0.476184	-0.0867719	0.75847	-0.107167	0.703837	-0.151738	0.589309	0.544153	0.0359887	-0.307343	0.265146	-0.0371618	0.895392	-0.0732724	0.795241	-0.341275	0.213176
ENSGALG00000016967	ENOX1	bisque4	0.725803	0.00218978	0.82612	0.000147394	-0.612262	0.0152603	0.556462	0.0312105	-0.802483	0.000317611	0.728886	0.00205142	-0.480257	0.0699994	0.350921	0.199681	0.299651	0.277904	-0.300789	0.275993	-0.398303	0.141439	-0.444897	0.0965724	0.344308	0.208872	0.283868	0.305208	0.270456	0.329595	-0.326061	0.235608	-0.198558	0.478071	0.0835442	0.767221	0.079101	0.77931	-0.0177377	0.949972	0.300182	0.27701	-0.328011	0.232655	-0.341739	0.212513
ENSGALG00000006886	DACH2	bisque4	0.417883	0.121147	0.720072	0.00246687	-0.0615365	0.827539	0.215542	0.440409	-0.451804	0.0908987	0.130469	0.643038	-0.238468	0.392049	0.0633514	0.822526	0.386333	0.154912	0.156561	0.577384	-0.197445	0.480592	-0.258221	0.352776	0.287287	0.299165	-0.272003	0.326727	0.000511442	0.998557	-0.236088	0.396932	0.209056	0.45461	-0.148746	0.596755	0.0585648	0.83576	0.0152421	0.957004	0.00901918	0.974551	-0.227173	0.41551	-0.455053	0.0883136
ENSGALG00000052971		bisque4	-0.436801	0.103533	-0.424966	0.114327	0.263358	0.342934	-0.138573	0.622352	0.431777	0.108025	-0.45485	0.0884736	0.513533	0.0502327	-0.297139	0.282148	-0.296962	0.282448	-0.0638867	0.821049	0.55648	0.031204	0.189148	0.49958	0.107233	0.703663	-0.335516	0.221502	0.023668	0.933276	0.129514	0.64549	-0.218435	0.434145	0.112909	0.688684	-0.388866	0.151992	0.0881775	0.754667	-0.217345	0.436499	0.096177	0.733127	0.230219	0.409112
ENSGALG00000014982	RBBP8	bisque4	0.686262	0.00472548	0.602866	0.0173654	-0.766072	0.000867604	0.687805	0.00459561	-0.682246	0.00507704	0.742617	0.00151771	-0.739344	0.00163338	0.484346	0.0673095	0.043573	0.877461	-0.563137	0.0288284	-0.602173	0.0175293	-0.521949	0.0459635	0.126457	0.653368	0.800193	0.000340295	0.409145	0.129939	-0.180344	0.520106	-0.274628	0.321894	-0.0392306	0.8896	0.424698	0.11458	-0.326896	0.234341	0.1707	0.543019	0.133588	0.635047	-0.0146085	0.95879
ENSGALG00000026070		bisque4	0.890843	8.41678e-06	0.848048	6.48935e-05	-0.685116	0.00482375	0.699471	0.00370299	-0.751061	0.00124948	0.609582	0.0158396	-0.628621	0.0120707	0.506701	0.0539071	0.624492	0.0128218	-0.4579	0.0860913	-0.401109	0.138399	-0.535432	0.0396911	0.394794	0.145304	0.252709	0.363506	0.398802	0.140895	-0.185646	0.507699	-0.309958	0.26089	0.0143203	0.959602	0.323947	0.238837	-0.179025	0.523213	0.256878	0.355373	0.0192709	0.945653	-0.162526	0.562778
ENSGALG00000031560	USF3	bisque4	-0.611342	0.0154573	-0.631955	0.0114896	0.445572	0.0960072	-0.383114	0.158676	0.634426	0.0110732	-0.530608	0.0418571	0.366856	0.178615	-0.209803	0.452964	-0.254271	0.360449	0.186906	0.504773	0.380526	0.161746	0.283114	0.306551	-0.285671	0.302013	-0.219348	0.432178	-0.258279	0.352663	0.214192	0.443345	0.380078	0.162281	-0.154496	0.582479	-0.319292	0.246043	-0.195619	0.48474	-0.0992453	0.724913	0.483094	0.0681255	0.322204	0.24152
ENSGALG00000001264	PLXNA2	bisque4	0.274141	0.322787	0.565039	0.0281751	0.0299083	0.915735	0.0544593	0.847144	-0.38061	0.161646	0.135178	0.630988	-0.292658	0.289815	0.0102985	0.970942	0.388828	0.152036	0.377164	0.165793	-0.153974	0.583768	-0.103964	0.712337	0.123032	0.662237	-0.356198	0.192537	-0.148691	0.596894	-0.217386	0.43641	0.362937	0.183655	-0.130402	0.64321	0.150224	0.593072	0.10974	0.697033	0.299203	0.278658	-0.1195	0.671424	-0.486827	0.0657145
ENSGALG00000050110		bisque4	-0.109251	0.698324	-0.500357	0.0574918	0.214665	0.442315	-0.153011	0.586151	0.241082	0.386723	-0.316999	0.24964	0.172295	0.539199	-0.249469	0.369899	0.216506	0.438316	0.0977575	0.728893	0.309146	0.262207	0.162824	0.56205	0.0452313	0.872831	0.0834787	0.767399	0.0592597	0.833837	-0.133839	0.634404	-0.0301677	0.915007	0.0278678	0.921467	-0.500487	0.0574167	0.108889	0.699282	-0.374852	0.168614	0.306215	0.266994	0.100524	0.721498
ENSGALG00000000379	ITGB3	bisque4	0.651018	0.00857227	0.876981	1.76843e-05	-0.535057	0.0398562	0.53327	0.0406513	-0.59421	0.019496	0.583325	0.0224531	-0.553981	0.0321328	0.545693	0.0353628	0.158045	0.573735	-0.292084	0.290806	-0.520804	0.0465276	-0.412088	0.126931	0.158429	0.572793	0.212192	0.447716	0.0518576	0.854373	-0.135847	0.629282	-0.0142366	0.959838	-0.0175505	0.950499	0.522619	0.0456352	-0.224876	0.420368	0.217102	0.437025	-0.130888	0.641962	-0.135964	0.628983
[truncated: 1,268 more rows]
