# Supplementary material for: SLC16A7 Promotes Triglyceride Deposition by De Novo Lipogenesis in Chicken Muscle Tissue
Source: Biology (Basel). 2022 Oct 22;11(11):1547. doi: 10.3390/biology11111547 (PMC9687483; doi:10.3390/biology11111547)
Supplement: Supplementary file 1 [file biology-11-01547-s001.zip › Table S7.xlsx]

## Sheet: Sheet1
Accession	sample_id	TG content	day-old	sex	Group
CRX111915	547	3.11324	98	female	selected line
CRX111914	525	3.46782	98	female	selected line
CRX111913	509	1.88215	98	female	selected line
CRX111912	488	4.08722	98	female	selected line
CRX111911	463	3.13873	98	female	selected line
CRX111910	456	6.3326	98	female	selected line
CRX111908	433	2.33777	98	female	selected line
CRX111906	427	5.39559	98	female	selected line
CRX111905	413	7.86749	98	female	selected line
CRX111904	412	3.41441	98	female	selected line
CRX111903	404	4.03267	98	female	selected line
CRX111902	378	5.27517	98	female	selected line
CRX111901	373	3.56215	98	female	selected line
CRX111900	366	3.09133	98	female	selected line
CRX111899	364	3.78933	98	female	selected line
CRX111897	318	2.17424	98	female	selected line
CRX111896	311	2.94053	98	female	selected line
CRX111895	304	3.15382	98	female	selected line
CRX111894	286	5.80257	98	female	selected line
CRX111893	271	5.5959	98	female	selected line
CRX111892	245	4.38824	98	female	selected line
CRX111891	239	3.32095	98	female	selected line
CRX111890	217	4.36686	98	female	selected line
CRX111889	212	4.1161	98	female	selected line
CRX111888	204	3.786	98	female	selected line
CRX111887	202	3.21875	98	female	selected line
CRX111886	196	4.30503	98	female	selected line
CRX111885	177	4.27276	98	female	selected line
CRX111884	167	4.52889	98	female	selected line
CRX111883	143	3.73658	98	female	selected line
CRX111882	124	3.3848	98	female	selected line
CRX111881	113	4.84252	98	female	selected line
CRX111880	109	4.77153	98	female	selected line
CRX111878	74	3.63296	98	female	selected line
CRX111876	69	2.92419	98	female	selected line
CRX111875	26	3.55953	98	female	selected line
CRX111874	24	4.49021	98	female	selected line
CRX111873	16	5.78069	98	female	selected line
CRX111836	635	3.17842	98	female	selected line
CRX111835	634	3.63017	98	female	selected line
CRX111834	633	3.23177	98	female	selected line
CRX111832	626	2.87403	98	female	selected line
CRX111831	625	4.90855	98	female	selected line
CRX111829	623	4.64923	98	female	selected line
CRX111826	620	3.76228	98	female	selected line
CRX111825	619	5.7355	98	female	selected line
CRX111821	615	4.4573	98	female	selected line
CRX111818	609	3.1099	98	female	selected line
CRX111816	605	3.16018	98	female	selected line
CRX111813	602	3.31427	98	female	selected line
CRX111812	601	5.19303	98	female	selected line
CRX111810	597	2.25333	98	female	selected line
CRX111807	590	3.47304	98	female	selected line
CRX111803	583	4.11602	98	female	selected line
CRX111801	580	4.84447	98	female	selected line
CRX111799	577	3.68446	98	female	selected line
CRX111797	571	2.64938	98	female	selected line
CRX111796	570	3.62422	98	female	selected line
CRX111795	569	3.0854	98	female	selected line
CRX111792	566	3.47159	98	female	selected line
CRX111791	565	5.67497	98	female	selected line
CRX111784	556	5.03584	98	female	selected line
CRX111783	555	5.29867	98	female	selected line
CRX111780	552	2.83204	98	female	selected line
CRX111779	551	2.50602	98	female	selected line
CRX111776	546	4.698	98	female	selected line
CRX111775	545	5.05054	98	female	selected line
CRX111774	544	3.54997	98	female	selected line
CRX111768	537	3.61349	98	female	selected line
CRX111767	535	3.18262	98	female	selected line
CRX111765	533	3.59734	98	female	selected line
CRX111764	532	4.74393	98	female	selected line
CRX111763	531	3.78579	98	female	selected line
CRX111762	530	3.67514	98	female	selected line
CRX111757	521	2.77846	98	female	selected line
CRX111756	520	3.11864	98	female	selected line
CRX111754	518	3.0338	98	female	selected line
CRX111753	517	3.45812	98	female	selected line
CRX111752	515	3.92068	98	female	selected line
CRX111748	511	2.65965	98	female	selected line
CRX111747	510	2.75621	98	female	selected line
CRX111743	503	4.36441	98	female	selected line
CRX111740	499	2.2999	98	female	selected line
CRX111738	497	3.21053	98	female	selected line
CRX111737	496	4.20491	98	female	selected line
CRX111733	491	3.99293	98	female	selected line
CRX111732	490	2.90563	98	female	selected line
CRX111730	487	3.68315	98	female	selected line
CRX111729	484	4.71462	98	female	selected line
CRX111725	478	3.47836	98	female	selected line
CRX111723	476	2.53342	98	female	selected line
CRX111721	473	3.61318	98	female	selected line
CRX111720	472	5.07092	98	female	selected line
CRX111717	469	2.544	98	female	selected line
CRX111714	466	3.39671	98	female	selected line
CRX111712	462	3.55141	98	female	selected line
CRX111709	459	3.96747	98	female	selected line
CRX111708	458	3.35704	98	female	selected line
CRX111706	454	2.44875	98	female	selected line
CRX111705	452	3.77346	98	female	selected line
CRX111703	450	3.50155	98	female	selected line
CRX111698	445	4.45389	98	female	selected line
CRX111697	444	3.19887	98	female	selected line
CRX111695	440	6.09983	98	female	selected line
CRX111693	438	4.10318	98	female	selected line
CRX111691	435	4.04337	98	female	selected line
CRX111689	432	3.05604	98	female	selected line
CRX111685	425	3.44848	98	female	selected line
CRX111684	423	8.5982	98	female	selected line
CRX111683	422	5.07234	98	female	selected line
CRX111679	418	2.59636	98	female	selected line
CRX111676	415	3.35143	98	female	selected line
CRX111673	408	5.27283	98	female	selected line
CRX111672	407	3.66224	98	female	selected line
CRX111668	400	4.1179	98	female	selected line
CRX111666	398	3.49675	98	female	selected line
CRX111663	395	3.33318	98	female	selected line
CRX111662	394	5.29787	98	female	selected line
CRX111660	391	5.37614	98	female	selected line
CRX111659	390	2.42198	98	female	selected line
CRX111658	389	3.4915	98	female	selected line
CRX111654	384	3.57176	98	female	selected line
CRX111653	383	3.97366	98	female	selected line
CRX111648	376	4.11245	98	female	selected line
CRX111646	372	8.122	98	female	selected line
CRX111644	370	6.89453	98	female	selected line
CRX111640	363	6.14889	98	female	selected line
CRX111636	358	2.81697	98	female	selected line
CRX111635	357	4.32471	98	female	selected line
CRX111633	355	2.83326	98	female	selected line
CRX111632	354	5.01164	98	female	selected line
CRX111628	348	5.62028	98	female	selected line
CRX111627	346	7.99377	98	female	selected line
CRX111624	343	4.92827	98	female	selected line
CRX111622	340	3.46563	98	female	selected line
CRX111620	338	3.76791	98	female	selected line
CRX111618	336	5.53453	98	female	selected line
CRX111617	335	5.38437	98	female	selected line
CRX111614	330	2.59669	98	female	selected line
CRX111613	329	4.48965	98	female	selected line
CRX111611	327	4.00548	98	female	selected line
CRX111610	325	3.26258	98	female	selected line
CRX111609	324	3.73387	98	female	selected line
CRX111606	321	3.97231	98	female	selected line
CRX111605	320	5.39603	98	female	selected line
CRX111599	309	4.52619	98	female	selected line
CRX111598	308	5.09105	98	female	selected line
CRX111594	302	3.18042	98	female	selected line
CRX111593	301	3.51966	98	female	selected line
CRX111591	299	2.65395	98	female	selected line
CRX111590	298	4.87626	98	female	selected line
CRX111584	291	4.57036	98	female	selected line
CRX111583	289	3.08502	98	female	selected line
CRX111582	288	2.49317	98	female	selected line
CRX111581	285	3.99298	98	female	selected line
CRX111576	277	4.89828	98	female	selected line
CRX111575	276	3.22924	98	female	selected line
CRX111573	274	3.74788	98	female	selected line
CRX111571	272	3.77173	98	female	selected line
CRX111570	270	2.56573	98	female	selected line
CRX111566	265	3.2573	98	female	selected line
CRX111565	264	3.74016	98	female	selected line
CRX111563	262	4.42767	98	female	selected line
CRX111559	257	4.46991	98	female	selected line
CRX111558	256	3.53446	98	female	selected line
CRX111556	253	4.00206	98	female	selected line
CRX111553	246	2.62278	98	female	selected line
CRX111551	243	4.8245	98	female	selected line
CRX111550	241	4.6313	98	female	selected line
CRX111549	240	2.26406	98	female	selected line
CRX111543	233	3.71139	98	female	selected line
CRX111541	230	4.65237	98	female	selected line
CRX111540	229	3.20944	98	female	selected line
CRX111537	226	3.77267	98	female	selected line
CRX111535	223	5.15542	98	female	selected line
CRX111531	216	4.16125	98	female	selected line
CRX111530	215	3.46084	98	female	selected line
CRX111529	214	4.23035	98	female	selected line
CRX111528	213	1.72732	98	female	selected line
CRX111527	211	6.27089	98	female	selected line
CRX111523	207	5.35066	98	female	selected line
CRX111521	205	3.53156	98	female	selected line
CRX111517	199	5.18918	98	female	selected line
CRX111516	198	6.18824	98	female	selected line
CRX111513	193	2.98253	98	female	selected line
CRX111511	191	5.63478	98	female	selected line
CRX111508	188	4.462	98	female	selected line
CRX111506	184	3.56025	98	female	selected line
CRX111505	183	2.77182	98	female	selected line
CRX111502	180	4.77401	98	female	selected line
CRX111500	176	3.67616	98	female	selected line
CRX111499	175	3.07552	98	female	selected line
CRX111496	172	3.40224	98	female	selected line
CRX111495	170	4.00634	98	female	selected line
CRX111491	165	4.37933	98	female	selected line
CRX111489	162	4.79216	98	female	selected line
CRX111487	160	3.09005	98	female	selected line
CRX111484	157	5.65729	98	female	selected line
CRX111482	155	4.99001	98	female	selected line
CRX111479	150	4.24512	98	female	selected line
CRX111477	147	3.56203	98	female	selected line
CRX111476	146	6.09607	98	female	selected line
CRX111473	141	3.32779	98	female	selected line
CRX111471	139	2.69906	98	female	selected line
CRX111467	135	3.33664	98	female	selected line
CRX111466	134	2.89103	98	female	selected line
CRX111464	131	2.83006	98	female	selected line
CRX111460	126	3.3774	98	female	selected line
CRX111459	125	4.2716	98	female	selected line
CRX111457	122	5.24169	98	female	selected line
CRX111455	120	3.38157	98	female	selected line
CRX111453	117	3.89538	98	female	selected line
CRX111452	116	2.76256	98	female	selected line
CRX111450	112	2.53905	98	female	selected line
CRX111447	108	2.99056	98	female	selected line
CRX111445	106	6.34016	98	female	selected line
CRX111444	103	4.0324	98	female	selected line
CRX111442	101	4.43262	98	female	selected line
CRX111439	98	3.02392	98	female	selected line
CRX111438	97	3.94222	98	female	selected line
CRX111437	96	3.02818	98	female	selected line
CRX111433	91	3.73328	98	female	selected line
CRX111432	89	2.99257	98	female	selected line
CRX111431	88	4.49717	98	female	selected line
CRX111429	86	3.31712	98	female	selected line
CRX111427	83	3.22809	98	female	selected line
CRX111423	79	5.40537	98	female	selected line
CRX111422	78	3.03652	98	female	selected line
CRX111421	77	2.70011	98	female	selected line
CRX111420	75	5.76462	98	female	selected line
CRX111418	70	2.91091	98	female	selected line
CRX111414	64	3.77151	98	female	selected line
CRX111413	62	3.31566	98	female	selected line
CRX111411	59	3.50652	98	female	selected line
CRX111410	58	3.65892	98	female	selected line
CRX111405	53	3.7519	98	female	selected line
CRX111404	52	4.61138	98	female	selected line
CRX111403	50	3.76376	98	female	selected line
CRX111402	49	3.27	98	female	selected line
CRX111401	48	3.01891	98	female	selected line
CRX111399	46	3.31566	98	female	selected line
CRX111396	42	3.5364	98	female	selected line
CRX111394	39	4.16578	98	female	selected line
CRX111392	37	3.69114	98	female	selected line
CRX111389	33	2.76039	98	female	selected line
CRX111388	32	3.89337	98	female	selected line
CRX111386	30	7.35339	98	female	selected line
CRX111383	25	3.37857	98	female	selected line
CRX111380	21	3.40408	98	female	selected line
CRX111379	19	2.53245	98	female	selected line
CRX111376	14	2.9753	98	female	selected line
CRX111373	9	4.44719	98	female	selected line
CRX111372	8	3.12465	98	female	selected line
CRX111370	5	2.28025	98	female	selected line
CRX111367	2	4.16123	98	female	selected line
CRX111366	1	2.58859	98	female	selected line
CRX111917	632	3.65427	98	female	control line
CRX111916	572	3.60758	98	female	control line
CRX111909	441	4.12011	98	female	control line
CRX111907	429	3.44541	98	female	control line
CRX111898	334	1.40855	98	female	control line
CRX111879	76	4.51781	98	female	control line
CRX111877	71	4.36209	98	female	control line
CRX111872	15	4.22237	98	female	control line
CRX111839	638	3.17135	98	female	control line
CRX111838	637	4.12942	98	female	control line
CRX111837	636	3.87723	98	female	control line
CRX111833	629	5.04196	98	female	control line
CRX111830	624	4.88717	98	female	control line
CRX111828	622	3.38137	98	female	control line
CRX111827	621	4.14386	98	female	control line
CRX111824	618	4.27869	98	female	control line
CRX111823	617	5.39129	98	female	control line
CRX111822	616	3.14277	98	female	control line
CRX111820	611	3.58628	98	female	control line
CRX111819	610	2.90254	98	female	control line
CRX111817	608	2.96489	98	female	control line
CRX111815	604	3.85276	98	female	control line
CRX111814	603	3.97135	98	female	control line
CRX111811	598	5.03178	98	female	control line
CRX111809	592	3.60017	98	female	control line
CRX111808	591	3.9837	98	female	control line
CRX111806	587	2.52361	98	female	control line
CRX111805	586	3.1188	98	female	control line
CRX111804	585	3.65266	98	female	control line
CRX111802	582	3.20176	98	female	control line
CRX111800	579	4.62595	98	female	control line
CRX111798	576	2.89151	98	female	control line
CRX111794	568	3.67179	98	female	control line
CRX111793	567	3.43169	98	female	control line
CRX111790	564	2.87008	98	female	control line
CRX111789	562	4.55061	98	female	control line
CRX111788	561	3.20277	98	female	control line
CRX111787	560	4.48004	98	female	control line
CRX111786	559	2.8896	98	female	control line
CRX111785	557	3.01495	98	female	control line
CRX111782	554	3.44781	98	female	control line
CRX111781	553	3.70105	98	female	control line
CRX111778	550	4.41812	98	female	control line
CRX111777	549	2.51961	98	female	control line
CRX111773	543	3.66343	98	female	control line
CRX111772	542	4.20689	98	female	control line
CRX111771	540	4.1465	98	female	control line
CRX111770	539	3.41459	98	female	control line
CRX111769	538	3.10115	98	female	control line
CRX111766	534	2.68684	98	female	control line
CRX111761	528	4.79976	98	female	control line
CRX111760	527	2.19478	98	female	control line
CRX111759	524	3.19549	98	female	control line
CRX111758	523	4.94714	98	female	control line
CRX111755	519	3.06971	98	female	control line
CRX111751	514	2.59168	98	female	control line
CRX111750	513	4.32217	98	female	control line
CRX111749	512	2.90027	98	female	control line
CRX111746	507	2.70433	98	female	control line
CRX111745	506	4.1668	98	female	control line
CRX111744	505	2.81519	98	female	control line
CRX111742	502	3.71204	98	female	control line
CRX111741	501	2.4607	98	female	control line
CRX111739	498	4.19992	98	female	control line
CRX111736	494	4.50024	98	female	control line
CRX111735	493	2.75949	98	female	control line
CRX111734	492	3.61852	98	female	control line
CRX111731	489	5.57349	98	female	control line
CRX111728	483	2.59441	98	female	control line
CRX111727	482	4.27971	98	female	control line
CRX111726	480	4.67092	98	female	control line
CRX111724	477	3.69411	98	female	control line
CRX111722	474	3.00118	98	female	control line
CRX111719	471	2.71308	98	female	control line
CRX111718	470	4.32335	98	female	control line
CRX111716	468	3.23864	98	female	control line
CRX111715	467	3.45866	98	female	control line
CRX111713	464	2.49173	98	female	control line
CRX111711	461	2.57772	98	female	control line
CRX111710	460	3.88767	98	female	control line
CRX111707	455	2.60904	98	female	control line
CRX111704	451	3.38524	98	female	control line
CRX111702	449	3.23218	98	female	control line
CRX111701	448	2.95321	98	female	control line
CRX111700	447	2.63465	98	female	control line
CRX111699	446	5.14064	98	female	control line
CRX111696	443	5.53072	98	female	control line
CRX111694	439	3.52342	98	female	control line
CRX111692	437	3.71773	98	female	control line
CRX111690	434	3.73414	98	female	control line
CRX111688	431	2.78057	98	female	control line
CRX111687	430	5.946	98	female	control line
CRX111686	426	3.7932	98	female	control line
CRX111682	421	4.29441	98	female	control line
CRX111681	420	4.6576	98	female	control line
CRX111680	419	3.17484	98	female	control line
CRX111678	417	4.9045	98	female	control line
CRX111677	416	2.51576	98	female	control line
CRX111675	411	5.89898	98	female	control line
CRX111674	409	3.66829	98	female	control line
CRX111671	406	3.12844	98	female	control line
CRX111670	402	2.23621	98	female	control line
CRX111669	401	4.12996	98	female	control line
CRX111667	399	4.46727	98	female	control line
CRX111665	397	4.24648	98	female	control line
CRX111664	396	2.41194	98	female	control line
CRX111661	393	3.84417	98	female	control line
CRX111657	388	3.29452	98	female	control line
CRX111656	386	3.38181	98	female	control line
CRX111655	385	3.88094	98	female	control line
CRX111652	381	2.8738	98	female	control line
CRX111651	380	4.00022	98	female	control line
CRX111650	379	3.65472	98	female	control line
CRX111649	377	3.79169	98	female	control line
CRX111647	374	3.29455	98	female	control line
CRX111645	371	6.04396	98	female	control line
CRX111643	369	3.01579	98	female	control line
CRX111642	367	3.00766	98	female	control line
CRX111641	365	4.2467	98	female	control line
CRX111639	361	3.4187	98	female	control line
CRX111638	360	2.09697	98	female	control line
CRX111637	359	4.16847	98	female	control line
CRX111634	356	3.59373	98	female	control line
CRX111631	353	3.59411	98	female	control line
CRX111630	352	3.9381	98	female	control line
CRX111629	349	2.30766	98	female	control line
CRX111626	345	3.59207	98	female	control line
CRX111625	344	5.2524	98	female	control line
CRX111623	342	4.84739	98	female	control line
CRX111621	339	2.33777	98	female	control line
CRX111619	337	2.79493	98	female	control line
CRX111616	332	3.02477	98	female	control line
CRX111615	331	4.43009	98	female	control line
CRX111612	328	4.7754	98	female	control line
CRX111608	323	4.08668	98	female	control line
CRX111607	322	2.66244	98	female	control line
CRX111604	319	3.76504	98	female	control line
CRX111603	316	6.08218	98	female	control line
CRX111602	315	2.81603	98	female	control line
CRX111601	314	3.48818	98	female	control line
CRX111600	312	2.19959	98	female	control line
CRX111597	307	2.90442	98	female	control line
CRX111596	306	3.01297	98	female	control line
CRX111595	305	5.10627	98	female	control line
CRX111592	300	5.12563	98	female	control line
CRX111589	296	2.83991	98	female	control line
CRX111588	295	2.44889	98	female	control line
CRX111587	294	4.01747	98	female	control line
CRX111586	293	3.19221	98	female	control line
CRX111585	292	3.49478	98	female	control line
CRX111580	283	4.31638	98	female	control line
CRX111579	282	1.68228	98	female	control line
CRX111578	280	3.23626	98	female	control line
CRX111577	279	1.65062	98	female	control line
CRX111574	275	3.08068	98	female	control line
CRX111572	273	3.47591	98	female	control line
CRX111569	268	2.46311	98	female	control line
CRX111568	267	4.31103	98	female	control line
CRX111567	266	4.51307	98	female	control line
CRX111564	263	2.67877	98	female	control line
CRX111562	260	2.5597	98	female	control line
CRX111561	259	3.98633	98	female	control line
CRX111560	258	3.498	98	female	control line
CRX111557	255	3.54272	98	female	control line
CRX111555	249	3.01126	98	female	control line
CRX111554	247	5.04869	98	female	control line
CRX111552	244	2.98228	98	female	control line
CRX111548	238	3.4645	98	female	control line
CRX111547	237	4.18685	98	female	control line
CRX111546	236	3.82574	98	female	control line
CRX111545	235	3.74119	98	female	control line
CRX111544	234	2.83221	98	female	control line
CRX111542	231	4.42672	98	female	control line
CRX111539	228	2.79014	98	female	control line
CRX111538	227	2.90683	98	female	control line
CRX111536	224	3.18471	98	female	control line
CRX111534	221	2.98855	98	female	control line
CRX111533	220	3.32012	98	female	control line
CRX111532	218	2.30928	98	female	control line
CRX111526	210	2.95046	98	female	control line
CRX111525	209	3.69339	98	female	control line
CRX111524	208	2.29808	98	female	control line
CRX111522	206	3.0021	98	female	control line
CRX111520	203	3.28296	98	female	control line
CRX111519	201	3.5016	98	female	control line
CRX111518	200	2.65229	98	female	control line
CRX111515	197	4.4211	98	female	control line
CRX111514	195	3.51337	98	female	control line
CRX111512	192	3.69913	98	female	control line
CRX111510	190	4.22411	98	female	control line
CRX111509	189	3.96881	98	female	control line
CRX111507	186	4.71597	98	female	control line
CRX111504	182	2.79797	98	female	control line
CRX111503	181	2.33964	98	female	control line
CRX111501	179	5.30183	98	female	control line
CRX111498	174	2.75126	98	female	control line
CRX111497	173	3.61855	98	female	control line
CRX111494	169	3.04535	98	female	control line
CRX111493	168	2.48816	98	female	control line
CRX111492	166	2.58182	98	female	control line
CRX111490	163	3.5447	98	female	control line
CRX111488	161	2.8609	98	female	control line
CRX111486	159	3.56504	98	female	control line
CRX111485	158	2.28679	98	female	control line
CRX111483	156	2.53772	98	female	control line
CRX111481	152	4.00745	98	female	control line
CRX111480	151	4.33962	98	female	control line
CRX111478	148	3.61478	98	female	control line
CRX111475	145	2.73495	98	female	control line
CRX111474	144	5.15829	98	female	control line
CRX111472	140	4.81722	98	female	control line
CRX111470	138	2.95416	98	female	control line
CRX111469	137	2.35412	98	female	control line
CRX111468	136	3.32347	98	female	control line
CRX111465	133	3.76085	98	female	control line
CRX111463	130	4.22816	98	female	control line
CRX111462	129	4.13367	98	female	control line
CRX111461	128	4.19794	98	female	control line
CRX111458	123	3.25455	98	female	control line
CRX111456	121	2.44622	98	female	control line
CRX111454	118	2.31414	98	female	control line
CRX111451	114	3.75828	98	female	control line
CRX111449	111	4.385	98	female	control line
CRX111448	110	2.68744	98	female	control line
CRX111446	107	2.40584	98	female	control line
CRX111443	102	3.55666	98	female	control line
CRX111441	100	2.86377	98	female	control line
CRX111440	99	3.59078	98	female	control line
CRX111436	95	3.58645	98	female	control line
CRX111435	93	5.7261	98	female	control line
CRX111434	92	3.82404	98	female	control line
CRX111430	87	2.98041	98	female	control line
CRX111428	85	3.11475	98	female	control line
CRX111426	82	2.9077	98	female	control line
CRX111425	81	2.53989	98	female	control line
CRX111424	80	3.94425	98	female	control line
CRX111419	73	2.32815	98	female	control line
CRX111417	67	2.24235	98	female	control line
CRX111416	66	3.452	98	female	control line
CRX111415	65	3.38171	98	female	control line
CRX111412	60	3.67046	98	female	control line
CRX111409	57	3.9958	98	female	control line
CRX111408	56	2.71269	98	female	control line
CRX111407	55	3.32558	98	female	control line
CRX111406	54	1.71935	98	female	control line
CRX111400	47	3.3913	98	female	control line
CRX111398	45	1.98528	98	female	control line
CRX111397	43	2.85127	98	female	control line
CRX111395	41	2.71587	98	female	control line
CRX111393	38	3.21059	98	female	control line
CRX111391	36	3.20309	98	female	control line
CRX111390	34	4.12091	98	female	control line
CRX111387	31	3.22877	98	female	control line
CRX111385	29	3.17707	98	female	control line
CRX111384	28	2.95657	98	female	control line
CRX111382	23	3.8089	98	female	control line
CRX111381	22	4.00361	98	female	control line
CRX111378	18	2.15591	98	female	control line
CRX111377	17	3.87163	98	female	control line
CRX111375	13	2.8516	98	female	control line
CRX111374	10	3.0805	98	female	control line
CRX111371	6	3.63362	98	female	control line
CRX111369	4	4.41368	98	female	control line
CRX111368	3	3.94823	98	female	control line
